# Supplementary material for: Crystal structure of 2,3-dimeth­oxy-meso-tetra­kis(penta­fluoro­phen­yl)morpholino­chlorin methyl­ene chloride 0.44-solvate
Source: Acta Crystallogr E Crystallogr Commun. 2020 Jul 7;76(Pt 8):1222–8. doi: 10.1107/S2056989020009093 (PMC7405590; doi:10.1107/S2056989020009093)
Supplement: Supplementary file 1 [file e-76-01222-sup1.cif]

##############################################################################
#                                                                            #
# This CIF contains the data in a paper accepted for publication in          #
# Acta Crystallographica Section E. It conforms to the requirements of       #
# Notes for Authors for Acta Crystallographica Section E, and has been       #
# peer reviewed under the auspices of the IUCr Commission on Journals.       #
#                                                                            #
# Full details of the Crystallographic Information File format               #
# are given in the paper "The Crystallographic Information File (CIF):       #
# a New Standard Archive File for Crystallography" by S. R. Hall, F. H.      #
# Allen and I. D. Brown [Acta Cryst. (1991), A47, 655-685].                  #
#                                                                            #
# The current version of the core CIF dictionary is obtainable from          #
# ftp://ftp.iucr.org/pub/cif_core.dic.                                       #
#                                                                            #
# Software is freely available for graphical display of the structure(s)     #
# in this CIF. For information consult the CIF software page                 #
# http://www.iucr.org/resources/cif/software.                                #
#                                                                            #
# This file may be used for bona fide research purposes within the           #
# scientific community so long as proper attribution is given to the journal # 
# article from which it was obtained.                                        #
#                                                                            #
##############################################################################
data_I
_audit_creation_method     'SHELXL-2018/3'
_chemical_name_systematic
;
2,3-Dimethoxy-<i>meso</i>-tetrakis(pentafluorophenyl)morpholinochlorin
methylene chloride 0.44-solvate
;
_chemical_name_common     ?
_chemical_formula_moiety     'C46 H16 F20 N4 O3, 0.44(C H2 Cl2)'
_chemical_formula_sum     'C46.44 H16.88 Cl0.88 F20 N4 O3'
_chemical_formula_iupac     'C46 H16 F20 N4 O3, 0.44C H2 Cl2'
_chemical_formula_weight     1090.00
_chemical_melting_point     ?
_space_group_crystal_system     monoclinic
_space_group_name_H-M_alt     'C 2/c'
_space_group_name_Hall     '-C 2yc'
loop_
    _space_group_symop_operation_xyz
    'x, y, z'
    '-x, y, -z+1/2'
    'x+1/2, y+1/2, z'
    '-x+1/2, y+1/2, -z+1/2'
    '-x, -y, -z'
    'x, -y, z-1/2'
    '-x+1/2, -y+1/2, -z'
    'x+1/2, -y+1/2, z-1/2'
_cell_length_a     23.1774(10)
_cell_length_b     15.4767(7)
_cell_length_c     26.0442(13)
_cell_angle_alpha     90
_cell_angle_beta     113.1683(18)
_cell_angle_gamma     90
_cell_volume     8588.9(7)
_cell_formula_units_Z     8
_cell_measurement_reflns_used     9923
_cell_measurement_theta_min     3.0185
_cell_measurement_theta_max     28.2899
_cell_measurement_temperature     150(2)
_exptl_crystal_description     block
_exptl_crystal_colour     brown
_exptl_crystal_size_max     0.110
_exptl_crystal_size_mid     0.080
_exptl_crystal_size_min     0.070
_exptl_crystal_density_diffrn     1.686
_exptl_crystal_density_meas     ?
_exptl_crystal_density_method     ?
_exptl_crystal_F_000     4340
_exptl_absorpt_coefficient_mu     0.219
_exptl_absorpt_correction_type     multi-scan
_exptl_absorpt_process_details
;
(<i>SADABS</i>; Krause <i>et al</i>., 2015)
;
_exptl_absorpt_correction_T_min     0.6709
_exptl_absorpt_correction_T_max     0.7457
_diffrn_ambient_temperature     150(2)
_diffrn_source     'sealed tube X-ray source'
_diffrn_radiation_type     MoK\a
_diffrn_radiation_wavelength     0.71073
_diffrn_radiation_monochromator     'Triumph curved graphite crystal'
_diffrn_measurement_device_type     'Bruker D8 Quest CMOS '
_diffrn_measurement_method     'omega and phi scans'
_diffrn_reflns_number     52998
_diffrn_reflns_av_R_equivalents     0.0816
_diffrn_reflns_av_unetI/netI     0.0594
_diffrn_reflns_theta_min     3.002
_diffrn_reflns_theta_max     28.312
_diffrn_reflns_theta_full     25.242
_diffrn_measured_fraction_theta_max     0.980
_diffrn_measured_fraction_theta_full     0.998
_diffrn_reflns_limit_h_min     -30
_diffrn_reflns_limit_h_max     28
_diffrn_reflns_limit_k_min     -19
_diffrn_reflns_limit_k_max     20
_diffrn_reflns_limit_l_min     -32
_diffrn_reflns_limit_l_max     34
_refine_special_details     ?
_reflns_number_total     10495
_reflns_number_gt     6698
_reflns_threshold_expression     'I > 2\s(I)'
_refine_ls_structure_factor_coef     Fsqd
_refine_ls_matrix_type     full
_refine_ls_R_factor_all     0.1016
_refine_ls_R_factor_gt     0.0580
_refine_ls_wR_factor_gt     0.1415
_refine_ls_wR_factor_ref     0.1644
_refine_ls_goodness_of_fit_ref     1.030
_refine_ls_restrained_S_all     1.043
_refine_ls_number_reflns     10495
_refine_ls_number_parameters     724
_refine_ls_number_restraints     66
_refine_ls_hydrogen_treatment     mixed
_refine_ls_weighting_scheme     calc
_refine_ls_weighting_details
              'w=1/[\s^2^(Fo^2^)+(0.0789P)^2^+8.8470P] where P=(Fo^2^+2Fc^2^)/3'
_atom_sites_solution_hydrogens     mixed
_atom_sites_solution_primary     direct
_atom_sites_solution_secondary     difmap
_refine_ls_shift/su_max     0.000
_refine_ls_shift/su_mean     0.000
_refine_diff_density_max     0.837
_refine_diff_density_min     -0.460
_refine_ls_extinction_method     none
_refine_ls_extinction_coef     .
loop_
    _atom_type_symbol
    _atom_type_description
    _atom_type_scat_dispersion_real
    _atom_type_scat_dispersion_imag
    _atom_type_scat_source
    'C' 'C' 0.0033 0.0016
                         'International Tables Vol C Tables 4.2.6.8 and 6.1.1.4'
    'H' 'H' 0.0000 0.0000
                         'International Tables Vol C Tables 4.2.6.8 and 6.1.1.4'
    'N' 'N' 0.0061 0.0033
                         'International Tables Vol C Tables 4.2.6.8 and 6.1.1.4'
    'O' 'O' 0.0106 0.0060
                         'International Tables Vol C Tables 4.2.6.8 and 6.1.1.4'
    'F' 'F' 0.0171 0.0103
                         'International Tables Vol C Tables 4.2.6.8 and 6.1.1.4'
    'Cl' 'Cl' 0.1484 0.1585
                         'International Tables Vol C Tables 4.2.6.8 and 6.1.1.4'
_computing_data_collection
;
APEX3 (Bruker, 2016)
;
_computing_cell_refinement
;
SAINT (Bruker, 2016)
;
_computing_data_reduction
;
SAINT (Bruker, 2016)
;
_computing_structure_solution
;
SHELXS97 (Sheldrick, 2008)
;
_computing_structure_refinement
;
<i>SHELXL2018/3</i> (Sheldrick, 2015) and
<i>shelXle</i>  (H\"ubschle <i>et al</i>., 2011)
;
_computing_molecular_graphics
;
Mercury (Macrae <i>et al.</i>,  2020)
;
_computing_publication_material
;
publCIF (Westrip, 2010) and PLATON (Spek, 2020)
;
loop_
    _atom_site_type_symbol
    _atom_site_label
    _atom_site_fract_x
    _atom_site_fract_y
    _atom_site_fract_z
    _atom_site_U_iso_or_equiv
    _atom_site_adp_type
    _atom_site_calc_flag
    _atom_site_occupancy
    _atom_site_disorder_assembly
    _atom_site_disorder_group
    C C1 0.32635(11) 0.72878(15) 0.38040(10) 0.0219(5) Uani d 1 . .
    C C2 0.32104(12) 0.68340(16) 0.43114(10) 0.0255(5) Uani d 1 . .
    H H2 0.296174 0.629244 0.417471 0.031 Uiso calc 1 . .
    C C3 0.24577(11) 0.79201(15) 0.42231(10) 0.0233(5) Uani d 1 . .
    H H3 0.229375 0.828639 0.445218 0.028 Uiso calc 1 . .
    C C4 0.27686(11) 0.85048(15) 0.39362(10) 0.0227(5) Uani d 1 . .
    C C5 0.26559(12) 0.93899(15) 0.39395(11) 0.0247(5) Uani d 1 . .
    C C6 0.29046(12) 1.00692(16) 0.37303(11) 0.0272(5) Uani d 1 . .
    C C7 0.28844(13) 1.09651(16) 0.38542(12) 0.0321(6) Uani d 1 . .
    H H7 0.268250 1.120434 0.407602 0.039 Uiso calc 1 . .
    C C8 0.32024(13) 1.14180(16) 0.36019(12) 0.0313(6) Uani d 1 . .
    H H8 0.327240 1.202425 0.362572 0.038 Uiso calc 1 . .
    C C9 0.34121(12) 1.08218(15) 0.32952(11) 0.0268(5) Uani d 1 . .
    C C10 0.37142(11) 1.10000(15) 0.29387(11) 0.0256(5) Uani d 1 . .
    C C11 0.38331(11) 1.03995(15) 0.25895(10) 0.0236(5) Uani d 1 . .
    C C12 0.40467(13) 1.06396(17) 0.21565(12) 0.0324(6) Uani d 1 . .
    H H12 0.417330 1.119836 0.209104 0.039 Uiso calc 1 . .
    C C13 0.40309(13) 0.99144(17) 0.18644(11) 0.0321(6) Uani d 1 . .
    H H13 0.413110 0.986312 0.154535 0.039 Uiso calc 1 . .
    C C14 0.38299(11) 0.92292(15) 0.21356(10) 0.0231(5) Uani d 1 . .
    C C15 0.37907(11) 0.83510(15) 0.19838(10) 0.0215(5) Uani d 1 . .
    C C16 0.36755(11) 0.76756(15) 0.22787(10) 0.0226(5) Uani d 1 . .
    C C17 0.37311(13) 0.67770(16) 0.21961(11) 0.0318(6) Uani d 1 . .
    H H17 0.380112 0.652305 0.189355 0.038 Uiso calc 1 . .
    C C18 0.36671(13) 0.63440(16) 0.26236(12) 0.0323(6) Uani d 1 . .
    H H18 0.369061 0.573502 0.267333 0.039 Uiso calc 1 . .
    C C19 0.35586(11) 0.69561(15) 0.29864(10) 0.0231(5) Uani d 1 . .
    C C20 0.34768(11) 0.67585(14) 0.34804(10) 0.0214(5) Uani d 1 . .
    C C21 0.22315(12) 0.97069(15) 0.42126(11) 0.0271(5) Uani d 1 . .
    C C22 0.24512(13) 0.99038(17) 0.47767(12) 0.0320(6) Uani d 1 . .
    C C23 0.20658(14) 1.02359(18) 0.50208(12) 0.0360(6) Uani d 1 . .
    C C24 0.14432(15) 1.0389(2) 0.46966(13) 0.0405(7) Uani d 1 . .
    C C25 0.12069(14) 1.0214(2) 0.41347(13) 0.0417(7) Uani d 1 . .
    C C26 0.16036(13) 0.98641(18) 0.39028(12) 0.0333(6) Uani d 1 . .
    C C27 0.38931(12) 1.19202(15) 0.29033(11) 0.0256(5) Uani d 1 . .
    C C28 0.34468(12) 1.25553(16) 0.26532(10) 0.0263(5) Uani d 1 . .
    C C29 0.36086(13) 1.34043(16) 0.26142(11) 0.0287(5) Uani d 1 . .
    C C30 0.42335(13) 1.36344(15) 0.28171(11) 0.0300(6) Uani d 1 . .
    C C31 0.46876(13) 1.30227(18) 0.30576(13) 0.0338(6) Uani d 1 . .
    C C32 0.45121(12) 1.21796(16) 0.30977(12) 0.0299(6) Uani d 1 . .
    C C33 0.39339(11) 0.81235(15) 0.14862(10) 0.0229(5) Uani d 1 . .
    C C34 0.45380(11) 0.81801(17) 0.15011(10) 0.0282(5) Uani d 1 . .
    C C35 0.46780(12) 0.79981(18) 0.10433(11) 0.0313(6) Uani d 1 . .
    C C36 0.42068(13) 0.77496(19) 0.05528(11) 0.0337(6) Uani d 1 . .
    C C37 0.36041(13) 0.7670(2) 0.05249(11) 0.0365(6) Uani d 1 . .
    C C38 0.34730(12) 0.78505(17) 0.09886(11) 0.0301(6) Uani d 1 . .
    C C39 0.36233(11) 0.58285(15) 0.36504(10) 0.0219(5) Uani d 1 . .
    C C40 0.31708(12) 0.51876(16) 0.34665(11) 0.0270(5) Uani d 1 . .
    C C41 0.33125(13) 0.43302(16) 0.36056(11) 0.0291(6) Uani d 1 . .
    C C42 0.39189(14) 0.41008(15) 0.39319(11) 0.0311(6) Uani d 1 . .
    C C43 0.43823(13) 0.47182(17) 0.41231(11) 0.0302(6) Uani d 1 . .
    C C44 0.42281(11) 0.55716(15) 0.39797(11) 0.0254(5) Uani d 1 . .
    C C45 0.42137(13) 0.7312(2) 0.49423(12) 0.0377(6) Uani d 1 . .
    H H45A 0.431108 0.757883 0.464446 0.057 Uiso calc 1 . .
    H H45B 0.460179 0.710236 0.523699 0.057 Uiso calc 1 . .
    H H45C 0.401672 0.774104 0.509843 0.057 Uiso calc 1 . .
    C C46 0.15720(16) 0.7051(3) 0.40359(14) 0.0538(9) Uani d 1 . .
    H H46A 0.119227 0.684073 0.373152 0.081 Uiso calc 1 . .
    H H46B 0.145443 0.743803 0.427672 0.081 Uiso calc 1 . .
    H H46C 0.180923 0.656005 0.425570 0.081 Uiso calc 1 . .
    N N1 0.31243(9) 0.81349(13) 0.36912(9) 0.0229(4) Uani d 1 . .
    N N2 0.32301(10) 1.00102(14) 0.33927(9) 0.0263(5) Uani d 1 . .
    H H2A 0.3274(14) 0.954(2) 0.3242(13) 0.039(8) Uiso d 1 . .
    N N3 0.37108(9) 0.95377(12) 0.25756(8) 0.0210(4) Uani d 1 . .
    N N4 0.35551(9) 0.77493(13) 0.27530(9) 0.0211(4) Uani d 1 . .
    H H4 0.3538(13) 0.8197(19) 0.2894(12) 0.028(8) Uiso d 1 . .
    O O1 0.37925(9) 0.66032(12) 0.47187(8) 0.0325(4) Uani d 1 . .
    O O2 0.29008(8) 0.73396(11) 0.45788(7) 0.0258(4) Uani d 1 . .
    O O3 0.19528(8) 0.75125(12) 0.38073(8) 0.0309(4) Uani d 1 . .
    F F1 0.30561(9) 0.97758(13) 0.50994(7) 0.0508(5) Uani d 1 . .
    F F2 0.23007(9) 1.04108(13) 0.55689(7) 0.0536(5) Uani d 1 . .
    F F3 0.10730(9) 1.07298(14) 0.49265(8) 0.0587(5) Uani d 1 . .
    F F4 0.06062(9) 1.03781(17) 0.38111(9) 0.0701(7) Uani d 1 . .
    F F5 0.13564(8) 0.97084(13) 0.33525(7) 0.0483(5) Uani d 1 . .
    F F6 0.28370(7) 1.23508(10) 0.24473(7) 0.0360(4) Uani d 1 . .
    F F7 0.31630(7) 1.40025(10) 0.23865(7) 0.0377(4) Uani d 1 . .
    F F8 0.43987(8) 1.44566(10) 0.27921(8) 0.0423(4) Uani d 1 . .
    F F9 0.52959(8) 1.32485(11) 0.32567(9) 0.0519(5) Uani d 1 . .
    F F10 0.49729(7) 1.15998(10) 0.33406(8) 0.0446(4) Uani d 1 . .
    F F11 0.50098(7) 0.84265(13) 0.19692(6) 0.0448(4) Uani d 1 . .
    F F12 0.52687(7) 0.80701(13) 0.10779(7) 0.0463(4) Uani d 1 . .
    F F13 0.43327(8) 0.75890(13) 0.01025(7) 0.0493(5) Uani d 1 . .
    F F14 0.31452(8) 0.74177(15) 0.00464(7) 0.0586(6) Uani d 1 . .
    F F15 0.28789(7) 0.77668(12) 0.09439(7) 0.0429(4) Uani d 1 . .
    F F16 0.25774(7) 0.54003(10) 0.31493(7) 0.0408(4) Uani d 1 . .
    F F17 0.28647(8) 0.37195(10) 0.34199(8) 0.0424(4) Uani d 1 . .
    F F18 0.40620(9) 0.32672(9) 0.40659(7) 0.0430(4) Uani d 1 . .
    F F19 0.49691(8) 0.44860(11) 0.44487(8) 0.0477(5) Uani d 1 . .
    F F20 0.46884(7) 0.61620(9) 0.41722(7) 0.0355(4) Uani d 1 . .
    C C47 0.4785(12) 0.980(4) 0.4881(10) 0.154(6) Uani d 0.241(5) A -1
    H H47A 0.476482 0.922171 0.470843 0.184 Uiso calc 0.241(5) A -1
    H H47B 0.454112 1.021606 0.458893 0.184 Uiso calc 0.241(5) A -1
    Cl Cl1 0.5576(3) 1.0144(6) 0.5239(4) 0.160(4) Uani d 0.241(5) A -1
    Cl Cl2 0.4511(5) 0.9757(6) 0.5439(5) 0.144(3) Uani d 0.241(5) A -1
    C C48 0.508(3) 0.962(3) 0.4834(13) 0.142(7) Uani d 0.199(4) B -2
    H H48A 0.553867 0.953404 0.498144 0.171 Uiso calc 0.199(4) B -2
    H H48B 0.489108 0.905124 0.468872 0.171 Uiso calc 0.199(4) B -2
    Cl Cl3 0.4912(6) 1.0246(8) 0.4255(4) 0.127(4) Uani d 0.199(4) B -2
    Cl Cl4 0.4918(11) 0.9784(13) 0.5413(7) 0.204(6) Uani d 0.199(4) B -2
loop_
    _atom_site_aniso_label
    _atom_site_aniso_U_11
    _atom_site_aniso_U_22
    _atom_site_aniso_U_33
    _atom_site_aniso_U_12
    _atom_site_aniso_U_13
    _atom_site_aniso_U_23
    C1 0.0229(11) 0.0192(11) 0.0273(12) -0.0013(9) 0.0139(10) 0.0007(9)
    C2 0.0324(13) 0.0225(12) 0.0275(13) 0.0032(10) 0.0180(11) 0.0033(10)
    C3 0.0278(12) 0.0205(11) 0.0256(12) 0.0020(9) 0.0150(10) -0.0001(9)
    C4 0.0286(12) 0.0208(11) 0.0240(12) 0.0006(9) 0.0162(10) 0.0005(9)
    C5 0.0317(12) 0.0213(12) 0.0291(13) 0.0020(10) 0.0206(11) 0.0003(10)
    C6 0.0349(13) 0.0215(12) 0.0341(14) 0.0035(10) 0.0232(11) 0.0009(10)
    C7 0.0477(16) 0.0201(12) 0.0413(16) 0.0035(11) 0.0312(13) -0.0032(11)
    C8 0.0456(15) 0.0173(12) 0.0409(15) 0.0003(11) 0.0276(13) -0.0024(11)
    C9 0.0332(13) 0.0195(12) 0.0341(14) -0.0005(10) 0.0202(11) -0.0006(10)
    C10 0.0304(13) 0.0189(11) 0.0321(14) -0.0009(10) 0.0174(11) 0.0009(10)
    C11 0.0264(12) 0.0220(12) 0.0266(13) 0.0007(10) 0.0149(10) 0.0025(10)
    C12 0.0484(16) 0.0232(13) 0.0366(15) -0.0022(11) 0.0286(13) 0.0029(11)
    C13 0.0486(16) 0.0278(13) 0.0309(14) -0.0008(12) 0.0273(13) 0.0019(11)
    C14 0.0268(12) 0.0232(12) 0.0216(12) 0.0021(10) 0.0121(10) 0.0029(9)
    C15 0.0233(11) 0.0243(12) 0.0182(11) 0.0027(9) 0.0097(9) -0.0012(9)
    C16 0.0258(11) 0.0221(11) 0.0217(12) 0.0008(9) 0.0112(10) -0.0023(9)
    C17 0.0474(16) 0.0232(13) 0.0322(14) 0.0019(11) 0.0238(13) -0.0030(11)
    C18 0.0511(16) 0.0186(12) 0.0359(15) 0.0031(11) 0.0263(13) -0.0012(11)
    C19 0.0278(12) 0.0170(11) 0.0264(13) 0.0023(9) 0.0128(10) 0.0005(9)
    C20 0.0240(11) 0.0171(11) 0.0242(12) 0.0004(9) 0.0108(10) 0.0004(9)
    C21 0.0405(14) 0.0181(11) 0.0333(14) 0.0028(10) 0.0260(12) 0.0015(10)
    C22 0.0390(15) 0.0302(13) 0.0330(14) 0.0031(11) 0.0209(12) 0.0024(11)
    C23 0.0560(18) 0.0325(14) 0.0324(15) -0.0008(13) 0.0314(14) -0.0034(12)
    C24 0.0498(17) 0.0415(16) 0.0476(18) 0.0070(14) 0.0377(15) -0.0023(14)
    C25 0.0423(16) 0.0501(18) 0.0452(18) 0.0093(14) 0.0306(14) -0.0005(14)
    C26 0.0436(16) 0.0339(14) 0.0322(15) 0.0060(12) 0.0254(13) 0.0010(12)
    C27 0.0355(13) 0.0199(12) 0.0301(13) -0.0014(10) 0.0224(11) -0.0004(10)
    C28 0.0307(12) 0.0275(13) 0.0247(13) -0.0023(10) 0.0152(10) 0.0001(10)
    C29 0.0434(15) 0.0195(12) 0.0288(13) 0.0045(11) 0.0203(12) 0.0036(10)
    C30 0.0466(15) 0.0171(11) 0.0339(14) -0.0043(11) 0.0241(12) 0.0004(10)
    C31 0.0326(14) 0.0279(14) 0.0460(17) -0.0065(11) 0.0209(12) -0.0019(12)
    C32 0.0314(13) 0.0223(12) 0.0417(16) 0.0025(10) 0.0206(12) 0.0016(11)
    C33 0.0297(12) 0.0215(11) 0.0196(11) 0.0028(10) 0.0119(10) 0.0010(9)
    C34 0.0268(12) 0.0361(14) 0.0201(12) 0.0006(11) 0.0074(10) -0.0036(10)
    C35 0.0271(12) 0.0414(15) 0.0294(14) 0.0032(11) 0.0156(11) -0.0019(12)
    C36 0.0384(14) 0.0458(16) 0.0228(13) 0.0008(12) 0.0183(11) -0.0065(12)
    C37 0.0350(14) 0.0501(17) 0.0222(13) -0.0022(13) 0.0088(11) -0.0097(12)
    C38 0.0268(12) 0.0374(15) 0.0266(13) -0.0001(11) 0.0110(11) -0.0016(11)
    C39 0.0296(12) 0.0176(11) 0.0241(12) 0.0027(9) 0.0165(10) 0.0005(9)
    C40 0.0301(13) 0.0240(12) 0.0301(13) 0.0002(10) 0.0153(11) 0.0000(10)
    C41 0.0421(15) 0.0210(12) 0.0318(14) -0.0065(11) 0.0227(12) -0.0039(10)
    C42 0.0544(17) 0.0161(12) 0.0323(14) 0.0055(11) 0.0272(13) 0.0055(10)
    C43 0.0356(14) 0.0252(13) 0.0303(14) 0.0103(11) 0.0135(11) 0.0049(11)
    C44 0.0307(13) 0.0192(12) 0.0314(14) 0.0004(10) 0.0178(11) -0.0003(10)
    C45 0.0331(14) 0.0481(17) 0.0335(15) -0.0003(13) 0.0148(12) 0.0001(13)
    C46 0.0450(17) 0.076(2) 0.0431(19) -0.0305(17) 0.0199(15) -0.0035(17)
    N1 0.0264(10) 0.0187(9) 0.0280(11) 0.0008(8) 0.0152(9) -0.0009(8)
    N2 0.0383(12) 0.0163(10) 0.0344(12) -0.0005(9) 0.0251(10) -0.0020(9)
    N3 0.0259(10) 0.0159(9) 0.0242(10) 0.0022(8) 0.0129(8) 0.0002(8)
    N4 0.0273(10) 0.0157(10) 0.0237(11) 0.0018(8) 0.0138(8) -0.0008(8)
    O1 0.0378(10) 0.0317(10) 0.0316(10) 0.0101(8) 0.0175(8) 0.0083(8)
    O2 0.0320(9) 0.0261(9) 0.0256(9) 0.0062(7) 0.0180(7) 0.0042(7)
    O3 0.0312(9) 0.0353(10) 0.0300(10) -0.0064(8) 0.0162(8) -0.0016(8)
    F1 0.0498(10) 0.0691(13) 0.0357(10) 0.0102(9) 0.0193(8) -0.0037(9)
    F2 0.0713(13) 0.0666(13) 0.0349(10) 0.0013(10) 0.0337(9) -0.0103(9)
    F3 0.0654(12) 0.0743(14) 0.0595(12) 0.0142(10) 0.0494(11) -0.0088(10)
    F4 0.0427(10) 0.1148(19) 0.0596(13) 0.0267(12) 0.0274(10) -0.0053(12)
    F5 0.0441(10) 0.0728(13) 0.0338(9) 0.0099(9) 0.0215(8) -0.0069(9)
    F6 0.0310(8) 0.0342(8) 0.0413(9) -0.0022(7) 0.0125(7) 0.0042(7)
    F7 0.0466(9) 0.0273(8) 0.0419(9) 0.0083(7) 0.0205(8) 0.0107(7)
    F8 0.0551(10) 0.0225(8) 0.0540(11) -0.0077(7) 0.0265(9) 0.0035(7)
    F9 0.0364(9) 0.0377(10) 0.0837(15) -0.0099(8) 0.0257(9) 0.0041(9)
    F10 0.0337(9) 0.0302(8) 0.0734(13) 0.0042(7) 0.0248(8) 0.0083(8)
    F11 0.0279(8) 0.0814(13) 0.0246(8) -0.0061(8) 0.0096(6) -0.0144(8)
    F12 0.0317(8) 0.0777(13) 0.0365(9) -0.0014(8) 0.0209(7) -0.0114(9)
    F13 0.0494(10) 0.0786(13) 0.0279(9) -0.0028(9) 0.0238(8) -0.0149(9)
    F14 0.0414(10) 0.1027(17) 0.0276(9) -0.0118(10) 0.0092(8) -0.0243(10)
    F15 0.0287(8) 0.0689(12) 0.0319(9) -0.0071(8) 0.0127(7) -0.0102(8)
    F16 0.0297(8) 0.0322(8) 0.0525(11) -0.0023(7) 0.0076(7) -0.0015(7)
    F17 0.0542(10) 0.0242(8) 0.0542(11) -0.0136(7) 0.0271(9) -0.0056(7)
    F18 0.0712(12) 0.0176(7) 0.0433(10) 0.0076(7) 0.0259(9) 0.0083(7)
    F19 0.0432(10) 0.0335(9) 0.0568(12) 0.0156(7) 0.0095(8) 0.0088(8)
    F20 0.0267(8) 0.0258(8) 0.0528(10) 0.0011(6) 0.0146(7) -0.0007(7)
    C47 0.138(10) 0.139(9) 0.151(9) -0.007(9) 0.021(10) 0.007(9)
    Cl1 0.101(5) 0.140(6) 0.162(8) -0.006(5) -0.030(5) 0.009(5)
    Cl2 0.108(6) 0.111(5) 0.203(9) -0.013(5) 0.051(6) -0.024(5)
    C48 0.131(10) 0.137(10) 0.135(10) -0.007(10) 0.027(10) 0.003(9)
    Cl3 0.160(9) 0.138(7) 0.074(5) 0.005(6) 0.038(5) 0.033(5)
    Cl4 0.154(9) 0.190(9) 0.205(10) -0.002(9) 0.004(10) -0.027(10)
_geom_special_details
;
 All esds (except the esd in the dihedral angle between two l.s. planes)
 are estimated using the full covariance matrix.  The cell esds are taken
 into account individually in the estimation of esds in distances, angles
 and torsion angles; correlations between esds in cell parameters are only
 used when they are defined by crystal symmetry.  An approximate (isotropic)
 treatment of cell esds is used for estimating esds involving l.s. planes.
;
loop_
    _geom_bond_atom_site_label_1
    _geom_bond_atom_site_label_2
    _geom_bond_site_symmetry_2
    _geom_bond_distance
    _geom_bond_publ_flag
    C1 N1 . 1.354(3) ?
    C1 C20 . 1.398(3) ?
    C1 C2 . 1.544(3) ?
    C2 O1 . 1.395(3) ?
    C2 O2 . 1.416(3) ?
    C2 H2 . 1.0000 ?
    C3 O3 . 1.394(3) ?
    C3 O2 . 1.404(3) ?
    C3 C4 . 1.523(3) ?
    C3 H3 . 1.0000 ?
    C4 N1 . 1.352(3) ?
    C4 C5 . 1.395(3) ?
    C5 C6 . 1.408(3) ?
    C5 C21 . 1.505(3) ?
    C6 N2 . 1.368(3) ?
    C6 C7 . 1.429(3) ?
    C7 C8 . 1.359(4) ?
    C7 H7 . 0.9500 ?
    C8 C9 . 1.425(3) ?
    C8 H8 . 0.9500 ?
    C9 N2 . 1.380(3) ?
    C9 C10 . 1.393(3) ?
    C10 C11 . 1.401(3) ?
    C10 C27 . 1.496(3) ?
    C11 N3 . 1.361(3) ?
    C11 C12 . 1.447(3) ?
    C12 C13 . 1.348(4) ?
    C12 H12 . 0.9500 ?
    C13 C14 . 1.449(3) ?
    C13 H13 . 0.9500 ?
    C14 N3 . 1.366(3) ?
    C14 C15 . 1.409(3) ?
    C15 C16 . 1.384(3) ?
    C15 C33 . 1.501(3) ?
    C16 N4 . 1.374(3) ?
    C16 C17 . 1.421(3) ?
    C17 C18 . 1.357(4) ?
    C17 H17 . 0.9500 ?
    C18 C19 . 1.429(3) ?
    C18 H18 . 0.9500 ?
    C19 N4 . 1.368(3) ?
    C19 C20 . 1.406(3) ?
    C20 C39 . 1.505(3) ?
    C21 C26 . 1.380(4) ?
    C21 C22 . 1.386(4) ?
    C22 F1 . 1.336(3) ?
    C22 C23 . 1.383(4) ?
    C23 F2 . 1.340(3) ?
    C23 C24 . 1.376(4) ?
    C24 F3 . 1.333(3) ?
    C24 C25 . 1.373(4) ?
    C25 F4 . 1.338(4) ?
    C25 C26 . 1.393(4) ?
    C26 F5 . 1.339(3) ?
    C27 C32 . 1.380(4) ?
    C27 C28 . 1.389(4) ?
    C28 F6 . 1.338(3) ?
    C28 C29 . 1.381(3) ?
    C29 F7 . 1.339(3) ?
    C29 C30 . 1.379(4) ?
    C30 F8 . 1.338(3) ?
    C30 C31 . 1.370(4) ?
    C31 F9 . 1.343(3) ?
    C31 C32 . 1.383(4) ?
    C32 F10 . 1.347(3) ?
    C33 C38 . 1.382(4) ?
    C33 C34 . 1.388(3) ?
    C34 F11 . 1.334(3) ?
    C34 C35 . 1.382(4) ?
    C35 F12 . 1.341(3) ?
    C35 C36 . 1.369(4) ?
    C36 F13 . 1.338(3) ?
    C36 C37 . 1.376(4) ?
    C37 F14 . 1.339(3) ?
    C37 C38 . 1.385(4) ?
    C38 F15 . 1.342(3) ?
    C39 C44 . 1.383(3) ?
    C39 C40 . 1.385(3) ?
    C40 F16 . 1.337(3) ?
    C40 C41 . 1.381(4) ?
    C41 F17 . 1.345(3) ?
    C41 C42 . 1.372(4) ?
    C42 F18 . 1.344(3) ?
    C42 C43 . 1.376(4) ?
    C43 F19 . 1.338(3) ?
    C43 C44 . 1.381(3) ?
    C44 F20 . 1.343(3) ?
    C45 O1 . 1.432(3) ?
    C45 H45A . 0.9800 ?
    C45 H45B . 0.9800 ?
    C45 H45C . 0.9800 ?
    C46 O3 . 1.434(3) ?
    C46 H46A . 0.9800 ?
    C46 H46B . 0.9800 ?
    C46 H46C . 0.9800 ?
    N2 H2A . 0.85(3) ?
    N4 H4 . 0.79(3) ?
    C47 Cl1 . 1.781(19) ?
    C47 Cl2 . 1.80(2) ?
    C47 H47A . 0.9900 ?
    C47 H47B . 0.9900 ?
    C48 Cl3 . 1.705(19) ?
    C48 Cl4 . 1.708(18) ?
    C48 H48A . 0.9900 ?
    C48 H48B . 0.9900 ?
loop_
    _geom_angle_atom_site_label_1
    _geom_angle_atom_site_label_2
    _geom_angle_atom_site_label_3
    _geom_angle_site_symmetry_1
    _geom_angle_site_symmetry_3
    _geom_angle
    _geom_angle_publ_flag
    N1 C1 C20 . . 123.2(2) ?
    N1 C1 C2 . . 122.3(2) ?
    C20 C1 C2 . . 114.6(2) ?
    O1 C2 O2 . . 107.04(19) ?
    O1 C2 C1 . . 112.86(19) ?
    O2 C2 C1 . . 113.33(19) ?
    O1 C2 H2 . . 107.8 ?
    O2 C2 H2 . . 107.8 ?
    C1 C2 H2 . . 107.8 ?
    O3 C3 O2 . . 113.30(19) ?
    O3 C3 C4 . . 107.60(19) ?
    O2 C3 C4 . . 109.84(19) ?
    O3 C3 H3 . . 108.7 ?
    O2 C3 H3 . . 108.7 ?
    C4 C3 H3 . . 108.7 ?
    N1 C4 C5 . . 124.7(2) ?
    N1 C4 C3 . . 118.3(2) ?
    C5 C4 C3 . . 117.0(2) ?
    C4 C5 C6 . . 128.7(2) ?
    C4 C5 C21 . . 118.8(2) ?
    C6 C5 C21 . . 112.5(2) ?
    N2 C6 C5 . . 127.7(2) ?
    N2 C6 C7 . . 106.6(2) ?
    C5 C6 C7 . . 125.6(2) ?
    C8 C7 C6 . . 108.6(2) ?
    C8 C7 H7 . . 125.7 ?
    C6 C7 H7 . . 125.7 ?
    C7 C8 C9 . . 107.8(2) ?
    C7 C8 H8 . . 126.1 ?
    C9 C8 H8 . . 126.1 ?
    N2 C9 C10 . . 125.0(2) ?
    N2 C9 C8 . . 106.8(2) ?
    C10 C9 C8 . . 128.1(2) ?
    C9 C10 C11 . . 125.5(2) ?
    C9 C10 C27 . . 117.0(2) ?
    C11 C10 C27 . . 117.5(2) ?
    N3 C11 C10 . . 125.1(2) ?
    N3 C11 C12 . . 111.2(2) ?
    C10 C11 C12 . . 123.4(2) ?
    C13 C12 C11 . . 106.5(2) ?
    C13 C12 H12 . . 126.7 ?
    C11 C12 H12 . . 126.7 ?
    C12 C13 C14 . . 106.1(2) ?
    C12 C13 H13 . . 127.0 ?
    C14 C13 H13 . . 127.0 ?
    N3 C14 C15 . . 124.1(2) ?
    N3 C14 C13 . . 111.3(2) ?
    C15 C14 C13 . . 124.5(2) ?
    C16 C15 C14 . . 125.3(2) ?
    C16 C15 C33 . . 117.3(2) ?
    C14 C15 C33 . . 117.2(2) ?
    N4 C16 C15 . . 126.0(2) ?
    N4 C16 C17 . . 106.3(2) ?
    C15 C16 C17 . . 127.3(2) ?
    C18 C17 C16 . . 108.3(2) ?
    C18 C17 H17 . . 125.9 ?
    C16 C17 H17 . . 125.9 ?
    C17 C18 C19 . . 108.6(2) ?
    C17 C18 H18 . . 125.7 ?
    C19 C18 H18 . . 125.7 ?
    N4 C19 C20 . . 128.5(2) ?
    N4 C19 C18 . . 105.8(2) ?
    C20 C19 C18 . . 125.7(2) ?
    C1 C20 C19 . . 129.1(2) ?
    C1 C20 C39 . . 118.4(2) ?
    C19 C20 C39 . . 112.42(19) ?
    C26 C21 C22 . . 116.4(2) ?
    C26 C21 C5 . . 121.1(2) ?
    C22 C21 C5 . . 122.5(2) ?
    F1 C22 C23 . . 118.3(3) ?
    F1 C22 C21 . . 119.4(2) ?
    C23 C22 C21 . . 122.3(3) ?
    F2 C23 C24 . . 120.5(2) ?
    F2 C23 C22 . . 120.0(3) ?
    C24 C23 C22 . . 119.5(3) ?
    F3 C24 C25 . . 120.0(3) ?
    F3 C24 C23 . . 119.8(3) ?
    C25 C24 C23 . . 120.2(2) ?
    F4 C25 C24 . . 120.9(2) ?
    F4 C25 C26 . . 120.1(3) ?
    C24 C25 C26 . . 119.0(3) ?
    F5 C26 C21 . . 120.2(2) ?
    F5 C26 C25 . . 117.2(3) ?
    C21 C26 C25 . . 122.6(3) ?
    C32 C27 C28 . . 116.2(2) ?
    C32 C27 C10 . . 121.8(2) ?
    C28 C27 C10 . . 121.9(2) ?
    F6 C28 C29 . . 118.1(2) ?
    F6 C28 C27 . . 119.7(2) ?
    C29 C28 C27 . . 122.3(2) ?
    F7 C29 C30 . . 120.1(2) ?
    F7 C29 C28 . . 120.4(2) ?
    C30 C29 C28 . . 119.5(2) ?
    F8 C30 C31 . . 119.8(2) ?
    F8 C30 C29 . . 120.3(2) ?
    C31 C30 C29 . . 119.9(2) ?
    F9 C31 C30 . . 119.8(2) ?
    F9 C31 C32 . . 120.8(2) ?
    C30 C31 C32 . . 119.4(2) ?
    F10 C32 C27 . . 119.8(2) ?
    F10 C32 C31 . . 117.5(2) ?
    C27 C32 C31 . . 122.7(2) ?
    C38 C33 C34 . . 116.4(2) ?
    C38 C33 C15 . . 122.0(2) ?
    C34 C33 C15 . . 121.6(2) ?
    F11 C34 C35 . . 117.4(2) ?
    F11 C34 C33 . . 119.9(2) ?
    C35 C34 C33 . . 122.7(2) ?
    F12 C35 C36 . . 120.3(2) ?
    F12 C35 C34 . . 120.3(2) ?
    C36 C35 C34 . . 119.4(2) ?
    F13 C36 C35 . . 120.1(2) ?
    F13 C36 C37 . . 120.3(2) ?
    C35 C36 C37 . . 119.7(2) ?
    F14 C37 C36 . . 119.6(2) ?
    F14 C37 C38 . . 120.3(2) ?
    C36 C37 C38 . . 120.2(2) ?
    F15 C38 C33 . . 119.9(2) ?
    F15 C38 C37 . . 118.3(2) ?
    C33 C38 C37 . . 121.7(2) ?
    C44 C39 C40 . . 117.0(2) ?
    C44 C39 C20 . . 120.9(2) ?
    C40 C39 C20 . . 122.1(2) ?
    F16 C40 C41 . . 118.6(2) ?
    F16 C40 C39 . . 119.5(2) ?
    C41 C40 C39 . . 121.9(2) ?
    F17 C41 C42 . . 119.9(2) ?
    F17 C41 C40 . . 120.7(2) ?
    C42 C41 C40 . . 119.4(2) ?
    F18 C42 C41 . . 119.8(2) ?
    F18 C42 C43 . . 119.7(2) ?
    C41 C42 C43 . . 120.5(2) ?
    F19 C43 C42 . . 119.8(2) ?
    F19 C43 C44 . . 121.2(2) ?
    C42 C43 C44 . . 119.0(2) ?
    F20 C44 C43 . . 117.8(2) ?
    F20 C44 C39 . . 119.9(2) ?
    C43 C44 C39 . . 122.3(2) ?
    O1 C45 H45A . . 109.5 ?
    O1 C45 H45B . . 109.5 ?
    H45A C45 H45B . . 109.5 ?
    O1 C45 H45C . . 109.5 ?
    H45A C45 H45C . . 109.5 ?
    H45B C45 H45C . . 109.5 ?
    O3 C46 H46A . . 109.5 ?
    O3 C46 H46B . . 109.5 ?
    H46A C46 H46B . . 109.5 ?
    O3 C46 H46C . . 109.5 ?
    H46A C46 H46C . . 109.5 ?
    H46B C46 H46C . . 109.5 ?
    C4 N1 C1 . . 116.4(2) ?
    C6 N2 C9 . . 110.1(2) ?
    C6 N2 H2A . . 123(2) ?
    C9 N2 H2A . . 126(2) ?
    C11 N3 C14 . . 104.84(19) ?
    C19 N4 C16 . . 110.9(2) ?
    C19 N4 H4 . . 125(2) ?
    C16 N4 H4 . . 124(2) ?
    C2 O1 C45 . . 114.4(2) ?
    C3 O2 C2 . . 114.19(18) ?
    C3 O3 C46 . . 111.6(2) ?
    Cl1 C47 Cl2 . . 101.8(12) ?
    Cl1 C47 H47A . . 111.4 ?
    Cl2 C47 H47A . . 111.4 ?
    Cl1 C47 H47B . . 111.4 ?
    Cl2 C47 H47B . . 111.4 ?
    H47A C47 H47B . . 109.3 ?
    Cl3 C48 Cl4 . . 130(2) ?
    Cl3 C48 H48A . . 104.7 ?
    Cl4 C48 H48A . . 104.7 ?
    Cl3 C48 H48B . . 104.7 ?
    Cl4 C48 H48B . . 104.7 ?
    H48A C48 H48B . . 105.7 ?
loop_
    _geom_torsion_atom_site_label_1
    _geom_torsion_atom_site_label_2
    _geom_torsion_atom_site_label_3
    _geom_torsion_atom_site_label_4
    _geom_torsion_site_symmetry_1
    _geom_torsion_site_symmetry_2
    _geom_torsion_site_symmetry_3
    _geom_torsion_site_symmetry_4
    _geom_torsion
    _geom_torsion_publ_flag
    N1 C1 C2 O1 . . . . -111.2(2) ?
    C20 C1 C2 O1 . . . . 67.6(3) ?
    N1 C1 C2 O2 . . . . 10.7(3) ?
    C20 C1 C2 O2 . . . . -170.5(2) ?
    O3 C3 C4 N1 . . . . -74.8(3) ?
    O2 C3 C4 N1 . . . . 49.0(3) ?
    O3 C3 C4 C5 . . . . 104.3(2) ?
    O2 C3 C4 C5 . . . . -131.9(2) ?
    N1 C4 C5 C6 . . . . -4.2(4) ?
    C3 C4 C5 C6 . . . . 176.8(3) ?
    N1 C4 C5 C21 . . . . 177.9(2) ?
    C3 C4 C5 C21 . . . . -1.1(3) ?
    C4 C5 C6 N2 . . . . 12.1(5) ?
    C21 C5 C6 N2 . . . . -169.9(3) ?
    C4 C5 C6 C7 . . . . -165.1(3) ?
    C21 C5 C6 C7 . . . . 12.9(4) ?
    N2 C6 C7 C8 . . . . -1.1(3) ?
    C5 C6 C7 C8 . . . . 176.6(3) ?
    C6 C7 C8 C9 . . . . 2.1(3) ?
    C7 C8 C9 N2 . . . . -2.3(3) ?
    C7 C8 C9 C10 . . . . 174.6(3) ?
    N2 C9 C10 C11 . . . . 5.7(4) ?
    C8 C9 C10 C11 . . . . -170.7(3) ?
    N2 C9 C10 C27 . . . . -178.0(2) ?
    C8 C9 C10 C27 . . . . 5.6(4) ?
    C9 C10 C11 N3 . . . . -4.9(4) ?
    C27 C10 C11 N3 . . . . 178.7(2) ?
    C9 C10 C11 C12 . . . . 168.7(3) ?
    C27 C10 C11 C12 . . . . -7.6(4) ?
    N3 C11 C12 C13 . . . . 2.2(3) ?
    C10 C11 C12 C13 . . . . -172.2(2) ?
    C11 C12 C13 C14 . . . . -2.1(3) ?
    C12 C13 C14 N3 . . . . 1.5(3) ?
    C12 C13 C14 C15 . . . . -175.6(2) ?
    N3 C14 C15 C16 . . . . -5.2(4) ?
    C13 C14 C15 C16 . . . . 171.5(2) ?
    N3 C14 C15 C33 . . . . 179.7(2) ?
    C13 C14 C15 C33 . . . . -3.5(4) ?
    C14 C15 C16 N4 . . . . 2.9(4) ?
    C33 C15 C16 N4 . . . . 177.9(2) ?
    C14 C15 C16 C17 . . . . -169.0(3) ?
    C33 C15 C16 C17 . . . . 6.1(4) ?
    N4 C16 C17 C18 . . . . -2.1(3) ?
    C15 C16 C17 C18 . . . . 171.0(3) ?
    C16 C17 C18 C19 . . . . 0.9(3) ?
    C17 C18 C19 N4 . . . . 0.6(3) ?
    C17 C18 C19 C20 . . . . -179.1(2) ?
    N1 C1 C20 C19 . . . . -3.4(4) ?
    C2 C1 C20 C19 . . . . 177.8(2) ?
    N1 C1 C20 C39 . . . . 179.3(2) ?
    C2 C1 C20 C39 . . . . 0.5(3) ?
    N4 C19 C20 C1 . . . . 12.6(4) ?
    C18 C19 C20 C1 . . . . -167.7(3) ?
    N4 C19 C20 C39 . . . . -170.0(2) ?
    C18 C19 C20 C39 . . . . 9.7(3) ?
    C4 C5 C21 C26 . . . . -95.9(3) ?
    C6 C5 C21 C26 . . . . 85.8(3) ?
    C4 C5 C21 C22 . . . . 87.8(3) ?
    C6 C5 C21 C22 . . . . -90.4(3) ?
    C26 C21 C22 F1 . . . . -179.3(2) ?
    C5 C21 C22 F1 . . . . -2.9(4) ?
    C26 C21 C22 C23 . . . . 0.3(4) ?
    C5 C21 C22 C23 . . . . 176.7(2) ?
    F1 C22 C23 F2 . . . . -0.8(4) ?
    C21 C22 C23 F2 . . . . 179.6(2) ?
    F1 C22 C23 C24 . . . . 178.8(3) ?
    C21 C22 C23 C24 . . . . -0.8(4) ?
    F2 C23 C24 F3 . . . . 1.4(4) ?
    C22 C23 C24 F3 . . . . -178.3(3) ?
    F2 C23 C24 C25 . . . . 179.5(3) ?
    C22 C23 C24 C25 . . . . -0.1(4) ?
    F3 C24 C25 F4 . . . . -0.2(5) ?
    C23 C24 C25 F4 . . . . -178.4(3) ?
    F3 C24 C25 C26 . . . . 179.5(3) ?
    C23 C24 C25 C26 . . . . 1.3(5) ?
    C22 C21 C26 F5 . . . . 178.6(2) ?
    C5 C21 C26 F5 . . . . 2.2(4) ?
    C22 C21 C26 C25 . . . . 1.0(4) ?
    C5 C21 C26 C25 . . . . -175.5(3) ?
    F4 C25 C26 F5 . . . . 0.2(4) ?
    C24 C25 C26 F5 . . . . -179.5(3) ?
    F4 C25 C26 C21 . . . . 177.9(3) ?
    C24 C25 C26 C21 . . . . -1.8(5) ?
    C9 C10 C27 C32 . . . . 113.0(3) ?
    C11 C10 C27 C32 . . . . -70.3(3) ?
    C9 C10 C27 C28 . . . . -69.5(3) ?
    C11 C10 C27 C28 . . . . 107.1(3) ?
    C32 C27 C28 F6 . . . . 179.1(2) ?
    C10 C27 C28 F6 . . . . 1.5(4) ?
    C32 C27 C28 C29 . . . . -1.8(4) ?
    C10 C27 C28 C29 . . . . -179.4(2) ?
    F6 C28 C29 F7 . . . . 1.4(4) ?
    C27 C28 C29 F7 . . . . -177.8(2) ?
    F6 C28 C29 C30 . . . . -179.3(2) ?
    C27 C28 C29 C30 . . . . 1.5(4) ?
    F7 C29 C30 F8 . . . . 0.5(4) ?
    C28 C29 C30 F8 . . . . -178.8(2) ?
    F7 C29 C30 C31 . . . . 179.0(2) ?
    C28 C29 C30 C31 . . . . -0.3(4) ?
    F8 C30 C31 F9 . . . . -1.3(4) ?
    C29 C30 C31 F9 . . . . -179.8(2) ?
    F8 C30 C31 C32 . . . . 178.0(2) ?
    C29 C30 C31 C32 . . . . -0.5(4) ?
    C28 C27 C32 F10 . . . . -179.4(2) ?
    C10 C27 C32 F10 . . . . -1.8(4) ?
    C28 C27 C32 C31 . . . . 0.9(4) ?
    C10 C27 C32 C31 . . . . 178.5(3) ?
    F9 C31 C32 F10 . . . . -0.3(4) ?
    C30 C31 C32 F10 . . . . -179.5(2) ?
    F9 C31 C32 C27 . . . . 179.4(3) ?
    C30 C31 C32 C27 . . . . 0.2(4) ?
    C16 C15 C33 C38 . . . . 74.6(3) ?
    C14 C15 C33 C38 . . . . -109.9(3) ?
    C16 C15 C33 C34 . . . . -105.7(3) ?
    C14 C15 C33 C34 . . . . 69.8(3) ?
    C38 C33 C34 F11 . . . . -179.0(2) ?
    C15 C33 C34 F11 . . . . 1.2(4) ?
    C38 C33 C34 C35 . . . . 1.7(4) ?
    C15 C33 C34 C35 . . . . -178.1(2) ?
    F11 C34 C35 F12 . . . . 0.1(4) ?
    C33 C34 C35 F12 . . . . 179.4(2) ?
    F11 C34 C35 C36 . . . . -179.5(3) ?
    C33 C34 C35 C36 . . . . -0.1(4) ?
    F12 C35 C36 F13 . . . . -1.0(4) ?
    C34 C35 C36 F13 . . . . 178.6(3) ?
    F12 C35 C36 C37 . . . . 179.3(3) ?
    C34 C35 C36 C37 . . . . -1.1(4) ?
    F13 C36 C37 F14 . . . . 1.0(4) ?
    C35 C36 C37 F14 . . . . -179.3(3) ?
    F13 C36 C37 C38 . . . . -178.9(3) ?
    C35 C36 C37 C38 . . . . 0.8(5) ?
    C34 C33 C38 F15 . . . . 179.0(2) ?
    C15 C33 C38 F15 . . . . -1.3(4) ?
    C34 C33 C38 C37 . . . . -2.0(4) ?
    C15 C33 C38 C37 . . . . 177.8(3) ?
    F14 C37 C38 F15 . . . . 0.0(4) ?
    C36 C37 C38 F15 . . . . 179.8(3) ?
    F14 C37 C38 C33 . . . . -179.1(3) ?
    C36 C37 C38 C33 . . . . 0.8(4) ?
    C1 C20 C39 C44 . . . . -94.8(3) ?
    C19 C20 C39 C44 . . . . 87.5(3) ?
    C1 C20 C39 C40 . . . . 88.2(3) ?
    C19 C20 C39 C40 . . . . -89.5(3) ?
    C44 C39 C40 F16 . . . . 179.6(2) ?
    C20 C39 C40 F16 . . . . -3.2(4) ?
    C44 C39 C40 C41 . . . . 0.3(4) ?
    C20 C39 C40 C41 . . . . 177.4(2) ?
    F16 C40 C41 F17 . . . . 0.9(4) ?
    C39 C40 C41 F17 . . . . -179.8(2) ?
    F16 C40 C41 C42 . . . . -179.8(2) ?
    C39 C40 C41 C42 . . . . -0.5(4) ?
    F17 C41 C42 F18 . . . . -0.2(4) ?
    C40 C41 C42 F18 . . . . -179.5(2) ?
    F17 C41 C42 C43 . . . . 179.7(2) ?
    C40 C41 C42 C43 . . . . 0.4(4) ?
    F18 C42 C43 F19 . . . . -1.2(4) ?
    C41 C42 C43 F19 . . . . 178.9(2) ?
    F18 C42 C43 C44 . . . . 179.7(2) ?
    C41 C42 C43 C44 . . . . -0.2(4) ?
    F19 C43 C44 F20 . . . . 0.8(4) ?
    C42 C43 C44 F20 . . . . 179.9(2) ?
    F19 C43 C44 C39 . . . . -179.1(2) ?
    C42 C43 C44 C39 . . . . 0.0(4) ?
    C40 C39 C44 F20 . . . . -179.9(2) ?
    C20 C39 C44 F20 . . . . 2.9(3) ?
    C40 C39 C44 C43 . . . . 0.0(4) ?
    C20 C39 C44 C43 . . . . -177.2(2) ?
    C5 C4 N1 C1 . . . . 169.9(2) ?
    C3 C4 N1 C1 . . . . -11.1(3) ?
    C20 C1 N1 C4 . . . . 162.6(2) ?
    C2 C1 N1 C4 . . . . -18.7(3) ?
    C5 C6 N2 C9 . . . . -178.0(3) ?
    C7 C6 N2 C9 . . . . -0.4(3) ?
    C10 C9 N2 C6 . . . . -175.4(3) ?
    C8 C9 N2 C6 . . . . 1.6(3) ?
    C10 C11 N3 C14 . . . . 173.1(2) ?
    C12 C11 N3 C14 . . . . -1.2(3) ?
    C15 C14 N3 C11 . . . . 177.0(2) ?
    C13 C14 N3 C11 . . . . -0.1(3) ?
    C20 C19 N4 C16 . . . . 177.7(2) ?
    C18 C19 N4 C16 . . . . -2.1(3) ?
    C15 C16 N4 C19 . . . . -170.6(2) ?
    C17 C16 N4 C19 . . . . 2.6(3) ?
    O2 C2 O1 C45 . . . . -66.4(2) ?
    C1 C2 O1 C45 . . . . 59.0(3) ?
    O3 C3 O2 C2 . . . . 64.5(2) ?
    C4 C3 O2 C2 . . . . -55.9(3) ?
    O1 C2 O2 C3 . . . . 153.83(19) ?
    C1 C2 O2 C3 . . . . 28.8(3) ?
    O2 C3 O3 C46 . . . . 67.4(3) ?
    C4 C3 O3 C46 . . . . -171.0(2) ?
loop_
    _geom_hbond_atom_site_label_D
    _geom_hbond_atom_site_label_H
    _geom_hbond_atom_site_label_A
    _geom_hbond_site_symmetry_A
    _geom_hbond_distance_DH
    _geom_hbond_distance_HA
    _geom_hbond_distance_DA
    _geom_hbond_angle_DHA
    _geom_hbond_publ_flag
    C8 H8 F18 1_565 0.95 2.59 3.424(3) 147 yes
    C18 H18 F8 1_545 0.95 2.51 3.319(3) 143 yes
    C45 H45A F12 2_655 0.98 2.55 3.519(3) 169 yes
    C45 H45B F19 5_666 0.98 2.66 3.389(3) 132 yes
    C45 H45A F20 . 0.98 2.82 3.184(3) 103 yes
    C46 H46A F10 3_445 0.98 2.63 3.496(4) 148 yes
    C46 H46C F1 7_566 0.98 2.60 3.505(4) 153 yes
    C48 H48B F12 2_655 0.99 2.42 3.25(5) 141 yes
    N2 H2A N1 . 0.85(3) 2.56(3) 3.040(3) 117(3) yes
    N2 H2A N3 . 0.85(3) 2.33(3) 2.858(3) 121(3) yes
    N4 H4 N1 . 0.79(3) 2.61(3) 3.040(3) 116(2) yes
    N4 H4 N3 . 0.79(3) 2.33(3) 2.852(3) 125(3) yes
_shelx_space_group_comment
;
The symmetry employed for this shelxl refinement is uniquely defined
by the following loop, which should always be used as a source of
symmetry information in preference to the above space-group names.
They are only intended as comments.
;
_shelx_estimated_absorpt_T_min     0.976
_shelx_estimated_absorpt_T_max     0.985
_shelx_hkl_file
;
   6   0   0 683.747 31.2384   1
  -6   0   0 615.668 30.5296   2
  -6   0   0 676.055 31.2663   1
   6   0   0 630.900 30.5191   2
   8   0   0 186.597 9.04491   2
   8   0   0 192.341 10.3932   1
  -8   0   0 181.774 9.06995   2
  -8   0   0 191.170 10.5216   1
 -10   0   0 40.6987 2.78522   2
  10   0   0 40.7711 5.31174   1
  10   0   0 40.1307 2.62106   2
 -10   0   0 42.7000 5.57731   1
 -12   0   0 363.671 18.5566   1
  12   0   0 344.655 16.8394   2
 -12   0   0 344.604 16.9370   2
  12   0   0 367.081 18.5500   1
  14   0   0 103.734 8.33329   1
 -14   0   0 104.609 5.61988   2
 -14   0   0 93.0149 8.26682   1
  14   0   0 106.325 5.40084   2
 -16   0   0 102.216 5.72462   2
 -16   0   0 99.7815 9.10793   1
  16   0   0 102.347 5.44600   2
  16   0   0 103.182 8.97028   1
 -18   0   0 1.95825 4.47861   1
  18   0   0 -3.6922 3.93113   1
 -18   0   0 1.62924 1.55871   2
  18   0   0 -0.2731 1.61641   2
 -20   0   0 1.29872 5.21869   1
 -20   0   0 5.82620 1.82697   2
  20   0   0 5.61899 4.61526   1
  20   0   0 6.01578 1.40871   2
  22   0   0 1.33453 1.31796   2
 -22   0   0 4.53320 2.02736   2
 -22   0   0 3.40479 5.89482   1
 -24   0   0 4.23316 2.18155   2
  24   0   0 0.86369 1.35004   2
  26   0   0 2.67101 1.30795   2
 -26   0   0 5.87813 2.45374   2
  26   0   0 0.47433 1.49116   2
  -3  -1   0 318.568 14.4614   1
   3  -1   0 295.224 14.3492   2
   3   1   0 293.891 14.2070   2
   3   1   0 275.341 14.2082   2
  -3   1   0 341.105 15.1229   1
  -5  -1   0 109.930 5.50944   2
   5  -1   0 134.333 7.05485   1
   5  -1   0 120.154 5.70068   2
  -5  -1   0 105.725 6.27538   1
   5   1   0 109.606 6.19533   1
  -5   1   0 115.457 5.67353   2
   5   1   0 109.004 5.47992   2
  -5   1   0 117.380 7.34123   1
   7  -1   0 44.3581 2.92709   2
   7  -1   0 41.7237 5.17401   1
  -7  -1   0 52.8131 2.74625   2
  -7  -1   0 52.8818 4.34584   1
   7   1   0 52.2724 2.64160   2
  -7   1   0 42.5441 3.00131   2
  -7   1   0 47.1015 5.48575   1
   7   1   0 57.2634 4.28996   1
   9  -1   0 137.184 6.73995   2
   9  -1   0 142.366 8.83684   1
  -9  -1   0 123.041 8.03201   1
  -9  -1   0 129.730 6.63486   2
   9   1   0 131.119 6.54296   2
  -9   1   0 146.041 9.00243   1
   9   1   0 128.082 7.97919   1
  -9   1   0 139.025 6.81423   2
 -11  -1   0 311.030 16.5462   1
 -11  -1   0 300.782 15.2663   2
  11  -1   0 329.895 15.3316   2
  11  -1   0 342.988 17.1805   1
  11   1   0 314.820 16.5060   1
 -11   1   0 329.972 15.4100   2
  11   1   0 302.388 15.1579   2
 -11   1   0 332.767 17.2209   1
 -13  -1   0 138.576 8.91259   1
 -13  -1   0 131.484 6.77455   2
  13  -1   0 134.254 6.82091   2
  13  -1   0 123.761 10.1772   1
  13   1   0 140.432 8.76475   1
 -13   1   0 132.377 9.68666   1
  13   1   0 133.757 6.61269   2
 -13   1   0 131.968 6.94660   2
  15  -1   0 0.64406 1.11171   2
  15  -1   0 -0.1607 3.61938   1
 -15  -1   0 1.15641 1.16070   2
 -15  -1   0 -2.2544 3.35172   1
  15   1   0 -0.5897 3.20735   1
 -15   1   0 -1.9082 3.80462   1
  15   1   0 0.63925 0.88069   2
 -15   1   0 -0.0473 1.29592   2
  17  -1   0 0.79232 4.55821   1
 -17  -1   0 3.16982 1.37385   2
 -17  -1   0 3.16849 4.00205   1
  17  -1   0 0.61375 1.23409   2
 -17   1   0 1.24946 1.47490   2
  17   1   0 1.84550 1.01711   2
 -17   1   0 3.05871 4.42322   1
  17   1   0 5.34384 3.87996   1
 -19  -1   0 37.3682 5.90134   1
  19  -1   0 48.0811 3.48246   2
  19  -1   0 43.2936 6.38320   1
 -19  -1   0 46.5816 3.78530   2
 -19   1   0 42.4174 3.98656   2
  19   1   0 39.6038 2.91065   2
 -19   1   0 36.7064 6.38088   1
  19   1   0 43.1868 5.76357   1
 -21  -1   0 0.23496 1.73219   2
  21  -1   0 -3.9397 5.05521   1
  21  -1   0 -0.3745 1.42282   2
 -21  -1   0 -7.9627 4.83737   1
  21   1   0 -1.0794 4.50773   1
 -21   1   0 3.25380 5.92865   1
  21   1   0 -0.2687 1.07505   2
 -21   1   0 -0.6474 1.79010   2
 -23  -1   0 11.1026 2.30448   2
  23  -1   0 12.0436 1.79326   2
  23   1   0 9.44585 1.84563   2
 -23   1   0 9.53012 2.41545   2
  23   1   0 7.83571 1.19558   2
 -25  -1   0 11.3806 2.42151   2
  25  -1   0 11.6633 1.94992   2
 -25   1   0 9.25048 2.57032   2
  27  -1   0 -1.6849 1.71603   2
 -27  -1   0 -2.6009 2.31640   2
  -2  -2   0 33.3479 2.16399   1
  -2   2   0 18.9697 1.58975   2
   2   2   0 19.2052 1.88459   1
  -2   2   0 31.0625 4.03927   1
  -4  -2   0 77.5627 3.68967   2
   4  -2   0 79.1394 5.91735   1
   4  -2   0 69.5179 4.06030   2
  -4  -2   0 78.2786 4.18544   1
  -4  -2   0 81.1109 3.69669   2
  -4   2   0 82.0852 4.21403   2
  -4   2   0 65.8863 6.01708   1
  -6  -2   0 655.023 32.7022   2
  -6  -2   0 708.217 33.0592   1
  -6  -2   0 749.414 33.1049   1
   6  -2   0 672.548 32.8802   2
   6  -2   0 733.238 34.0105   1
  -6   2   0 646.280 32.8760   2
  -6   2   0 736.986 34.0737   1
   8  -2   0 162.302 8.26583   2
   8  -2   0 159.642 10.1844   1
  -8  -2   0 171.343 8.02269   2
  -8  -2   0 165.821 8.85356   1
   8   2   0 172.478 7.90385   2
  -8   2   0 163.745 10.3716   1
   8   2   0 170.298 7.89087   2
  -8   2   0 164.475 8.30610   2
 -10  -2   0 5.93833 0.96591   2
  10  -2   0 5.16367 3.31891   1
 -10  -2   0 8.18350 2.42588   1
  10  -2   0 9.30750 1.29687   2
  10   2   0 6.37729 1.11412   2
 -10   2   0 10.4756 3.89017   1
  10   2   0 6.94291 2.29496   1
 -10   2   0 8.79025 1.36243   2
  10   2   0 7.30910 1.19076   2
  12  -2   0 111.165 5.80070   2
 -12  -2   0 107.448 5.59259   2
  12  -2   0 117.160 8.89204   1
 -12  -2   0 112.422 7.39359   1
 -12   2   0 111.917 5.94963   2
 -12   2   0 106.029 9.03162   1
  12   2   0 109.034 5.33981   2
  12   2   0 103.333 7.21478   1
  12   2   0 107.110 5.36568   2
 -14  -2   0 29.3985 3.96769   1
  14  -2   0 42.6305 5.43967   1
  14  -2   0 35.1815 2.81554   2
 -14  -2   0 33.0965 2.60352   2
  14   2   0 33.5862 2.16001   2
 -14   2   0 31.4477 3.03720   2
  14   2   0 34.4244 3.96193   1
  14   2   0 32.0303 2.08226   2
 -14   2   0 37.8046 5.37689   1
  16  -2   0 234.305 14.8479   1
 -16  -2   0 228.899 13.4164   1
  16  -2   0 227.758 11.4953   2
 -16  -2   0 229.095 11.3914   2
  16   2   0 236.332 11.0631   2
 -16   2   0 228.142 11.6758   2
 -16   2   0 239.440 15.0808   1
  16   2   0 233.781 11.0483   2
  18  -2   0 82.6850 10.1702   1
 -18  -2   0 70.5399 8.22721   1
  18  -2   0 77.2389 4.76030   2
 -18  -2   0 67.8479 5.27583   2
 -18   2   0 75.2204 5.06225   2
  18   2   0 75.1382 3.90528   2
  18   2   0 81.0333 3.94916   2
 -18   2   0 78.6808 10.3477   1
  20  -2   0 -0.0629 1.53801   2
  20  -2   0 -1.1957 5.34417   1
 -20  -2   0 3.62453 4.59027   1
 -20  -2   0 0.70044 1.59293   2
 -20   2   0 -1.8418 1.81330   2
 -20   2   0 3.31103 6.07718   1
 -22  -2   0 -2.2293 4.94996   1
  22  -2   0 0.02948 1.63251   2
 -22  -2   0 2.76442 1.93503   2
 -22  -2   0 6.36118 5.58293   1
 -22   2   0 -0.5868 6.69124   1
 -22   2   0 2.12834 2.05461   2
 -24  -2   0 2.18898 2.10683   2
  24  -2   0 1.87930 1.79470   2
 -24  -2   0 10.6817 6.68861   1
 -24   2   0 -0.7100 2.40745   2
  26  -2   0 6.44093 2.08788   2
 -26  -2   0 4.98556 2.32751   2
 -26   2   0 6.11861 2.80226   2
   1  -3   0 168.376 9.24928   1
  -1  -3   0 182.926 8.00493   2
   1  -3   0 167.441 8.07944   2
   1   3   0 165.972 7.99588   2
  -1   3   0 139.804 10.4981   1
   3  -3   0 118.193 5.84802   2
  -3  -3   0 108.323 5.49048   2
   3  -3   0 112.300 7.57585   1
  -3  -3   0 108.264 6.09885   1
   3   3   0 117.691 6.11799   1
  -3   3   0 123.456 5.86824   2
  -3   3   0 121.818 7.71764   1
   3   3   0 110.537 5.46234   2
   5  -3   0 374.616 18.0688   2
   5  -3   0 389.667 19.4439   1
  -5  -3   0 362.207 17.7960   2
  -5  -3   0 396.136 18.0998   1
  -5   3   0 387.823 19.4762   1
   5   3   0 400.192 18.1242   1
  -5   3   0 352.862 18.0512   2
  -7  -3   0 7.28055 1.55992   1
   7  -3   0 6.68600 3.39738   1
  -7  -3   0 5.93742 1.47961   1
  -7  -3   0 6.16840 1.09022   2
   7  -3   0 6.95965 1.25128   2
  -7   3   0 6.97163 1.18374   2
  -7   3   0 12.7253 3.87498   1
  -9  -3   0 35.5415 3.52047   1
   9  -3   0 29.1464 4.59217   1
  -9  -3   0 31.1724 2.13495   2
  -9  -3   0 33.8286 3.63393   1
   9  -3   0 35.2247 2.81828   2
  -9   3   0 35.0716 4.81152   1
  -9   3   0 35.2856 2.89649   2
 -11  -3   0 27.2791 3.91180   1
 -11  -3   0 27.0298 2.96428   1
 -11  -3   0 26.7024 2.04985   2
  11  -3   0 27.7574 4.53859   1
  11  -3   0 31.8966 2.68379   2
 -11   3   0 29.2159 2.86065   2
 -11   3   0 33.5743 5.15959   1
 -13  -3   0 344.316 16.4906   2
  13  -3   0 341.216 16.7604   2
 -13  -3   0 347.139 17.5371   1
  13  -3   0 325.796 20.1135   1
 -13  -3   0 365.554 17.5953   1
 -13   3   0 346.255 16.8532   2
 -13   3   0 354.921 19.4691   1
 -15  -3   0 53.8637 3.25727   2
 -15  -3   0 54.9677 5.88981   1
  15  -3   0 46.0397 3.65081   2
  15  -3   0 43.6588 6.29418   1
 -15  -3   0 61.6543 5.90883   1
 -15   3   0 44.5335 6.30331   1
 -15   3   0 48.1430 3.85451   2
 -17  -3   0 224.737 10.9513   2
  17  -3   0 208.934 11.1300   2
  17  -3   0 226.594 15.3392   1
 -17  -3   0 215.016 12.8656   1
 -17  -3   0 234.952 12.9723   1
 -17   3   0 224.029 15.4332   1
 -17   3   0 220.162 11.3797   2
  19  -3   0 76.1613 4.84660   2
 -19  -3   0 77.7856 8.12378   1
 -19  -3   0 75.4868 8.03597   1
 -19  -3   0 69.3839 4.61442   2
  19  -3   0 84.8108 10.9871   1
 -19   3   0 70.1024 5.19793   2
 -19   3   0 60.9498 8.42666   1
 -21  -3   0 12.4901 4.85966   1
  21  -3   0 11.4137 6.64607   1
  21  -3   0 14.9805 2.13011   2
 -21  -3   0 10.6593 1.95484   2
 -21  -3   0 16.8532 4.67676   1
 -21   3   0 16.6751 2.53887   2
 -21   3   0 17.0175 7.63990   1
  23  -3   0 1.44681 1.87676   2
 -23  -3   0 0.66857 1.88560   2
 -23  -3   0 -2.5477 5.22069   1
 -23   3   0 1.89147 2.30883   2
 -25  -3   0 8.70810 6.21058   1
 -25  -3   0 0.85170 2.02902   2
  25  -3   0 3.94237 2.16183   2
 -25   3   0 5.56172 2.79214   2
 -27  -3   0 3.59106 2.34512   2
 -27   3   0 9.38500 3.27811   2
   0  -4   0 5621.78 262.980   1
   2  -4   0 1125.25 50.4332   1
   2  -4   0 1018.36 49.3989   2
  -2  -4   0 1019.12 49.2992   2
  -2  -4   0 1097.86 49.8934   1
   2   4   0 982.527 49.2743   2
  -2   4   0 1107.13 50.4238   1
   2   4   0 1033.32 49.8204   1
  -4  -4   0 5.35790 1.68058   1
   4  -4   0 4.73107 1.11447   2
  -4  -4   0 3.60873 0.64250   2
   4  -4   0 10.6550 3.46779   1
  -4   4   0 4.17326 1.28542   2
   4   4   0 4.09971 1.63576   1
   4   4   0 2.86263 0.53716   2
  -4   4   0 8.43727 3.59568   1
  -6  -4   0 42.6808 2.38576   2
  -6  -4   0 43.7899 3.28278   1
   6  -4   0 49.1540 3.11587   2
   6  -4   0 47.3913 6.54623   1
  -6   4   0 45.3089 3.11241   2
   6   4   0 45.4656 3.36586   1
  -6   4   0 46.4431 5.24916   1
  -8  -4   0 769.681 36.4128   2
  -8  -4   0 818.139 36.7292   1
   8  -4   0 797.568 38.4924   1
   8  -4   0 752.653 36.7326   2
  -8  -4   0 804.568 36.7210   1
  -8   4   0 743.287 36.7435   2
  -8   4   0 762.980 38.4138   1
 -10  -4   0 168.686 8.33237   1
  10  -4   0 153.563 8.12814   2
 -10  -4   0 166.770 8.29369   1
  10  -4   0 163.256 11.1312   1
 -10  -4   0 161.723 7.65974   2
 -10   4   0 148.248 8.19537   2
 -10   4   0 150.758 11.3847   1
 -12  -4   0 0.44347 1.91246   1
 -12  -4   0 -0.6017 0.78497   2
 -12  -4   0 3.59894 1.96691   1
  12  -4   0 -0.5167 3.98479   1
  12  -4   0 -0.8807 1.21954   2
 -12   4   0 -0.6212 4.26176   1
 -12   4   0 0.22454 1.25287   2
 -14  -4   0 77.2183 4.05514   2
  14  -4   0 73.0396 4.64259   2
  14  -4   0 61.4701 9.08570   1
 -14  -4   0 79.7662 5.78313   1
 -14  -4   0 59.0902 6.76751   1
 -14   4   0 75.0128 4.77597   2
 -14   4   0 72.7439 9.23267   1
 -16  -4   0 14.6482 3.06680   1
 -16  -4   0 12.5627 3.15647   1
 -16  -4   0 13.1415 2.17032   2
  16  -4   0 6.40007 5.05574   1
  16  -4   0 4.96759 1.68288   2
 -16   4   0 7.93043 1.90942   2
 -16   4   0 10.3383 5.50958   1
 -18  -4   0 8.60469 3.42503   1
  18  -4   0 12.6040 2.02760   2
 -18  -4   0 8.23006 3.63623   1
 -18  -4   0 9.63558 1.59567   2
  18  -4   0 13.7257 6.49610   1
 -18   4   0 9.71646 6.44896   1
 -18   4   0 12.1274 2.16658   2
  20  -4   0 25.7836 7.06208   1
 -20  -4   0 23.1846 3.17990   2
 -20  -4   0 31.1565 7.26888   1
  20  -4   0 27.9685 3.72006   2
 -20  -4   0 30.2937 4.36240   1
 -20   4   0 25.6339 7.90591   1
 -20   4   0 30.7761 4.12349   2
  22  -4   0 7.41908 2.10996   2
 -22  -4   0 6.00812 1.83309   2
 -22  -4   0 6.09821 4.60479   1
 -22  -4   0 8.33693 4.18350   1
 -22   4   0 6.29222 2.47634   2
 -22   4   0 -9.5591 7.18098   1
 -24  -4   0 -4.9029 4.73867   1
 -24  -4   0 0.93562 1.91275   2
  24  -4   0 0.13375 2.08786   2
 -24   4   0 0.89129 2.56338   2
 -26  -4   0 12.0988 5.23860   1
 -26  -4   0 12.5929 2.39787   2
 -26   4   0 10.3152 3.29306   2
   1  -5   0 957.040 43.7448   2
   1  -5   0 996.493 44.8289   1
  -1  -5   0 902.213 45.3296   1
  -1  -5   0 964.941 43.6919   2
   1   5   0 911.631 43.6620   2
  -1   5   0 851.853 45.4543   1
  -3  -5   0 47.7425 4.55091   1
  -3  -5   0 48.3996 2.77354   2
   3  -5   0 47.4971 6.04389   1
   3  -5   0 47.9496 3.17086   2
   3   5   0 48.0076 2.73977   2
   3   5   0 56.8957 4.56322   1
  -3   5   0 48.2500 3.10189   2
  -3   5   0 48.9009 6.55445   1
   5  -5   0 104.252 5.69378   2
  -5  -5   0 104.277 5.24926   2
   5  -5   0 97.0310 8.27433   1
  -5  -5   0 102.285 6.22661   1
   5   5   0 110.873 6.22957   1
  -5   5   0 99.3036 8.76038   1
  -5   5   0 125.364 5.94270   2
   5   5   0 103.172 5.10720   2
  -7  -5   0 33.6339 3.13071   1
   7  -5   0 25.6813 4.90787   1
  -7  -5   0 34.6364 2.05098   2
   7  -5   0 32.8913 3.02806   2
  -7   5   0 36.9585 3.37331   2
   7   5   0 36.0509 3.30130   1
  -7   5   0 38.8075 5.39753   1
  -9  -5   0 9.21783 1.51836   1
  -9  -5   0 8.91403 1.19066   2
   9  -5   0 5.60456 1.42577   2
   9  -5   0 5.84769 4.12184   1
  -9  -5   0 8.77488 1.51210   1
  -9   5   0 6.15322 1.49099   2
  -9   5   0 8.18328 4.53935   1
 -11  -5   0 70.2022 4.04052   1
  11  -5   0 62.2436 8.39447   1
  11  -5   0 62.5909 4.17859   2
 -11  -5   0 64.0149 4.05111   1
 -11   5   0 61.7212 8.42924   1
 -11   5   0 64.2785 4.33325   2
 -13  -5   0 132.417 7.05638   1
 -13  -5   0 127.132 7.03773   1
  13  -5   0 125.548 7.05123   2
 -13  -5   0 132.519 6.44304   2
  13  -5   0 127.351 11.0337   1
 -13   5   0 135.348 11.2921   1
 -13   5   0 130.931 7.16676   2
 -15  -5   0 2.01549 0.99736   2
 -15  -5   0 2.69749 2.16478   1
 -15  -5   0 1.47465 1.99088   1
  15  -5   0 4.93738 5.25159   1
  15  -5   0 1.18797 1.56642   2
 -15   5   0 -0.2858 1.65951   2
 -15   5   0 7.67236 5.90058   1
 -17  -5   0 20.4960 2.34108   2
 -17  -5   0 22.0150 2.85667   1
  17  -5   0 12.4813 3.04362   2
  17  -5   0 16.7412 6.13379   1
 -17  -5   0 21.8981 3.01946   1
 -17   5   0 12.7479 6.59259   1
 -17   5   0 20.5755 3.75627   2
 -19  -5   0 14.2840 2.56753   2
 -19  -5   0 18.6094 3.28742   1
  19  -5   0 17.4356 2.35469   2
 -19  -5   0 17.0003 3.04402   1
  19  -5   0 16.5081 7.07806   1
 -19   5   0 18.6539 7.60662   1
 -19   5   0 16.2730 2.58929   2
 -21  -5   0 -0.0974 1.51669   2
 -21  -5   0 3.50765 2.82867   1
 -21  -5   0 2.22020 3.17007   1
  21  -5   0 -0.5510 1.94868   2
  21  -5   0 3.42105 7.43262   1
 -21   5   0 -7.6968 7.53095   1
 -21   5   0 -0.1309 2.24565   2
 -23  -5   0 2.94211 3.44557   1
 -23  -5   0 -3.1673 2.94075   1
 -23  -5   0 -0.1526 1.73473   2
  23  -5   0 2.02350 2.18108   2
 -23   5   0 4.36136 2.57872   2
  25  -5   0 5.84161 2.58330   2
 -25  -5   0 0.59101 1.97091   2
 -25   5   0 6.53910 2.96835   2
 -27   5   0 13.1777 4.02822   2
   0  -6   0 290.563 15.4965   1
   2  -6   0 411.849 19.7776   2
   2  -6   0 412.391 21.3574   1
  -2  -6   0 422.809 20.8673   1
  -2  -6   0 416.889 19.6585   2
   2   6   0 420.557 19.6343   2
   2   6   0 405.138 20.6157   1
  -2   6   0 413.872 21.5339   1
  -4  -6   0 172.245 9.94775   1
   4  -6   0 184.378 11.6024   1
  -4  -6   0 172.791 8.75227   2
   4  -6   0 196.793 9.22430   2
  -4   6   0 175.077 11.7856   1
  -4   6   0 198.596 9.22838   2
   4   6   0 171.622 8.69324   2
   4   6   0 173.443 9.93536   1
   6  -6   0 108.702 9.76977   1
  -6  -6   0 129.362 7.25953   1
  -6  -6   0 127.350 6.14622   2
   6  -6   0 127.251 6.82989   2
  -6   6   0 131.098 6.92235   2
  -6   6   0 114.973 9.76135   1
   6   6   0 123.623 7.19900   1
  -8  -6   0 267.374 12.7459   2
   8  -6   0 262.903 15.7608   1
  -8  -6   0 278.869 13.3025   1
   8  -6   0 263.914 13.2197   2
   8   6   0 281.323 13.3300   1
  -8   6   0 261.882 13.2487   2
  -8   6   0 264.067 16.1417   1
  10  -6   0 13.5819 2.52355   2
  10  -6   0 12.2368 4.63013   1
 -10  -6   0 11.7811 1.54139   1
 -10  -6   0 11.6920 1.51397   1
 -10  -6   0 11.5950 1.36297   2
 -10   6   0 10.9882 1.68961   2
 -10   6   0 13.5699 5.15689   1
  12  -6   0 8.68686 1.67218   2
 -12  -6   0 6.83552 0.98652   1
  12  -6   0 9.31352 5.12653   1
 -12  -6   0 7.93995 1.04943   1
 -12   6   0 6.19194 1.59392   2
 -12   6   0 9.42953 5.17726   1
  14  -6   0 87.2011 10.5773   1
  14  -6   0 98.5716 5.80561   2
 -14   6   0 83.0217 11.7925   1
 -14   6   0 95.6879 5.85518   2
  16  -6   0 17.6694 6.29401   1
  16  -6   0 13.1535 2.17157   2
 -16   6   0 14.2747 2.22452   2
 -16   6   0 14.0894 6.94066   1
  18  -6   0 4.38325 1.98551   2
  18  -6   0 6.79519 6.62239   1
 -18   6   0 9.44533 7.16128   1
 -18   6   0 4.62313 2.20211   2
  20  -6   0 1.70233 2.06215   2
  20  -6   0 20.2140 8.22551   1
 -20   6   0 -2.3022 2.23087   2
 -20   6   0 3.53372 7.67437   1
  22  -6   0 6.38121 2.36418   2
 -22   6   0 3.20934 2.63222   2
 -22   6   0 6.67725 10.3075   1
  24  -6   0 -1.0558 2.42651   2
 -24   6   0 -4.6031 2.63928   2
 -26   6   0 -3.2728 3.23995   2
   1  -7   0 16.5030 2.31044   2
   1  -7   0 16.8101 4.12978   1
  -1  -7   0 15.9530 3.86977   1
  -1  -7   0 19.4151 2.17351   2
  -1   7   0 19.6051 2.14685   2
  -1   7   0 9.39843 3.89352   1
   1   7   0 19.6176 2.24436   2
  -3  -7   0 294.745 15.4426   1
   3  -7   0 285.351 14.2191   2
   3  -7   0 303.367 16.4999   1
  -3  -7   0 296.366 14.0344   2
  -3   7   0 298.951 16.6252   1
   3   7   0 288.304 13.9728   2
   3   7   0 293.599 15.3257   1
  -3   7   0 286.087 14.1791   2
   5  -7   0 257.790 12.7581   2
   5  -7   0 267.632 15.3296   1
  -5  -7   0 249.476 12.4094   2
  -5  -7   0 256.390 13.6179   1
  -5   7   0 276.139 12.8858   2
  -5   7   0 257.167 15.4556   1
   5   7   0 250.412 12.3123   2
   5   7   0 263.531 13.6056   1
  -7  -7   0 2.67152 2.14320   1
   7  -7   0 1.63634 1.54634   2
  -7  -7   0 2.44058 0.79976   2
   7  -7   0 3.95246 4.23615   1
   7   7   0 1.68943 2.04346   1
  -7   7   0 0.91828 4.66636   1
  -7   7   0 1.26671 1.38360   2
  -9  -7   0 8.66641 1.42360   2
   9  -7   0 10.9376 1.71947   2
  -9  -7   0 9.16571 1.93508   1
   9  -7   0 13.4991 4.82224   1
   9   7   0 8.51646 1.89335   1
  -9   7   0 3.91478 4.93150   1
  -9   7   0 9.15588 1.73251   2
 -11  -7   0 682.218 31.6591   1
  11  -7   0 685.953 34.9648   1
 -11  -7   0 664.523 31.6066   2
  11  -7   0 664.543 32.1248   2
 -11  -7   0 663.928 31.6514   1
 -11   7   0 696.680 35.2640   1
 -11   7   0 663.908 32.1487   2
  13  -7   0 1.38989 5.76776   1
  13  -7   0 11.8751 2.00029   2
 -13   7   0 12.8837 6.06561   1
 -13   7   0 10.9720 2.03590   2
  15  -7   0 1.49687 1.80316   2
  15  -7   0 -7.5265 5.75780   1
 -15   7   0 0.38771 1.89302   2
 -15   7   0 7.54631 6.42633   1
  17  -7   0 126.013 14.0508   1
  17  -7   0 125.143 7.64833   2
 -17   7   0 131.456 7.81160   2
 -17   7   0 137.551 15.1412   1
  19  -7   0 8.74876 7.30078   1
  19  -7   0 0.61330 2.12807   2
 -19   7   0 -0.7760 7.65212   1
 -19   7   0 2.60495 2.23448   2
  21  -7   0 15.3383 2.75679   2
  21  -7   0 17.4587 10.9420   1
 -21   7   0 15.4256 2.91438   2
 -21   7   0 19.0856 9.04541   1
  23  -7   0 10.0096 2.83407   2
 -23   7   0 12.8642 3.22190   2
 -25   7   0 5.42084 3.27984   2
   0  -8   0 132.398 7.36155   2
   0  -8   0 154.688 9.73700   1
   0   8   0 122.801 7.02540   2
  -2  -8   0 902.147 42.5109   1
   2  -8   0 864.382 42.9005   1
  -2  -8   0 854.556 41.1010   2
   2  -8   0 848.117 41.2067   2
   2   8   0 873.493 41.0700   2
  -2   8   0 875.738 42.9936   1
   2   8   0 897.035 42.4022   1
  -4  -8   0 125.122 6.12584   2
   4  -8   0 117.109 9.86429   1
  -4  -8   0 124.133 8.21819   1
   4  -8   0 111.528 6.43905   2
   4   8   0 125.857 6.02911   2
  -4   8   0 106.416 9.75137   1
  -4   8   0 112.728 6.42474   2
   4   8   0 127.123 8.08249   1
   6  -8   0 24.7468 5.15149   1
  -6  -8   0 27.4566 3.40593   1
   6  -8   0 34.2513 3.35287   2
  -6  -8   0 29.4814 2.23536   2
   6   8   0 29.7328 1.97081   2
   6   8   0 27.3158 3.37235   1
  -6   8   0 31.6190 5.68976   1
  -6   8   0 31.4279 3.05812   2
   8  -8   0 620.253 33.0734   1
   8  -8   0 689.344 30.7931   2
  -8  -8   0 639.102 30.2300   2
  -8  -8   0 643.895 30.9766   1
  -8   8   0 622.235 30.6548   2
   8   8   0 645.179 30.9706   1
  -8   8   0 632.510 33.3939   1
  10  -8   0 51.3387 4.16376   2
 -10  -8   0 59.4911 3.21040   2
  10  -8   0 56.3060 7.14538   1
 -10  -8   0 58.9111 4.31688   1
 -10   8   0 54.3038 7.41952   1
  10   8   0 53.9540 4.29462   1
 -10   8   0 61.1973 4.69958   2
  12  -8   0 38.0562 7.22975   1
  12  -8   0 37.9729 3.84240   2
 -12  -8   0 40.0020 2.47569   2
 -12   8   0 37.8364 7.42205   1
 -12   8   0 38.3851 3.90467   2
  14  -8   0 137.675 7.59148   2
  14  -8   0 124.038 13.4818   1
 -14   8   0 104.004 14.3694   1
 -14   8   0 132.953 7.65659   2
  16  -8   0 1.05060 2.00946   2
  16  -8   0 -0.5489 6.96126   1
 -16   8   0 11.5885 7.56302   1
 -16   8   0 3.01332 2.19274   2
  18  -8   0 15.5737 8.10756   1
  18  -8   0 9.29158 2.48795   2
 -18   8   0 8.65551 8.69350   1
  20  -8   0 0.32187 8.81146   1
  20  -8   0 1.77907 2.36755   2
 -20   8   0 1.01079 2.61555   2
 -20   8   0 8.15512 8.75320   1
  22  -8   0 0.60130 2.54423   2
 -22   8   0 -1.4371 2.78523   2
  24  -8   0 2.02245 2.98009   2
 -24   8   0 4.71976 3.28701   2
 -26   8   0 15.4604 4.21784   2
   1  -9   0 312.158 17.5890   1
   1  -9   0 323.951 15.3118   2
  -1  -9   0 325.516 15.2371   2
  -1  -9   0 317.909 17.4786   1
  -1   9   0 279.047 17.7519   1
   1   9   0 319.116 15.2054   2
  -3  -9   0 75.9794 7.27156   1
  -3  -9   0 76.9197 4.30198   2
   3  -9   0 71.6858 8.26396   1
   3  -9   0 73.4723 4.59629   2
   3   9   0 63.1018 6.73796   1
   3   9   0 77.5291 4.24742   2
  -3   9   0 72.5859 8.70445   1
  -3   9   0 78.5684 4.49877   2
  -5  -9   0 154.261 9.34736   1
   5  -9   0 138.405 7.54096   2
  -5  -9   0 147.386 7.16576   2
   5  -9   0 126.814 11.0833   1
   5   9   0 151.157 9.18401   1
   5   9   0 146.112 7.03654   2
  -5   9   0 135.629 7.54745   2
  -5   9   0 122.282 10.9894   1
  -7  -9   0 21.2697 3.38348   1
   7  -9   0 16.3262 3.00917   2
  -7  -9   0 20.3315 2.04737   2
   7  -9   0 16.0267 5.09092   1
   7   9   0 19.4825 3.19402   1
  -7   9   0 21.0968 5.91431   1
   7   9   0 19.7236 1.46259   2
  -7   9   0 17.1117 3.01494   2
   9  -9   0 32.5483 6.39225   1
  -9  -9   0 35.5581 4.58276   1
   9  -9   0 31.6603 3.48628   2
  -9  -9   0 34.4751 2.40113   2
  -9   9   0 32.9837 3.43121   2
  -9   9   0 16.3506 6.25377   1
   9   9   0 30.5750 4.41973   1
  11  -9   0 98.7055 6.01818   2
 -11  -9   0 93.6012 4.96829   2
  11  -9   0 108.962 11.5694   1
 -11  -9   0 95.8101 5.71443   1
 -11   9   0 97.0959 6.06617   2
 -11   9   0 78.4674 11.5442   1
  13  -9   0 74.9502 5.40115   2
  13  -9   0 66.0859 9.01668   1
 -13  -9   0 76.7511 4.10777   2
 -13   9   0 79.2482 5.48606   2
 -13   9   0 75.8317 9.72847   1
  15  -9   0 15.0084 7.51433   1
  15  -9   0 30.9014 4.30153   2
 -15   9   0 24.4197 8.33930   1
 -15   9   0 39.7745 4.43108   2
  17  -9   0 44.0421 9.59881   1
  17  -9   0 58.0377 5.09259   2
 -17   9   0 42.7137 9.63940   1
 -17   9   0 49.7441 5.35589   2
  19  -9   0 -1.2935 2.37288   2
  19  -9   0 -4.2058 8.39708   1
 -19   9   0 6.70817 2.77152   2
 -19   9   0 10.4578 9.48909   1
  21  -9   0 0.18138 2.59828   2
 -21   9   0 -2.7370 10.1249   1
 -21   9   0 -2.2587 2.72427   2
  23  -9   0 -3.6491 2.82032   2
 -23   9   0 1.98548 3.36011   2
 -25   9   0 9.55732 4.12160   2
   0 -10   0 189.014 10.0135   2
   0 -10   0 189.281 12.7879   1
   0  10   0 242.007 12.7496   1
   0  10   0 186.591 9.90456   2
   2 -10   0 7.36554 1.55142   2
  -2 -10   0 10.0868 3.95150   1
  -2 -10   0 6.78901 1.35975   2
   2 -10   0 2.71330 4.25169   1
   2  10   0 5.04988 3.40314   1
   2  10   0 6.51783 1.33925   2
  -2  10   0 5.65530 4.60733   1
  -4 -10   0 17.3145 4.07962   1
   4 -10   0 22.3338 5.44478   1
  -4 -10   0 20.2332 2.27706   2
   4 -10   0 18.5730 2.86055   2
   4  10   0 19.4204 3.98060   1
  -4  10   0 10.0698 4.97485   1
   4  10   0 16.5478 2.21236   2
  -4  10   0 18.0086 2.76176   2
   6 -10   0 63.3565 9.49977   1
  -6 -10   0 69.9215 4.03250   2
   6 -10   0 72.5078 4.70309   2
  -6 -10   0 68.5672 7.00847   1
  -6  10   0 72.5146 9.67961   1
  -6  10   0 66.5987 4.67175   2
   6  10   0 70.2967 6.66177   1
   6  10   0 69.9887 3.81064   2
   8 -10   0 36.3883 6.64310   1
  -8 -10   0 46.9844 3.15869   2
   8 -10   0 48.1261 4.11337   2
  -8 -10   0 56.3173 6.14200   1
  -8  10   0 48.5290 4.03430   2
  -8  10   0 47.6175 7.46342   1
   8  10   0 48.9539 5.66288   1
 -10 -10   0 23.7980 2.26961   2
  10 -10   0 22.9500 6.66449   1
 -10 -10   0 21.3848 3.27183   1
  10 -10   0 22.7559 3.54565   2
  10  10   0 24.8997 3.29110   1
 -10  10   0 16.3151 7.08282   1
 -10  10   0 22.7761 4.07524   2
 -12 -10   0 24.4215 2.15952   2
  12 -10   0 22.2709 3.78074   2
 -12 -10   0 26.4175 3.17881   1
  12 -10   0 6.31507 7.18337   1
 -12  10   0 21.4212 7.82760   1
 -12  10   0 20.0597 3.80590   2
 -14 -10   0 358.947 18.4888   2
  14 -10   0 394.949 24.9686   1
  14 -10   0 402.343 19.4443   2
 -14  10   0 387.031 24.9891   1
 -14  10   0 408.222 19.5194   2
  16 -10   0 117.649 7.35718   2
  16 -10   0 107.859 15.1940   1
 -16  10   0 104.957 7.47306   2
 -16  10   0 109.905 15.6358   1
  18 -10   0 22.6079 3.14310   2
  18 -10   0 -1.1975 8.67654   1
 -18  10   0 20.1137 3.18111   2
 -18  10   0 18.4343 9.75434   1
  20 -10   0 0.97032 2.67432   2
  20 -10   0 -5.3598 10.5727   1
 -20  10   0 7.21304 10.8363   1
 -20  10   0 5.97235 2.80753   2
  22 -10   0 8.85207 3.09326   2
 -22  10   0 8.72959 3.53005   2
 -24  10   0 8.38021 3.91254   2
   1 -11   0 9.72476 4.81467   1
  -1 -11   0 10.3826 4.93798   1
  -1 -11   0 9.31213 1.62344   2
   1 -11   0 10.6933 1.79971   2
   1  11   0 10.5147 1.59063   2
   1  11   0 2.92580 2.83842   1
  -1  11   0 12.8562 7.40713   1
   3 -11   0 33.6000 5.92177   1
  -3 -11   0 38.5430 3.11469   2
   3 -11   0 39.3386 3.48286   2
  -3 -11   0 41.5515 5.62008   1
   3  11   0 35.5066 3.00708   2
   3  11   0 34.2558 4.97770   1
  -3  11   0 33.2741 6.20693   1
  -5 -11   0 74.6964 7.94554   1
  -5 -11   0 64.4015 4.11053   2
   5 -11   0 67.4427 4.69896   2
   5 -11   0 69.4349 8.00759   1
  -5  11   0 55.0331 7.55196   1
   5  11   0 63.7451 3.92840   2
   5  11   0 68.6186 7.43954   1
  -5  11   0 70.3606 4.58217   2
  -7 -11   0 135.424 10.0170   1
   7 -11   0 136.968 12.9666   1
  -7 -11   0 141.152 7.33234   2
   7 -11   0 147.651 7.96547   2
   7  11   0 145.233 6.99452   2
  -7  11   0 143.690 7.93384   2
  -7  11   0 142.963 13.5822   1
   7  11   0 136.269 9.69919   1
   9 -11   0 5.05174 6.12551   1
   9 -11   0 -0.8774 1.78256   2
  -9 -11   0 -0.3591 1.15460   2
  -9 -11   0 4.76728 3.35335   1
  -9  11   0 0.85474 1.87108   2
  -9  11   0 -0.2981 6.40677   1
   9  11   0 3.41693 3.28966   1
  11 -11   0 19.8529 7.36606   1
 -11 -11   0 27.7646 2.52239   2
 -11 -11   0 27.5077 3.49367   1
  11 -11   0 22.6565 3.97586   2
 -11  11   0 20.0813 2.77476   2
 -11  11   0 12.8934 7.81754   1
  11  11   0 24.9586 3.51350   1
 -13 -11   0 2.63469 1.13718   2
  13 -11   0 6.02092 2.26794   2
  13 -11   0 0.89800 7.70712   1
 -13  11   0 6.52479 8.34831   1
 -13  11   0 3.19827 2.28282   2
  15 -11   0 19.4812 8.60667   1
  15 -11   0 3.03477 2.44941   2
 -15  11   0 3.85586 2.39356   2
 -15  11   0 -2.7601 8.62339   1
  17 -11   0 10.7852 9.99135   1
  17 -11   0 17.9665 3.09888   2
 -17  11   0 18.6458 3.09482   2
 -17  11   0 19.8333 10.1256   1
  19 -11   0 23.7111 11.3147   1
  19 -11   0 6.17247 2.90257   2
 -19  11   0 1.16541 2.75675   2
 -19  11   0 -5.4109 10.0109   1
  21 -11   0 11.5816 3.18260   2
 -21  11   0 9.67065 3.58737   2
  23 -11   0 5.51742 3.89222   2
 -23  11   0 1.23770 3.56467   2
   0 -12   0 31.5543 3.32983   2
   0 -12   0 25.8562 6.50001   1
   0  12   0 28.5289 4.96480   1
   0  12   0 27.1985 3.18721   2
   2 -12   0 -0.6581 1.52928   2
  -2 -12   0 0.11122 4.57741   1
  -2 -12   0 2.09511 1.41815   2
   2 -12   0 4.43325 5.25607   1
   2  12   0 3.26512 1.44477   2
  -2  12   0 8.97470 5.73798   1
   2  12   0 7.25784 4.10649   1
  -4 -12   0 189.115 9.55143   2
  -4 -12   0 182.285 13.0087   1
   4 -12   0 193.002 9.94550   2
   4 -12   0 180.251 14.1639   1
  -4  12   0 176.453 14.3721   1
   4  12   0 186.368 12.6473   1
   4  12   0 186.493 9.39608   2
  -4  12   0 191.914 9.78088   2
   6 -12   0 87.0668 11.5204   1
  -6 -12   0 75.4050 4.65131   2
   6 -12   0 77.0326 5.41421   2
  -6 -12   0 66.6981 8.69433   1
  -6  12   0 82.9817 11.5176   1
  -6  12   0 80.7937 5.30660   2
   6  12   0 78.8884 4.40107   2
   6  12   0 72.8959 8.23238   1
   8 -12   0 2.50141 6.72366   1
  -8 -12   0 2.83878 1.32761   2
  -8 -12   0 0.44196 3.93060   1
   8 -12   0 0.30252 1.84843   2
   8  12   0 2.66264 3.81225   1
  -8  12   0 2.26937 1.87079   2
  -8  12   0 -4.9511 6.60795   1
 -10 -12   0 133.088 9.28368   1
 -10 -12   0 132.433 6.77093   2
  10 -12   0 121.445 7.74666   2
  10 -12   0 132.031 15.0198   1
 -10  12   0 144.460 15.2612   1
 -10  12   0 124.789 7.71090   2
 -12 -12   0 1.28032 1.27329   2
  12 -12   0 1.10659 2.20679   2
  12 -12   0 -0.9341 9.06654   1
 -12 -12   0 3.11332 2.65114   1
 -12  12   0 3.46838 2.15777   2
 -12  12   0 -3.9660 7.95317   1
  12  12   0 -1.8556 2.68617   1
  14 -12   0 8.18174 8.41481   1
 -14 -12   0 7.77704 1.36173   2
  14 -12   0 5.22834 2.45467   2
 -14  12   0 -2.2037 8.97766   1
 -14  12   0 4.49417 2.56398   2
  16 -12   0 1.39051 9.66644   1
  16 -12   0 2.91910 2.65259   2
 -16  12   0 1.27188 2.73069   2
 -16  12   0 0.25412 9.83434   1
  18 -12   0 12.9449 3.28729   2
  18 -12   0 15.7385 10.6798   1
 -18  12   0 13.8581 11.1367   1
 -18  12   0 13.3571 3.45266   2
  20 -12   0 4.00055 3.08986   2
 -20  12   0 6.84821 3.36706   2
 -20  12   0 -16.464 11.6498   1
  22 -12   0 3.25736 3.60869   2
 -22  12   0 -3.2422 3.89803   2
   1 -13   0 77.6511 10.7410   1
   1 -13   0 84.4912 5.44934   2
  -1 -13   0 73.3174 10.8709   1
  -1 -13   0 75.1612 5.18589   2
  -1  13   0 86.1485 5.26910   2
   1  13   0 70.6124 5.04790   2
   1  13   0 88.5607 8.70174   1
  -3 -13   0 2.66666 5.11076   1
  -3 -13   0 0.69522 1.46097   2
   3 -13   0 9.10509 5.81462   1
   3 -13   0 1.39124 1.80787   2
  -3  13   0 0.40038 0.80643   2
  -3  13   0 -0.9833 5.69089   1
   3  13   0 8.29128 4.87182   1
   3  13   0 0.04116 1.41868   2
   5 -13   0 131.865 7.58176   2
  -5 -13   0 130.610 6.96556   2
  -5 -13   0 128.821 11.2597   1
   5 -13   0 119.327 12.7952   1
  -5  13   0 131.566 13.6566   1
   5  13   0 126.470 10.8106   1
   5  13   0 127.997 6.73199   2
  -5  13   0 118.499 7.27801   2
   7 -13   0 19.0016 7.56013   1
   7 -13   0 10.5189 2.32459   2
  -7 -13   0 15.5841 4.86438   1
  -7 -13   0 11.1354 1.74015   2
  -7  13   0 9.09209 7.26895   1
   7  13   0 13.0959 2.10447   2
  -7  13   0 11.7506 2.23954   2
   7  13   0 8.02263 4.58264   1
  -9 -13   0 8.91565 4.42823   1
  -9 -13   0 8.93457 1.70791   2
   9 -13   0 19.2438 7.83229   1
   9 -13   0 13.5008 2.58765   2
   9  13   0 15.6829 4.81423   1
  -9  13   0 20.0560 8.31721   1
  -9  13   0 11.6423 2.48088   2
  11 -13   0 44.5329 9.88618   1
 -11 -13   0 47.3826 3.60257   2
  11 -13   0 51.3538 5.21461   2
 -11 -13   0 49.7781 6.79099   1
 -11  13   0 48.2338 5.14338   2
  11  13   0 51.8218 6.98015   1
 -11  13   0 27.2617 9.53782   1
  13 -13   0 116.376 7.82431   2
  13 -13   0 104.810 13.3488   1
 -13 -13   0 113.941 6.24795   2
 -13  13   0 120.222 7.85488   2
  15 -13   0 0.41205 9.73811   1
 -15 -13   0 2.76570 1.39030   2
  15 -13   0 5.48285 2.77701   2
 -15  13   0 3.30129 2.71458   2
 -15  13   0 13.9049 10.4549   1
  17 -13   0 1.78683 2.79059   2
  17 -13   0 -3.4589 10.2709   1
 -17  13   0 -1.2071 3.03334   2
 -17  13   0 9.55155 11.3362   1
  19 -13   0 -15.620 13.2584   1
  19 -13   0 1.03390 3.06449   2
 -19  13   0 -0.6262 3.08544   2
 -19  13   0 16.6336 13.0287   1
  21 -13   0 3.71759 3.67453   2
 -21  13   0 4.79534 4.13941   2
   0 -14   0 68.0268 5.08560   2
   0 -14   0 93.0809 12.5983   1
   0  14   0 62.0784 4.84252   2
  -2 -14   0 0.84953 1.63141   2
   2 -14   0 0.18080 1.94709   2
   2 -14   0 5.43505 6.19324   1
  -2 -14   0 -0.0559 5.66029   1
   2  14   0 0.22516 1.59150   2
   2  14   0 6.05808 5.25217   1
  -2  14   0 -0.0065 2.13712   2
  -2  14   0 3.80746 6.44318   1
   4 -14   0 4.59623 6.69038   1
  -4 -14   0 2.12531 5.33242   1
  -4 -14   0 1.98741 1.64436   2
   4 -14   0 -0.4804 1.97805   2
   4  14   0 2.65926 1.57897   2
   4  14   0 2.23779 5.02903   1
  -4  14   0 7.58239 6.78659   1
  -4  14   0 -1.0699 1.33163   2
  -6 -14   0 1.18776 1.61682   2
  -6 -14   0 -0.0379 5.22593   1
   6 -14   0 2.94266 2.14920   2
   6 -14   0 -1.4147 6.78222   1
  -6  14   0 -0.9406 1.88456   2
  -6  14   0 9.10884 7.35357   1
   6  14   0 -0.9383 1.33975   2
   6  14   0 4.67093 4.90631   1
   8 -14   0 5.49345 7.81519   1
  -8 -14   0 0.97316 1.53700   2
   8 -14   0 2.19251 2.23529   2
  -8 -14   0 1.09205 4.85010   1
   8  14   0 -1.4494 4.90380   1
  -8  14   0 2.77209 2.22674   2
  -8  14   0 11.8549 8.70672   1
 -10 -14   0 2.67383 1.58849   2
  10 -14   0 3.66775 2.45125   2
  10 -14   0 24.4485 9.04888   1
  10  14   0 2.01694 4.86235   1
 -10  14   0 9.56441 8.90694   1
 -10  14   0 4.10850 2.37253   2
  12 -14   0 65.2515 6.03922   2
  12 -14   0 47.2164 11.0178   1
 -12 -14   0 50.0080 6.92278   1
 -12 -14   0 60.5598 4.19710   2
 -12  14   0 51.7370 5.79770   2
 -12  14   0 43.3085 11.8020   1
  12  14   0 56.8091 7.49032   1
  14 -14   0 4.58533 10.3938   1
  14 -14   0 3.83644 3.52617   2
 -14 -14   0 1.57095 1.55537   2
 -14  14   0 5.63949 11.1795   1
 -14  14   0 6.03706 2.76571   2
  16 -14   0 7.37012 3.35229   2
 -16 -14   0 13.5246 2.33487   2
  16 -14   0 23.3139 12.2986   1
 -16  14   0 10.1088 12.2918   1
 -16  14   0 8.58190 3.37695   2
  18 -14   0 -10.793 12.6306   1
  18 -14   0 4.83799 3.36328   2
 -18  14   0 5.22448 3.41989   2
  20 -14   0 -0.7235 3.65969   2
 -20  14   0 9.01590 4.24121   2
   1 -15   0 9.71939 6.62866   1
  -1 -15   0 -4.8866 6.68409   1
   1 -15   0 4.67726 2.10058   2
  -1 -15   0 -0.7111 1.96447   2
  -1  15   0 0.13379 1.93461   2
   1  15   0 4.10741 5.42314   1
   1  15   0 2.59694 1.82769   2
   3 -15   0 20.5899 7.73021   1
  -3 -15   0 24.0802 6.74590   1
   3 -15   0 31.2237 4.32299   2
  -3 -15   0 21.1366 3.67599   2
  -3  15   0 18.0859 7.86956   1
   3  15   0 23.8528 3.46174   2
   3  15   0 23.1356 6.47110   1
  -5 -15   0 2.84662 1.82858   2
   5 -15   0 -0.7625 2.12396   2
  -5 -15   0 6.90178 5.98310   1
   5 -15   0 -9.3507 7.09809   1
   5  15   0 1.67177 1.60149   2
   5  15   0 4.20283 5.66163   1
  -5  15   0 -3.6823 7.63609   1
  -5  15   0 2.84385 1.81828   2
  -7 -15   0 17.6585 3.32935   2
   7 -15   0 2.86720 7.94771   1
   7 -15   0 15.9489 2.84343   2
  -7 -15   0 16.4093 6.12200   1
  -7  15   0 13.8351 8.75688   1
   7  15   0 16.0927 2.54894   2
   7  15   0 16.2440 6.05644   1
  -7  15   0 22.6079 4.21132   2
  -9 -15   0 2.52354 1.74992   2
   9 -15   0 4.16497 2.63276   2
  -9 -15   0 1.89505 5.53154   1
   9 -15   0 6.88264 9.58859   1
   9  15   0 3.28229 5.66005   1
  -9  15   0 7.42723 9.34687   1
  -9  15   0 3.57991 2.47042   2
  11 -15   0 30.1607 5.41985   2
 -11 -15   0 27.9649 5.52379   1
 -11 -15   0 28.2022 3.53783   2
  11 -15   0 30.7306 11.0283   1
 -11  15   0 22.3208 15.4770   1
 -11  15   0 30.8308 5.25942   2
  11  15   0 31.2298 5.67929   1
 -13 -15   0 10.8116 3.19911   1
 -13 -15   0 11.7491 2.01490   2
  13 -15   0 9.16836 3.18842   2
  13 -15   0 7.77679 10.4824   1
 -13  15   0 12.7952 3.41717   2
  13  15   0 5.15569 3.34647   1
 -15 -15   0 71.1823 5.00743   2
  15 -15   0 77.9213 7.37245   2
 -15  15   0 81.8836 7.57937   2
  17 -15   0 10.4656 3.50560   2
 -17  15   0 6.76955 4.60799   2
  19 -15   0 2.45151 3.75264   2
 -19  15   0 2.05223 4.09353   2
   0 -16   0 -0.5448 2.27544   2
   0 -16   0 10.0101 8.33897   1
   0  16   0 -9.8061 6.91935   1
   0  16   0 1.77572 2.10286   2
   2 -16   0 4.38851 2.20608   2
   2 -16   0 4.27243 6.67831   1
  -2 -16   0 15.1313 7.79993   1
  -2 -16   0 4.51928 2.13551   2
   2  16   0 4.74524 7.83517   1
  -2  16   0 0.94908 2.18634   2
   2  16   0 5.19817 2.05914   2
  -4 -16   0 1.53835 1.93889   2
  -4 -16   0 3.19941 7.40461   1
   4 -16   0 1.46472 2.50130   2
   4 -16   0 3.08594 7.72435   1
   4  16   0 -0.2852 1.77046   2
   4  16   0 -4.0956 6.60153   1
  -6 -16   0 0.06410 1.85135   2
   6 -16   0 -1.4634 2.47183   2
   6 -16   0 2.80377 8.80837   1
  -6 -16   0 12.6659 7.35839   1
   6  16   0 1.66648 6.63632   1
  -6  16   0 1.53201 2.17390   2
   6  16   0 1.49882 1.59900   2
   8 -16   0 63.9492 5.93593   2
  -8 -16   0 56.7275 4.76118   2
  -8 -16   0 61.4860 8.51717   1
  -8  16   0 61.1518 5.78237   2
   8  16   0 49.8687 10.6910   1
  10 -16   0 3.95649 2.70932   2
 -10 -16   0 8.51928 2.06783   2
 -10 -16   0 3.73101 6.25314   1
 -10  16   0 5.69969 2.83324   2
  10  16   0 0.79706 6.17311   1
  12 -16   0 9.11773 3.32537   2
 -12 -16   0 9.31490 2.15516   2
 -12 -16   0 7.35024 5.02714   1
  12  16   0 11.3361 5.33715   1
 -12  16   0 11.2948 3.30671   2
  14 -16   0 42.6201 6.52016   2
 -14 -16   0 38.7299 4.13773   2
 -14  16   0 41.5359 6.52855   2
  16 -16   0 13.3076 4.04622   2
 -16 -16   0 17.1694 2.22249   2
 -16  16   0 18.3973 4.60351   2
  -1 -17   0 2.05382 2.85565   2
   1 -17   0 7.90202 2.67143   2
   1  17   0 6.19697 2.29922   2
  -1  17   0 7.89042 2.38847   2
  -3 -17   0 13.8088 2.56998   2
   3 -17   0 14.6732 2.97786   2
   3  17   0 14.5121 2.42740   2
  -3  17   0 14.6611 2.84879   2
  -5 -17   0 16.5359 2.59368   2
   5 -17   0 13.3889 3.06317   2
   5  17   0 16.0507 2.18780   2
   7 -17   0 2.33768 2.83119   2
  -7 -17   0 0.65768 2.03331   2
  -7  17   0 -1.5723 2.31323   2
   7  17   0 3.53966 1.73294   2
  -9 -17   0 20.1835 2.62286   2
   9 -17   0 14.7259 3.43075   2
  -9  17   0 19.5396 3.23738   2
  11 -17   0 19.7585 3.64024   2
 -11 -17   0 16.0344 2.64442   2
 -11  17   0 19.1840 3.57339   2
 -13 -17   0 -1.3566 2.11535   2
  13 -17   0 -3.6467 3.36107   2
 -13  17   0 4.14555 3.34532   2
 -15 -17   0 13.5730 2.36097   2
  15 -17   0 9.72097 4.24393   2
 -15  17   0 9.72905 4.29030   2
   0 -18   0 1.89766 2.82815   2
   0  18   0 7.10016 2.47701   2
  -2 -18   0 10.7916 2.80955   2
   2 -18   0 10.4777 3.12319   2
   2  18   0 13.7775 2.62763   2
  -2  18   0 16.8248 2.84025   2
   4 -18   0 1.59824 2.85968   2
  -4 -18   0 6.67464 2.45270   2
   4  18   0 3.92980 2.23745   2
  -4  18   0 2.56826 2.98112   2
  -6 -18   0 0.98235 2.30024   2
   6 -18   0 -1.6363 2.85957   2
  -6  18   0 3.54852 2.02280   2
   8 -18   0 -2.6185 3.18113   2
  -8 -18   0 -3.8855 2.25866   2
  -8  18   0 3.35099 2.65268   2
  10 -18   0 3.74358 3.40224   2
 -10 -18   0 -1.1209 2.31330   2
 -10  18   0 -2.2729 2.86489   2
 -12 -18   0 12.8514 2.67539   2
  12 -18   0 4.98300 3.98119   2
 -12  18   0 11.8386 4.41837   2
   1 -19   0 3.99505 3.15104   2
  -1  19   0 9.35947 2.71188   2
   1  19   0 2.82594 2.66708   2
   3 -19   0 17.3524 3.78600   2
  -3 -19   0 26.0540 3.34602   2
   3  19   0 22.5036 2.98611   2
  -3  19   0 19.0267 3.27259   2
   5 -19   0 7.77035 3.74659   2
  -5 -19   0 8.12888 2.72612   2
   5  19   0 4.79217 3.03100   2
  -7 -19   0 -2.0624 2.66799   2
   7 -19   0 3.36426 3.62315   2
   7  19   0 1.26033 1.66900   2
  -9 -19   0 3.63801 2.75013   2
   9 -19   0 15.6041 4.31651   2
   6  20   0 0.94149 2.13308   2
 -28   0   1 -5.5779 3.22407   2
  26   0  -1 0.11470 1.20592   2
 -26   0   1 -1.6549 2.12550   2
  26   0  -1 2.73947 1.36656   2
 -24   0   1 -1.4599 2.05032   2
  24   0  -1 1.33483 1.31312   2
  22   0  -1 1.05620 1.28846   2
  22   0  -1 3.34650 5.24258   1
 -22   0   1 -5.0816 5.49655   1
 -22   0   1 -2.2896 1.74117   2
 -20   0   1 -1.2904 1.60680   2
 -20   0   1 2.13389 4.89211   1
  20   0  -1 -1.4020 1.16486   2
  20   0  -1 2.72804 4.34792   1
  18   0  -1 -0.4273 1.13441   2
 -18   0   1 -0.9465 4.23539   1
 -18   0   1 0.07580 1.37264   2
  18   0  -1 -1.4260 4.02188   1
  16   0  -1 0.89767 3.62012   1
 -16   0   1 -1.5775 3.63292   1
 -16   0   1 0.45906 1.23078   2
  16   0  -1 -0.2200 1.00208   2
  14   0  -1 0.44175 0.92924   2
  14   0  -1 2.10737 3.23808   1
 -14   0   1 -0.1040 1.11671   2
 -14   0   1 3.57582 3.28378   1
 -12   0   1 0.85916 1.04463   2
  12   0  -1 2.59777 2.91287   1
  12   0  -1 1.30105 0.89592   2
 -12   0   1 0.95970 2.96412   1
  10   0  -1 -1.9705 2.44440   1
 -10   0   1 -0.8285 0.92316   2
 -10   0   1 -0.3133 2.73976   1
  10   0  -1 0.42891 0.85317   2
   8   0  -1 2.05006 2.20526   1
  -8   0   1 0.41780 0.81056   2
   8   0  -1 0.27236 0.74667   2
  -8   0   1 0.30578 2.39558   1
  -6   0   1 0.61937 0.68686   2
   6   0  -1 1.38870 1.92560   1
  -6   0   1 -1.7140 1.96437   1
   6   0  -1 -0.2137 0.66845   2
   4   0  -1 1.17607 0.53064   2
   4   0  -1 -0.5633 1.07533   1
  -4   0   1 -0.4107 0.38052   2
  -4   0   1 1.79183 1.52970   1
  -4   0  -1 6.35994 1.11655   2
  -4   0  -1 -0.9189 1.89625   1
   4   0   1 0.56424 1.56402   1
   4   0   1 0.20759 0.68130   2
  -6   0  -1 -1.4781 2.27807   1
  -6   0  -1 1.23576 0.83040   2
   6   0   1 0.75662 2.12667   1
   6   0   1 1.50732 0.79757   2
  -8   0  -1 -0.8866 2.66874   1
  -8   0  -1 1.24273 0.90187   2
   8   0   1 0.47990 0.86108   2
   8   0   1 -0.6318 2.52126   1
 -10   0  -1 -0.4680 2.88834   1
  10   0   1 3.13537 3.02383   1
  10   0   1 0.74695 0.92514   2
 -10   0  -1 0.43116 1.01763   2
  12   0   1 -1.2002 0.91572   2
 -12   0  -1 -1.1378 1.04020   2
  12   0   1 -0.3647 3.13715   1
 -12   0  -1 -2.8017 3.02038   1
 -14   0  -1 1.40567 1.19591   2
  14   0   1 -0.0729 1.00351   2
  14   0   1 -0.1155 3.28401   1
 -16   0  -1 0.84211 1.34591   2
 -16   0  -1 3.78833 4.09955   1
  16   0   1 4.81499 4.03822   1
  16   0   1 2.03601 1.15770   2
 -18   0  -1 1.25951 4.82019   1
  18   0   1 4.26023 4.52425   1
  18   0   1 -0.3441 1.22594   2
  20   0   1 -3.8877 4.45884   1
 -20   0  -1 -0.2854 1.74953   2
  20   0   1 0.75599 1.31004   2
 -20   0  -1 -6.9097 5.12563   1
  22   0   1 -1.5488 1.36832   2
 -22   0  -1 -2.0673 6.12696   1
 -22   0  -1 -1.7173 1.93449   2
 -24   0  -1 1.35318 2.28842   2
  24   0   1 0.71249 1.45753   2
 -26   0  -1 -0.7929 2.37407   2
  26   0   1 0.47445 1.38969   2
  26   0   1 -1.4261 1.60769   2
  27  -1  -1 3.42084 1.69259   2
 -27  -1   1 -2.3120 2.18386   2
 -27   1   1 1.33149 2.42492   2
 -25  -1   1 1.75710 2.15963   2
  25  -1  -1 2.85346 1.58460   2
 -25   1   1 1.46139 2.29219   2
  23  -1  -1 11.2140 1.75789   2
 -23  -1   1 12.3542 2.24915   2
 -23  -1   1 3.44480 6.33340   1
 -23   1   1 13.7909 2.44333   2
 -23   1   1 11.0601 9.69727   1
  21  -1  -1 23.8536 3.02835   2
  21  -1  -1 24.6974 6.03094   1
 -21  -1   1 27.8675 3.54508   2
 -21  -1   1 28.2541 5.71873   1
 -21   1   1 19.7045 2.53591   2
 -21   1   1 26.6874 6.48701   1
  21   1  -1 26.3557 2.20365   2
  21   1  -1 22.6086 5.17204   1
 -19  -1   1 11.4154 1.80748   2
  19  -1  -1 8.53627 1.54511   2
  19  -1  -1 9.49852 5.21111   1
 -19  -1   1 11.4282 4.65307   1
  19   1  -1 14.0195 4.26424   1
 -19   1   1 9.74006 5.55422   1
 -19   1   1 8.02742 1.87003   2
 -17  -1   1 7.29094 3.94342   1
  17  -1  -1 13.0156 2.25360   2
 -17  -1   1 11.1856 1.64348   2
  17  -1  -1 9.24345 4.68435   1
 -17   1   1 7.98523 4.60256   1
 -17   1   1 10.8871 1.74152   2
  17   1  -1 10.4923 1.79678   2
  17   1  -1 13.2348 3.98746   1
 -15  -1   1 39.2906 2.91840   2
  15  -1  -1 35.5938 2.81660   2
 -15  -1   1 45.0525 6.04286   1
  15  -1  -1 32.8117 5.01744   1
 -15   1   1 35.1166 3.09980   2
  15   1  -1 40.9023 2.48808   2
 -15   1   1 34.1617 5.16486   1
  15   1  -1 35.9127 4.38790   1
  13  -1  -1 51.8358 7.59029   1
 -13  -1   1 62.7436 5.99752   1
  13  -1  -1 48.5779 3.42285   2
 -13  -1   1 62.6561 3.46046   2
  13   1  -1 61.8992 3.12916   2
 -13   1   1 56.0105 6.88661   1
  13   1  -1 52.4053 7.29240   1
 -13   1   1 50.2950 3.60770   2
 -11  -1   1 199.724 9.72450   2
 -11  -1   1 206.033 11.1869   1
  11  -1  -1 193.568 11.7524   1
  11  -1  -1 197.814 9.79914   2
 -11   1   1 196.281 11.8526   1
  11   1  -1 206.841 11.0468   1
  11   1  -1 204.101 9.61209   2
 -11   1   1 198.835 9.88224   2
  -9  -1   1 133.691 7.22484   1
   9  -1  -1 109.025 5.95883   2
   9  -1  -1 100.867 7.88807   1
  -9  -1   1 124.433 5.86056   2
   9   1  -1 128.199 7.13511   1
   9   1  -1 124.953 5.74046   2
  -9   1   1 112.979 8.09489   1
  -9   1   1 105.829 5.97161   2
   7  -1  -1 241.641 12.7801   1
  -7  -1   1 239.431 11.4114   2
   7  -1  -1 239.088 11.5357   2
  -7  -1   1 243.734 12.1336   1
   7   1  -1 244.029 12.0793   1
  -7   1   1 251.192 12.9446   1
  -7   1   1 233.883 11.5432   2
   7   1  -1 237.047 11.3576   2
  -5  -1   1 199.088 9.38608   2
   5  -1  -1 209.706 10.5529   1
  -5  -1   1 197.799 9.83098   1
   5  -1  -1 198.534 9.54746   2
  -5   1   1 197.466 9.53378   2
   5   1  -1 203.565 9.79869   1
  -5   1   1 200.578 10.6827   1
   5   1  -1 188.843 9.34846   2
   3  -1  -1 -1.1661 1.12910   1
  -3   1   1 -0.0729 0.39656   2
  -3  -1  -1 1293.95 58.8139   1
  -3  -1  -1 1231.61 58.7895   1
  -3   1  -1 1231.64 59.0906   1
   5  -1   1 205.803 10.3242   2
  -5  -1  -1 215.540 10.2257   2
  -5  -1  -1 221.494 11.0009   1
   5  -1   1 221.747 11.4821   1
  -5   1  -1 212.540 10.3499   2
  -5   1  -1 204.215 11.6273   1
   5   1   1 216.846 10.2058   2
   5   1   1 224.790 10.9471   1
  -7  -1  -1 1098.87 53.7662   2
   7  -1   1 1072.44 53.8204   2
   7  -1   1 1192.46 54.8426   1
  -7  -1  -1 1182.20 54.4515   1
  -7   1  -1 1118.31 53.8585   2
   7   1   1 1123.93 53.7387   2
  -7   1  -1 1201.33 54.8731   1
   7   1   1 1209.37 54.4608   1
   9  -1   1 175.394 10.2317   1
  -9  -1  -1 153.050 8.05972   2
  -9  -1  -1 152.679 9.49517   1
   9  -1   1 173.358 8.17459   2
   9   1   1 162.140 9.49300   1
  -9   1  -1 171.227 8.22364   2
  -9   1  -1 174.030 10.3958   1
   9   1   1 159.315 7.99142   2
  11  -1   1 50.4123 3.52357   2
  11  -1   1 53.2295 6.59160   1
 -11  -1  -1 66.3084 6.02653   1
 -11  -1  -1 65.4824 3.52591   2
  11   1   1 64.7142 5.88524   1
 -11   1  -1 44.0607 6.76568   1
 -11   1  -1 50.1266 3.70198   2
  11   1   1 67.6897 3.34771   2
 -13  -1  -1 54.4986 3.25632   2
  13  -1   1 52.5227 7.02954   1
 -13  -1  -1 54.6005 6.31333   1
  13  -1   1 45.6485 3.23085   2
  13   1   1 52.1397 5.99606   1
  13   1   1 53.4698 3.01741   2
 -13   1  -1 39.2178 5.30062   1
 -13   1  -1 44.5413 3.44533   2
  15  -1   1 18.2727 4.74486   1
 -15  -1  -1 25.9412 4.33404   1
 -15  -1  -1 25.1500 2.67163   2
  15  -1   1 21.5998 2.52747   2
 -15   1  -1 20.8131 2.87526   2
  15   1   1 20.2641 4.08586   1
  15   1   1 26.0842 2.16692   2
 -15   1  -1 20.2715 4.73561   1
  17  -1   1 26.1450 5.54908   1
 -17  -1  -1 19.7011 2.80487   2
 -17  -1  -1 14.0121 4.70964   1
  17  -1   1 12.5827 1.76268   2
  17   1   1 15.6305 4.47963   1
  17   1   1 19.6819 2.15309   2
 -17   1  -1 22.4669 5.61866   1
 -17   1  -1 18.5839 3.06216   2
  19  -1   1 40.6978 6.77071   1
 -19  -1  -1 50.0667 3.99027   2
 -19  -1  -1 54.5388 6.65882   1
  19  -1   1 47.2654 3.73202   2
  19   1   1 57.9966 8.14785   1
 -19   1  -1 36.4510 6.90363   1
 -19   1  -1 49.9034 4.20174   2
  19   1   1 53.5388 3.27781   2
  21  -1   1 -0.2662 5.46274   1
 -21  -1  -1 -0.9581 1.84130   2
  21  -1   1 1.10062 1.49555   2
 -21  -1  -1 -4.3397 5.24114   1
  21   1   1 0.87376 1.29662   2
 -21   1  -1 2.04958 2.01380   2
  21   1   1 -0.7106 1.12196   2
 -21   1  -1 -3.8039 6.10124   1
  23  -1   1 4.56605 1.66885   2
 -23  -1  -1 1.70645 6.96855   1
 -23  -1  -1 5.06399 2.14508   2
 -23   1  -1 3.87831 2.37577   2
  23   1   1 2.70017 1.15531   2
 -25  -1  -1 -0.0081 2.15188   2
  25  -1   1 1.36561 1.68087   2
 -25   1  -1 2.91846 2.50864   2
  27  -1   1 4.22535 2.17997   2
 -27  -1  -1 5.10790 2.64577   2
 -27   1  -1 0.84356 2.66529   2
 -28   2   1 1.13526 4.06123   2
  26  -2  -1 2.15869 1.90671   2
 -26  -2   1 7.37099 2.21925   2
 -26   2   1 3.62436 2.59965   2
 -24  -2   1 10.2381 2.28052   2
  24  -2  -1 7.55085 1.88347   2
 -24  -2   1 11.4151 6.45368   1
 -24   2   1 5.33049 2.40254   2
  22  -2  -1 13.8123 1.91945   2
 -22  -2   1 11.8917 2.04976   2
  22  -2  -1 16.1850 8.29241   1
 -22  -2   1 16.2874 5.43197   1
 -22  -2   1 12.4123 5.14206   1
 -22   2   1 8.98657 2.36302   2
 -22   2   1 17.6861 7.13476   1
 -20  -2   1 21.5491 4.88266   1
  20  -2  -1 18.5413 2.92137   2
 -20  -2   1 21.2724 3.10845   2
  20  -2  -1 20.5581 5.82046   1
 -20   2   1 17.9598 6.44696   1
 -20   2   1 30.0971 3.66459   2
  18  -2  -1 -0.7366 4.62908   1
 -18  -2   1 4.06668 3.74737   1
 -18  -2   1 -0.7576 1.28926   2
  18   2  -1 2.66884 3.65309   1
 -18   2   1 1.55280 1.64159   2
 -18   2   1 2.15085 4.98432   1
  16  -2  -1 -1.0380 4.00115   1
  16  -2  -1 0.64648 1.22296   2
 -16  -2   1 2.30246 3.22552   1
 -16  -2   1 -1.3749 1.11285   2
 -16   2   1 1.07825 4.32140   1
  16   2  -1 -1.1233 2.96282   1
  16   2  -1 0.87528 0.67979   2
  16   2  -1 1.16748 0.62319   2
 -16   2   1 2.98987 1.52132   2
  14  -2  -1 23.7827 4.56883   1
 -14  -2   1 24.6961 2.32080   2
 -14  -2   1 37.5455 5.02454   1
  14  -2  -1 32.6994 2.65202   2
 -14   2   1 22.1409 4.70709   1
 -14   2   1 31.9163 2.83123   2
  14   2  -1 34.0846 4.80970   1
  14   2  -1 27.8487 1.75792   2
  14   2  -1 28.9037 1.82812   2
  12  -2  -1 21.4251 4.36302   1
  12  -2  -1 26.0469 2.50348   2
 -12  -2   1 27.9791 2.17637   2
 -12  -2   1 32.9510 4.40666   1
 -12   2   1 24.2976 2.62745   2
 -12   2   1 23.7515 4.43840   1
  12   2  -1 26.6289 1.68653   2
  12   2  -1 33.6969 4.27212   1
  12   2  -1 28.5326 1.62871   2
 -10  -2   1 145.987 7.57064   2
 -10  -2   1 144.024 8.55372   1
  10  -2  -1 161.329 7.83064   2
  10  -2  -1 171.478 10.1758   1
 -10   2   1 159.194 7.87136   2
 -10   2   1 164.221 10.3577   1
  10   2  -1 154.439 8.50920   1
  -8  -2   1 105.241 5.04845   2
   8  -2  -1 105.095 7.62473   1
   8  -2  -1 99.4652 5.35623   2
  -8  -2   1 105.245 5.85754   1
  -8   2   1 99.5202 5.39262   2
  -8   2   1 102.521 7.76284   1
   8   2  -1 106.431 5.83294   1
  -6  -2   1 36.8221 2.09664   2
   6  -2  -1 44.6086 2.69269   2
  -6  -2   1 38.6179 2.81342   1
   6  -2  -1 48.7230 5.16194   1
  -6   2   1 48.4308 5.59745   1
  -6   2   1 43.1635 2.70378   2
   4  -2  -1 220.321 11.1703   2
   4  -2  -1 236.596 12.2698   1
  -4   2   1 225.609 12.3656   1
  -4   2   1 251.701 11.2512   2
   2  -2   1 1.38336 0.91158   2
   2  -2   1 -2.6666 1.72040   1
  -2  -2  -1 1.35883 0.42816   2
  -2  -2  -1 0.91016 1.34335   1
   2   2   1 0.80778 0.45825   2
  -2   2  -1 3.87825 2.39835   1
   2   2   1 1.72446 1.03510   1
  -4  -2  -1 364.524 17.5039   2
   4  -2   1 390.573 18.7823   1
   4  -2   1 355.827 17.6557   2
  -4  -2  -1 368.773 17.5055   2
  -4  -2  -1 398.184 17.9823   1
  -4   2  -1 394.246 18.8522   1
   4   2   1 399.501 17.9767   1
   4   2   1 353.668 17.4731   2
  -4   2  -1 350.451 17.6530   2
   4   2   1 361.858 17.4734   2
   6  -2   1 3.95060 1.06685   2
  -6  -2  -1 4.68003 1.90922   1
   6  -2   1 3.46326 2.95345   1
  -6  -2  -1 3.22934 0.70519   2
  -6  -2  -1 4.14690 1.89136   1
  -6   2  -1 3.66240 1.06980   2
   6   2   1 2.86986 0.58878   2
   6   2   1 2.89464 0.59797   2
  -6   2  -1 5.14711 3.27674   1
   8  -2   1 555.057 27.0606   1
   8  -2   1 531.149 25.5335   2
  -8  -2  -1 578.146 26.1713   1
  -8  -2  -1 508.239 25.3572   2
  -8  -2  -1 543.936 26.1010   1
  -8   2  -1 533.276 25.5602   2
   8   2   1 527.580 25.2953   2
   8   2   1 534.854 25.3042   2
  -8   2  -1 550.009 27.1231   1
 -10  -2  -1 2.71457 0.93366   2
  10  -2   1 1.22372 1.10931   2
 -10  -2  -1 3.51323 2.44709   1
  10  -2   1 -0.1095 3.43556   1
  10   2   1 1.18163 0.77653   2
  10   2   1 2.91493 0.72544   2
 -10   2  -1 3.72817 3.72043   1
 -10   2  -1 1.35027 1.19288   2
  12  -2   1 6.49097 3.98743   1
 -12  -2  -1 9.07748 1.18401   2
 -12  -2  -1 9.89931 2.97479   1
  12  -2   1 5.93133 1.33220   2
  12   2   1 10.3957 1.41000   2
 -12   2  -1 6.53210 1.43748   2
  12   2   1 10.3142 1.51802   2
 -12   2  -1 6.48895 3.97645   1
 -14  -2  -1 4.91348 3.30680   1
  14  -2   1 3.90441 4.04076   1
  14  -2   1 1.63232 1.24008   2
 -14  -2  -1 2.61077 1.16099   2
 -14   2  -1 2.97682 1.38974   2
  14   2   1 2.25302 0.88920   2
  14   2   1 3.21936 0.82540   2
 -14   2  -1 -4.1553 4.85371   1
 -16  -2  -1 11.5155 1.55177   2
  16  -2   1 6.25536 1.55371   2
  16  -2   1 7.35645 4.67372   1
 -16  -2  -1 5.40902 3.78918   1
 -16   2  -1 4.42869 4.85601   1
 -16   2  -1 7.15616 1.76053   2
  16   2   1 14.1938 1.64279   2
  16   2   1 16.6384 1.79523   2
  18  -2   1 1.24991 1.46463   2
 -18  -2  -1 12.3037 4.55378   1
 -18  -2  -1 7.61564 4.37920   1
 -18  -2  -1 -0.7298 1.49177   2
  18  -2   1 2.70796 5.23083   1
 -18   2  -1 -0.2208 2.46225   2
  18   2   1 0.00067 0.93635   2
  18   2   1 -1.2066 0.83829   2
 -18   2  -1 4.20082 5.51977   1
  20  -2   1 0.68034 5.57662   1
 -20  -2  -1 -5.3842 4.76622   1
  20  -2   1 0.31649 1.55860   2
 -20  -2  -1 -1.7745 1.59426   2
 -20  -2  -1 -3.6132 4.63366   1
 -20   2  -1 -2.2584 5.75204   1
  20   2   1 0.07739 0.87567   2
 -20   2  -1 -1.3576 1.82075   2
  20   2   1 -0.8537 0.76558   2
  22  -2   1 25.0010 3.53075   2
 -22  -2  -1 19.1748 6.22751   1
 -22  -2  -1 32.5390 3.96242   2
 -22  -2  -1 27.7649 6.46761   1
 -22   2  -1 28.6767 7.99740   1
 -22   2  -1 32.1398 4.50606   2
  24  -2   1 -1.8895 1.77128   2
 -24  -2  -1 10.0112 7.40747   1
 -24  -2  -1 2.06382 2.12233   2
 -24   2  -1 -0.4121 2.52348   2
  26  -2   1 -1.3520 2.01327   2
 -26  -2  -1 1.14869 2.21735   2
 -26   2  -1 -0.3236 2.81417   2
 -27  -3   1 -0.9470 2.12492   2
 -27   3   1 -3.8877 2.90983   2
 -25  -3   1 30.2353 6.62579   1
  25  -3  -1 38.2002 4.26011   2
 -25  -3   1 42.4035 4.38411   2
 -25   3   1 36.7555 5.21697   2
 -23  -3   1 19.8262 5.31592   1
 -23  -3   1 10.7530 5.04976   1
 -23  -3   1 14.1926 2.17816   2
  23  -3  -1 13.5745 2.16648   2
 -23   3   1 13.1946 2.67243   2
 -21  -3   1 30.6827 5.08401   1
  21  -3  -1 31.4919 7.09761   1
 -21  -3   1 42.1892 3.75456   2
 -21  -3   1 38.5305 5.42297   1
  21  -3  -1 41.7555 3.79471   2
 -21   3   1 39.9502 4.36245   2
 -21   3   1 38.2409 7.48969   1
  19  -3  -1 5.66961 1.67984   2
 -19  -3   1 8.00272 1.53371   2
 -19  -3   1 7.94825 3.86199   1
  19  -3  -1 4.44715 5.48007   1
 -19  -3   1 5.67833 3.71813   1
 -19   3   1 6.09690 2.03103   2
 -19   3   1 12.7722 6.35259   1
 -17  -3   1 14.9222 3.45155   1
  17  -3  -1 21.0466 5.55870   1
 -17  -3   1 9.36470 3.47419   1
  17  -3  -1 13.6069 1.84247   2
 -17  -3   1 13.6982 2.30319   2
 -17   3   1 17.6058 5.92669   1
 -17   3   1 13.2574 1.98890   2
 -15  -3   1 15.7678 3.05141   1
  15  -3  -1 17.4708 2.51333   2
  15  -3  -1 20.2689 5.09363   1
 -15  -3   1 10.7501 1.35633   2
 -15  -3   1 8.13245 2.86076   1
 -15   3   1 20.5480 5.39585   1
 -15   3   1 19.6058 2.85670   2
  13  -3  -1 0.84468 4.47173   1
 -13  -3   1 1.79255 2.25058   1
  13  -3  -1 1.13698 1.18657   2
 -13  -3   1 0.10051 0.82797   2
 -13  -3   1 2.13060 2.18529   1
 -13   3   1 2.97420 4.04998   1
 -13   3   1 0.56100 1.32187   2
 -11  -3   1 -0.2873 1.77701   1
 -11  -3   1 1.51866 0.77491   2
  11  -3  -1 3.37946 1.19104   2
 -11  -3   1 0.29306 1.81902   1
  11  -3  -1 0.07676 3.46285   1
 -11   3   1 3.56438 3.75891   1
 -11   3   1 2.02737 1.23599   2
   9  -3  -1 1.72695 1.13859   2
   9  -3  -1 0.27817 3.50127   1
  -9  -3   1 1.37081 1.47060   1
  -9  -3   1 1.04458 1.37579   1
  -9  -3   1 0.91810 0.62846   2
  -9   3   1 2.30225 3.82672   1
  -9   3   1 0.75277 1.11535   2
  -7  -3   1 94.4613 4.74116   1
   7  -3  -1 93.4855 7.68601   1
   7  -3  -1 93.0429 5.00001   2
  -7  -3   1 94.8633 4.48201   2
  -7  -3   1 98.3399 4.74138   1
  -7   3   1 91.9744 7.69315   1
  -7   3   1 88.9226 5.03614   2
   5  -3  -1 172.906 10.5748   1
   5  -3  -1 179.913 8.82068   2
  -5   3   1 169.241 10.6832   1
  -5   3   1 187.419 8.88842   2
   3  -3  -1 216.192 12.2675   1
  -3  -3   1 221.691 10.7155   2
  -3  -3   1 226.847 11.1393   1
   3  -3  -1 239.956 11.0313   2
  -3   3   1 210.211 12.2957   1
   3   3  -1 228.347 10.6904   2
  -3   3   1 238.225 11.0166   2
   3   3  -1 234.214 11.1233   1
   1  -3  -1 63.0103 3.32124   2
   1  -3  -1 70.7033 5.13193   1
  -1  -3   1 68.3246 3.16785   2
  -1  -3   1 49.1655 5.05211   1
  -1   3   1 48.7888 5.63173   1
   1   3  -1 55.7043 3.19177   2
   1  -3   1 951.706 41.3945   1
   1  -3   1 870.022 40.6315   2
  -1   3  -1 826.336 42.0898   1
   1   3   1 821.214 40.5698   2
  -3  -3  -1 774.460 36.2981   1
   3  -3   1 789.353 36.9961   1
  -3  -3  -1 744.298 35.8801   2
   3  -3   1 793.989 36.0766   2
  -3   3  -1 782.012 37.0262   1
   3   3   1 728.432 35.8552   2
  -3   3  -1 728.037 36.0296   2
   3   3   1 798.597 36.3123   1
   5  -3   1 12.6928 2.03539   2
  -5  -3  -1 15.1384 1.98673   1
   5  -3   1 15.9745 3.55628   1
  -5  -3  -1 17.1923 1.34844   2
   5   3   1 16.3198 1.08791   2
  -5   3  -1 16.2588 2.27561   2
  -5   3  -1 11.5634 3.61438   1
   5   3   1 15.9881 1.11656   2
   5   3   1 16.2400 2.04415   1
   7  -3   1 3.94062 3.51188   1
  -7  -3  -1 9.53673 1.88756   1
   7  -3   1 5.60955 1.22216   2
  -7  -3  -1 7.36351 1.93453   1
  -7  -3  -1 6.89246 1.27628   2
  -7   3  -1 6.63877 3.67817   1
  -7   3  -1 4.49598 1.21549   2
  -9  -3  -1 143.989 8.18954   1
   9  -3   1 144.670 7.51194   2
  -9  -3  -1 146.504 7.15528   2
   9  -3   1 147.744 10.1439   1
  -9  -3  -1 154.828 8.32699   1
  -9   3  -1 145.124 10.4405   1
  -9   3  -1 144.248 7.54638   2
 -11  -3  -1 152.152 7.38471   2
 -11  -3  -1 157.917 8.75342   1
 -11  -3  -1 154.417 8.68117   1
  11  -3   1 145.813 10.5593   1
  11  -3   1 147.312 7.69629   2
 -11   3  -1 144.942 7.79553   2
 -11   3  -1 144.587 10.6448   1
 -13  -3  -1 21.5811 3.39559   1
 -13  -3  -1 23.9202 2.30346   2
  13  -3   1 29.6296 5.08443   1
  13  -3   1 36.8114 2.88871   2
 -13  -3  -1 20.9962 3.45039   1
 -13   3  -1 26.7356 5.38385   1
 -13   3  -1 35.6905 3.10579   2
  15  -3   1 10.0478 4.96569   1
 -15  -3  -1 16.8100 3.66300   1
 -15  -3  -1 14.9168 2.26960   2
 -15  -3  -1 15.6385 3.59654   1
  15  -3   1 16.9487 2.71251   2
 -15   3  -1 15.0253 2.02068   2
 -15   3  -1 16.3371 5.48348   1
  17  -3   1 15.2056 2.54801   2
 -17  -3  -1 28.3834 4.58090   1
 -17  -3  -1 29.7677 2.87980   2
  17  -3   1 12.7646 6.00806   1
 -17  -3  -1 23.6791 4.42327   1
 -17   3  -1 20.1486 3.51033   2
 -17   3  -1 20.0016 6.38794   1
  19  -3   1 28.0476 3.47571   2
 -19  -3  -1 32.9459 5.02762   1
  19  -3   1 32.2462 7.00085   1
 -19  -3  -1 25.8194 3.25681   2
 -19  -3  -1 18.3907 4.79076   1
 -19   3  -1 25.5246 3.91416   2
 -19   3  -1 22.1744 6.78715   1
  21  -3   1 23.0581 3.48636   2
 -21  -3  -1 11.5179 5.27138   1
 -21  -3  -1 16.7066 2.23478   2
 -21  -3  -1 18.2650 5.24122   1
  21  -3   1 17.3391 7.10856   1
 -21   3  -1 12.6606 7.28515   1
 -21   3  -1 16.2857 2.59411   2
  23  -3   1 2.01752 1.93734   2
 -23  -3  -1 3.70891 5.72341   1
 -23  -3  -1 1.41218 1.96164   2
 -23   3  -1 2.82505 2.50307   2
 -25  -3  -1 -0.4003 2.03631   2
  25  -3   1 2.39876 2.15175   2
 -25   3  -1 1.71699 2.80468   2
 -27  -3  -1 0.07844 2.78090   2
 -27   3  -1 2.08624 3.22106   2
 -26  -4   1 -1.2604 1.99301   2
 -26  -4   1 1.14750 4.71420   1
  26  -4  -1 -1.2149 2.29045   2
 -26   4   1 4.12524 2.97078   2
 -24  -4   1 -1.6143 4.30514   1
 -24  -4   1 1.30549 1.89059   2
  24  -4  -1 0.48912 1.97508   2
 -24   4   1 3.09688 2.67579   2
 -22  -4   1 -6.3744 3.43017   1
  22  -4  -1 -0.0710 1.85782   2
 -22  -4   1 0.18902 1.59990   2
 -22  -4   1 -0.0634 3.97123   1
 -22   4   1 -3.4694 2.11408   2
 -22   4   1 2.88353 7.72199   1
  20  -4  -1 15.2573 6.66422   1
 -20  -4   1 28.3708 2.95749   2
  20  -4  -1 22.8565 3.50553   2
 -20  -4   1 24.4211 3.84422   1
 -20  -4   1 30.1147 4.46252   1
 -20   4   1 13.7487 6.88800   1
 -20   4   1 19.5424 2.77672   2
  18  -4  -1 123.473 12.2024   1
 -18  -4   1 118.303 6.59863   2
  18  -4  -1 124.783 6.88084   2
 -18  -4   1 121.006 7.99849   1
 -18  -4   1 117.110 8.18751   1
 -18   4   1 123.219 7.12971   2
 -18   4   1 111.995 12.5065   1
 -16  -4   1 192.149 9.63606   2
 -16  -4   1 200.245 10.8063   1
 -16  -4   1 198.880 10.6850   1
  16  -4  -1 184.148 14.0954   1
  16  -4  -1 203.690 10.1266   2
 -16   4   1 196.467 10.2555   2
 -16   4   1 200.483 14.4668   1
  14  -4  -1 134.293 10.9953   1
  14  -4  -1 132.680 6.90589   2
 -14  -4   1 124.478 6.37583   2
 -14  -4   1 126.471 7.34713   1
 -14  -4   1 126.930 7.30025   1
 -14   4   1 129.287 7.04621   2
 -14   4   1 120.467 11.0443   1
 -12  -4   1 37.2376 3.15482   1
  12  -4  -1 42.8059 5.64361   1
  12  -4  -1 30.0574 2.88934   2
 -12  -4   1 33.2754 2.14344   2
 -12  -4   1 32.1620 3.07157   1
 -12   4   1 29.2964 5.41413   1
 -12   4   1 31.1064 3.11995   2
 -10  -4   1 21.7484 2.10679   1
  10  -4  -1 19.8422 2.59673   2
  10  -4  -1 21.2619 4.50991   1
 -10  -4   1 24.3381 1.55699   2
 -10  -4   1 25.6635 2.11422   1
 -10   4   1 17.5879 4.54792   1
 -10   4   1 17.7694 2.56262   2
   8  -4  -1 -0.3809 1.07965   2
  -8  -4   1 0.55664 0.42344   2
  -8  -4   1 0.70728 0.47100   2
   8  -4  -1 4.11702 3.72332   1
  -8   4   1 0.24779 1.10308   2
  -8   4   1 -0.9425 3.78663   1
  -6  -4   1 4.36110 0.78417   2
   6  -4  -1 4.23541 1.09832   2
  -6  -4   1 3.99318 1.09107   1
   6  -4  -1 5.50002 3.48116   1
  -6   4   1 2.17820 3.69552   1
   6   4  -1 5.70813 1.15832   1
  -6   4   1 4.05747 1.26065   2
  -4  -4   1 300.215 14.4935   2
  -4  -4   1 313.212 14.9710   1
   4  -4  -1 288.736 14.7383   2
   4  -4  -1 303.218 16.2832   1
   4   4  -1 310.197 14.4269   2
  -4   4   1 330.181 14.8518   2
   4   4  -1 318.753 14.9911   1
  -4   4   1 297.976 16.3298   1
   2  -4  -1 1927.72 88.6024   1
  -2  -4   1 1974.03 88.1708   1
  -2   4   1 1892.97 88.5904   1
   2   4  -1 1709.30 88.0763   1
   0  -4  -1 308.841 14.5746   1
   0  -4   1 302.257 14.5757   1
   0  -4  -1 242.432 13.4503   2
  -2  -4  -1 221.008 9.88491   2
  -2  -4  -1 227.625 10.9107   1
   2  -4   1 200.739 10.0137   2
   2  -4   1 214.463 11.6998   1
  -2   4  -1 175.086 9.95678   2
  -2   4  -1 214.333 11.8963   1
   2   4   1 218.790 9.86752   2
   2   4   1 186.949 10.5978   1
  -4  -4  -1 67.8310 4.86190   1
  -4  -4  -1 72.0823 3.66523   2
   4  -4   1 79.0050 6.98924   1
   4  -4   1 78.3186 4.19026   2
  -4   4  -1 68.5968 4.09545   2
   4   4   1 72.4430 4.86592   1
  -4   4  -1 75.0622 6.87468   1
   4   4   1 67.8910 3.57383   2
   6  -4   1 189.429 9.53013   2
  -6  -4  -1 192.181 9.84091   1
   6  -4   1 185.944 11.7208   1
  -6  -4  -1 191.750 9.15124   2
  -6   4  -1 191.267 9.54367   2
   6   4   1 197.168 9.90046   1
  -6   4  -1 198.066 11.9866   1
   8  -4   1 52.6652 7.06871   1
  -8  -4  -1 55.0922 4.21615   1
   8  -4   1 54.1469 3.66129   2
  -8  -4  -1 52.8016 4.26608   1
  -8   4  -1 57.4899 3.73024   2
  -8   4  -1 60.4064 7.64265   1
  10  -4   1 21.4765 4.51658   1
  10  -4   1 21.6717 2.63933   2
 -10  -4  -1 28.6776 3.74103   1
 -10  -4  -1 25.0510 3.57975   1
 -10  -4  -1 27.9056 1.96453   2
 -10   4  -1 17.9724 4.94455   1
 -10   4  -1 19.4965 2.76664   2
 -12  -4  -1 0.77383 2.16431   1
 -12  -4  -1 2.22146 2.24775   1
 -12  -4  -1 0.27097 0.87400   2
  12  -4   1 -5.9599 3.84812   1
  12  -4   1 -0.1672 1.25859   2
 -12   4  -1 -1.1147 1.33154   2
 -12   4  -1 1.46889 4.35612   1
 -14  -4  -1 -1.5311 2.54950   1
  14  -4   1 0.30321 1.39495   2
  14  -4   1 -0.5330 4.43267   1
 -14  -4  -1 -0.3522 2.70734   1
 -14  -4  -1 -0.1604 1.00411   2
 -14   4  -1 -7.8125 6.63356   1
 -14   4  -1 0.25468 1.51378   2
 -16  -4  -1 7.00931 3.38075   1
 -16  -4  -1 6.71475 1.34631   2
 -16  -4  -1 6.74524 3.28953   1
  16  -4   1 9.35931 1.81421   2
  16  -4   1 8.38374 5.67598   1
 -16   4  -1 7.37781 5.95348   1
 -16   4  -1 8.36685 1.94148   2
 -18  -4  -1 107.049 5.91079   2
  18  -4   1 112.509 12.3813   1
  18  -4   1 112.182 6.37091   2
 -18  -4  -1 109.506 8.50837   1
 -18  -4  -1 111.460 8.73172   1
 -18   4  -1 101.932 12.8069   1
 -18   4  -1 91.0346 7.79790   2
  20  -4   1 12.6929 2.21242   2
 -20  -4  -1 11.5562 4.30061   1
 -20  -4  -1 16.9326 2.88996   2
  20  -4   1 5.75672 6.87344   1
 -20   4  -1 6.37715 7.31610   1
 -20   4  -1 9.86336 2.40172   2
 -22  -4  -1 29.2326 3.68319   2
  22  -4   1 20.7930 3.93929   2
 -22  -4  -1 21.7146 5.10715   1
 -22  -4  -1 23.9656 5.52967   1
 -22   4  -1 11.7072 9.23000   1
 -22   4  -1 31.8854 4.63818   2
 -24  -4  -1 -2.4933 1.92838   2
  24  -4   1 1.93927 2.14049   2
 -24  -4  -1 -1.5544 5.40521   1
 -26  -4  -1 -3.3737 2.09063   2
 -26   4  -1 1.14748 3.05504   2
 -27   5   1 3.52210 3.51108   2
 -25  -5   1 20.7958 3.65463   2
  25  -5  -1 12.4987 2.68334   2
 -25   5   1 15.5413 3.21901   2
  23  -5  -1 1.25896 2.11601   2
 -23  -5   1 -0.9408 1.62200   2
 -23  -5   1 3.99565 2.08660   1
 -23   5   1 5.43862 2.67567   2
 -21  -5   1 2.98593 2.20546   1
 -21  -5   1 4.02237 1.53575   2
  21  -5  -1 6.00516 7.22443   1
 -21  -5   1 6.59376 2.52658   1
  21  -5  -1 3.00803 2.05304   2
 -21   5   1 0.55455 7.26604   1
 -21   5   1 7.69685 2.40682   2
 -19  -5   1 10.3424 2.41441   1
 -19  -5   1 11.0238 2.20490   1
 -19  -5   1 8.15275 1.41507   2
  19  -5  -1 4.83545 1.96782   2
  19  -5  -1 7.17652 6.63275   1
 -19   5   1 6.50479 2.20178   2
 -19   5   1 12.9573 7.00286   1
 -17  -5   1 17.5956 2.03665   1
  17  -5  -1 9.35799 5.99198   1
  17  -5  -1 13.0241 2.13138   2
 -17  -5   1 19.4511 2.16987   2
 -17   5   1 20.3595 3.55994   2
 -17   5   1 12.5749 6.41771   1
 -15  -5   1 0.57991 0.87014   2
  15  -5  -1 0.93935 4.59882   1
 -15  -5   1 0.64101 1.33812   1
  15  -5  -1 -0.7145 1.44941   2
 -15   5   1 -1.5823 1.51089   2
 -15   5   1 0.43601 5.52641   1
 -13  -5   1 0.73094 0.72275   2
  13  -5  -1 2.84970 1.37193   2
 -13   5   1 2.92129 1.53353   2
 -13   5   1 3.78483 4.93821   1
  11  -5  -1 4.76220 1.42556   2
  11  -5  -1 0.94114 4.27888   1
 -11   5   1 6.77524 1.48306   2
 -11   5   1 4.80417 4.63198   1
   9  -5  -1 69.6721 8.43534   1
   9  -5  -1 86.2235 4.88836   2
  -9  -5   1 85.4861 4.09254   2
  -9   5   1 78.9352 8.93672   1
  -9   5   1 84.8525 4.90875   2
  -7  -5   1 12.5425 1.13057   2
   7  -5  -1 16.3457 4.32360   1
  -7  -5   1 14.0699 2.08662   1
   7  -5  -1 12.4812 2.31765   2
  -7   5   1 17.0140 2.64216   2
   7   5  -1 12.8792 1.59531   1
  -7   5   1 11.8762 4.45733   1
   5  -5  -1 73.0799 7.38611   1
  -5  -5   1 80.9571 4.99076   1
  -5  -5   1 83.5132 3.95517   2
   5  -5  -1 75.8041 4.45561   2
  -5   5   1 73.2599 4.50216   2
   5   5  -1 85.7844 4.99814   1
  -5   5   1 70.8862 7.55263   1
   3  -5  -1 375.639 16.8099   2
   3  -5  -1 325.475 18.1609   1
  -3  -5   1 334.818 16.5252   2
  -3  -5   1 354.409 17.3894   1
  -3   5   1 349.495 18.4638   1
  -3   5   1 373.663 16.7921   2
   3   5  -1 328.726 16.4868   2
   3   5  -1 352.005 17.3310   1
   1  -5  -1 1.24635 0.99285   2
   1  -5  -1 -2.4122 2.82591   1
  -1  -5   1 1.65743 0.90170   2
   1   5  -1 0.38488 0.91231   2
   1   5  -1 -1.6434 0.76968   1
  -1   5   1 -1.2172 3.19049   1
  -1  -5  -1 112.208 9.49304   1
  -1  -5  -1 138.252 6.75823   2
   1  -5   1 135.429 8.76517   1
   1  -5   1 145.335 6.87947   2
   1   5   1 138.720 6.77801   2
   3  -5   1 276.916 14.7948   1
  -3  -5  -1 252.007 13.7443   1
  -3  -5  -1 257.200 12.8148   2
   3  -5   1 275.723 13.0375   2
  -3   5  -1 302.009 13.1186   2
  -3   5  -1 271.416 14.9873   1
   3   5   1 251.407 12.7776   2
   3   5   1 270.525 13.7813   1
  -5  -5  -1 26.2501 3.65752   1
   5  -5   1 19.2779 4.19696   1
  -5  -5  -1 25.4734 1.85197   2
   5  -5   1 23.7942 2.56328   2
   5   5   1 26.0553 3.67225   1
  -5   5  -1 23.5936 4.51688   1
  -5   5  -1 25.5852 2.81849   2
   5   5   1 25.2217 1.60946   2
   7  -5   1 61.1755 3.99998   2
  -7  -5  -1 52.3313 4.36632   1
   7  -5   1 55.5203 7.30430   1
  -7  -5  -1 54.2274 3.10189   2
  -7   5  -1 60.5468 7.77964   1
  -7   5  -1 63.9138 4.13763   2
   7   5   1 57.0808 4.45046   1
   9  -5   1 56.4462 7.73633   1
  -9  -5  -1 66.9442 4.49680   1
  -9  -5  -1 65.2427 3.33377   2
   9  -5   1 56.6813 4.01782   2
  -9  -5  -1 65.6642 4.46469   1
  -9   5  -1 57.2252 4.10082   2
  -9   5  -1 69.8251 8.43675   1
  11  -5   1 6.31355 4.33100   1
  11  -5   1 2.86341 1.43340   2
 -11  -5  -1 4.37701 1.98798   1
 -11  -5  -1 2.99402 1.89269   1
 -11   5  -1 3.10837 1.52485   2
 -11   5  -1 0.67194 4.77344   1
  13  -5   1 25.9002 5.73853   1
  13  -5   1 32.4685 3.24625   2
 -13  -5  -1 37.6012 4.16937   1
 -13  -5  -1 34.8505 4.41613   1
 -13   5  -1 29.4746 6.04980   1
 -13   5  -1 36.1835 3.41607   2
  15  -5   1 -5.8381 4.70611   1
 -15  -5  -1 6.85738 2.65151   1
 -15  -5  -1 1.72229 2.53661   1
  15  -5   1 2.71906 1.62896   2
 -15  -5  -1 2.81782 1.12434   2
 -15   5  -1 3.43144 1.78472   2
 -15   5  -1 4.64496 5.99106   1
 -17  -5  -1 0.87622 2.99777   1
 -17  -5  -1 3.61605 2.91782   1
  17  -5   1 11.5725 6.09133   1
  17  -5   1 2.29258 1.78782   2
 -17   5  -1 8.47382 6.65130   1
 -17   5  -1 0.04034 1.97156   2
  19  -5   1 183.166 16.1032   1
 -19  -5  -1 189.544 9.54174   2
 -19  -5  -1 192.900 11.1945   1
 -19  -5  -1 190.611 11.2121   1
  19  -5   1 183.656 10.0797   2
 -19   5  -1 190.992 10.3536   2
 -19   5  -1 184.061 16.5695   1
 -21  -5  -1 -2.7669 3.64789   1
 -21  -5  -1 -1.8545 3.29869   1
  21  -5   1 1.30117 2.02540   2
 -21  -5  -1 0.20438 1.63130   2
  21  -5   1 -5.3009 8.80849   1
 -21   5  -1 -13.506 7.71321   1
 -21   5  -1 -2.7399 2.28576   2
 -23  -5  -1 6.19083 4.26220   1
  23  -5   1 1.40525 2.23877   2
 -23   5  -1 0.08290 2.65606   2
  25  -5   1 3.11980 2.60735   2
 -25  -5  -1 -2.4988 4.88755   1
 -25   5  -1 -0.6939 2.91296   2
 -27   5  -1 4.04257 4.18678   2
 -26   6   1 0.67884 3.14587   2
  24  -6  -1 0.71829 2.36773   2
 -24   6   1 -0.5822 2.78562   2
  22  -6  -1 1.68711 2.15721   2
 -22   6   1 1.88300 2.47292   2
 -22   6   1 6.39474 9.11837   1
  20  -6  -1 0.40442 1.94423   2
  20  -6  -1 2.95122 7.00452   1
 -20   6   1 6.64581 7.82747   1
 -20   6   1 3.17552 2.19457   2
  18  -6  -1 84.7057 5.62038   2
  18  -6  -1 74.5608 9.53955   1
 -18   6   1 84.2705 5.92813   2
 -18   6   1 72.0468 9.66492   1
  16  -6  -1 1.44185 5.45569   1
  16  -6  -1 -0.7564 1.65224   2
 -16   6   1 1.54605 6.10890   1
 -16   6   1 -1.9585 1.75513   2
  14  -6  -1 17.1026 5.66987   1
  14  -6  -1 12.8015 1.96950   2
 -14   6   1 14.8737 2.09521   2
 -14   6   1 10.0114 5.79907   1
  12  -6  -1 269.009 13.3976   2
  12  -6  -1 263.307 16.7506   1
 -12   6   1 282.885 17.0879   1
 -12   6   1 268.230 13.4553   2
  10  -6  -1 163.777 8.63105   2
 -10  -6   1 177.417 7.97014   2
  10  -6  -1 170.786 11.7533   1
 -10   6   1 162.435 12.1288   1
 -10   6   1 159.087 8.62058   2
  -8  -6   1 8.84950 1.49232   1
   8  -6  -1 3.92162 4.16120   1
   8  -6  -1 4.94457 1.43091   2
  -8  -6   1 7.44008 1.15965   2
   8   6  -1 6.42156 1.50093   1
  -8   6   1 3.14515 1.32222   2
  -8   6   1 4.68373 4.69391   1
   6  -6  -1 52.2609 5.88282   1
  -6  -6   1 54.2883 2.81745   2
   6  -6  -1 49.5596 3.68909   2
  -6  -6   1 51.1026 4.25116   1
  -6   6   1 43.2721 5.78043   1
  -6   6   1 44.0554 3.51863   2
   6   6  -1 52.2924 4.12947   1
  -4  -6   1 49.2171 2.91526   2
  -4  -6   1 47.9208 4.85753   1
   4  -6  -1 50.1580 5.54409   1
   4  -6  -1 54.5521 3.65709   2
   4   6  -1 46.7864 2.77576   2
  -4   6   1 49.6787 3.46391   2
  -4   6   1 50.4870 6.98876   1
   4   6  -1 51.3695 4.72136   1
  -2  -6   1 214.079 11.5970   1
  -2  -6   1 212.414 10.0858   2
   2  -6  -1 210.481 10.2354   2
   2  -6  -1 211.836 12.2844   1
   2   6  -1 211.385 10.0549   2
   2   6  -1 184.080 11.1371   1
  -2   6   1 211.962 12.4547   1
   0  -6   1 173.024 9.59340   1
   0  -6   1 151.954 7.82071   2
   0  -6  -1 124.220 7.86164   2
   0  -6  -1 160.241 9.42772   1
  -2  -6  -1 273.807 14.9896   1
   2  -6   1 310.603 15.7222   1
  -2  -6  -1 275.513 13.6405   2
   2  -6   1 294.503 13.8057   2
  -2   6  -1 306.651 15.9981   1
   2   6   1 269.544 14.7462   1
   2   6   1 275.123 13.6166   2
   4  -6   1 7.46909 3.81293   1
   4  -6   1 3.02180 1.25393   2
  -4  -6  -1 4.72146 2.41347   1
  -4  -6  -1 2.57460 0.91491   2
   4   6   1 3.53902 0.83459   2
   4   6   1 2.04091 2.29996   1
  -4   6  -1 3.45582 1.28359   2
  -4   6  -1 3.28692 4.14235   1
   6  -6   1 236.260 14.4631   1
  -6  -6  -1 240.150 12.3676   1
   6  -6   1 253.367 11.9837   2
  -6  -6  -1 242.488 11.4381   2
  -6   6  -1 226.166 11.8287   2
   6   6   1 243.436 12.4153   1
   6   6   1 239.262 11.2849   2
  -6   6  -1 229.675 14.7926   1
   6   6   1 239.997 11.2937   2
   8  -6   1 342.668 19.2220   1
  -8  -6  -1 334.901 16.9110   1
  -8  -6  -1 322.660 16.2344   2
   8  -6   1 337.608 16.6566   2
  -8   6  -1 381.448 16.8826   2
  -8   6  -1 337.212 19.5263   1
   8   6   1 346.010 16.9612   1
 -10  -6  -1 59.7886 4.40071   1
 -10  -6  -1 57.0551 3.21738   2
  10  -6   1 58.6113 4.12944   2
 -10  -6  -1 58.4161 4.33702   1
  10  -6   1 60.7018 8.40561   1
 -10   6  -1 44.8381 6.56294   1
 -10   6  -1 68.8909 4.53776   2
  12  -6   1 1.21470 1.41710   2
  12  -6   1 1.86811 4.65206   1
 -12  -6  -1 3.34155 1.80677   1
 -12  -6  -1 4.33783 1.87777   1
 -12   6  -1 1.29525 1.49150   2
 -12   6  -1 2.53799 5.23287   1
 -14  -6  -1 9.81862 2.19981   1
  14  -6   1 13.7291 5.71128   1
  14  -6   1 12.3297 1.97737   2
 -14  -6  -1 9.72245 2.15896   1
 -14   6  -1 14.1939 8.59706   1
 -14   6  -1 10.3653 2.03297   2
  16  -6   1 10.4500 2.06371   2
  16  -6   1 11.0144 6.21296   1
 -16  -6  -1 9.76910 2.30923   1
 -16   6  -1 7.48074 2.20877   2
 -16   6  -1 14.8887 6.69983   1
 -18  -6  -1 6.50899 2.23609   1
 -18  -6  -1 13.0140 2.52872   1
  18  -6   1 7.62384 6.77214   1
  18  -6   1 8.79867 2.19874   2
 -18   6  -1 10.9973 7.31989   1
 -20  -6  -1 9.13303 2.23443   1
 -20  -6  -1 6.93910 2.46138   1
  20  -6   1 14.7563 8.51322   1
  20  -6   1 13.1270 2.48440   2
 -20   6  -1 7.82560 2.55850   2
 -20   6  -1 3.97584 7.91423   1
  22  -6   1 21.7589 3.00599   2
 -22   6  -1 23.6502 3.37852   2
  24  -6   1 1.09535 2.54050   2
 -24   6  -1 4.94293 2.97683   2
 -26   6  -1 2.17309 3.54379   2
 -27   7   1 -2.6872 3.79372   2
  25  -7  -1 7.85607 3.29490   2
 -25   7   1 8.82101 3.35830   2
  23  -7  -1 2.33665 2.48011   2
 -23   7   1 3.72204 2.70243   2
  21  -7  -1 5.82139 2.40640   2
  21  -7  -1 28.4043 9.63470   1
 -21   7   1 4.07947 8.45718   1
 -21   7   1 8.28946 2.70715   2
  19  -7  -1 4.60816 7.12939   1
  19  -7  -1 3.85162 2.11822   2
 -19   7   1 3.64457 2.37596   2
 -19   7   1 0.80524 7.67780   1
  17  -7  -1 -0.1405 1.97745   2
  17  -7  -1 7.24957 6.56549   1
 -17   7   1 2.33457 2.14295   2
 -17   7   1 4.56768 6.75461   1
  15  -7  -1 4.51175 6.14891   1
  15  -7  -1 7.39894 1.92818   2
 -15   7   1 8.46768 2.09159   2
 -15   7   1 6.87681 6.47160   1
  13  -7  -1 14.8827 2.04932   2
  13  -7  -1 10.5591 5.95975   1
 -13   7   1 14.9799 2.08305   2
 -13   7   1 17.6160 6.20271   1
  11  -7  -1 24.5332 5.56709   1
  11  -7  -1 23.2949 2.97668   2
 -11  -7   1 17.2268 1.52363   2
 -11   7   1 20.8969 5.94405   1
 -11   7   1 25.4933 3.15254   2
  -9  -7   1 2.82053 1.42258   1
   9  -7  -1 3.59236 4.48241   1
  -9  -7   1 2.46353 0.70149   2
   9  -7  -1 3.10569 1.43229   2
  -9   7   1 2.56844 1.44765   2
   9   7  -1 2.25622 1.47122   1
  -9   7   1 4.49092 4.71267   1
   7  -7  -1 144.736 7.62079   2
  -7  -7   1 138.799 7.07399   2
  -7  -7   1 137.281 8.09407   1
   7  -7  -1 143.351 10.7997   1
   7   7  -1 137.206 8.00231   1
  -7   7   1 149.728 11.4277   1
  -7   7   1 166.274 7.88130   2
   5  -7  -1 318.490 18.1812   1
  -5  -7   1 305.693 16.4659   1
  -5  -7   1 306.570 15.4363   2
   5  -7  -1 367.470 15.9508   2
   5   7  -1 304.400 15.3307   2
   5   7  -1 311.360 16.4383   1
  -5   7   1 347.195 15.8903   2
  -5   7   1 336.297 18.4453   1
   3  -7  -1 172.446 8.82871   2
   3  -7  -1 164.321 11.1393   1
  -3  -7   1 179.176 10.3644   1
  -3  -7   1 179.054 8.61304   2
   3   7  -1 174.629 8.56042   2
   3   7  -1 186.969 10.2097   1
  -3   7   1 168.101 11.7393   1
  -3   7   1 172.573 8.75284   2
  -1  -7   1 126.997 10.5876   1
  -1  -7   1 151.690 7.47845   2
   1  -7  -1 144.376 9.95444   1
   1  -7  -1 153.048 7.59237   2
   1   7  -1 152.892 7.46842   2
  -1   7   1 146.666 10.1995   1
  -1  -7  -1 157.643 7.89491   2
   1  -7   1 168.010 8.02037   2
  -1  -7  -1 146.408 10.0646   1
   1  -7   1 163.221 10.4443   1
   1   7   1 152.473 7.85883   2
   3  -7   1 1173.39 55.0009   1
  -3  -7  -1 1103.07 53.1754   2
   3  -7   1 1094.51 53.3264   2
  -3  -7  -1 1208.08 54.3036   1
  -3   7  -1 1129.97 55.0075   1
   3   7   1 1091.99 53.1262   2
   3   7   1 1208.19 54.2946   1
  -3   7  -1 1071.82 53.3078   2
  -5  -7  -1 7.28316 2.71433   1
  -5  -7  -1 5.83255 1.02735   2
   5  -7   1 10.1270 4.10609   1
   5  -7   1 7.45540 1.49390   2
   5   7   1 5.37267 0.89513   2
  -5   7  -1 5.96379 4.64991   1
  -5   7  -1 7.40455 1.41587   2
   5   7   1 7.09775 2.58396   1
   7  -7   1 13.0237 4.64472   1
  -7  -7  -1 12.7307 2.54401   1
  -7  -7  -1 13.6054 1.60796   2
   7  -7   1 11.1952 1.67960   2
  -7   7  -1 10.0273 2.00077   2
   7   7   1 13.5770 2.52995   1
  -7   7  -1 13.1289 4.94400   1
  -9  -7  -1 4.11330 0.85544   2
   9  -7   1 3.54536 1.42969   2
  -9  -7  -1 5.00302 2.02972   1
   9  -7   1 3.51066 4.54518   1
   9   7   1 4.52178 2.04909   1
  -9   7  -1 2.43172 4.85017   1
  -9   7  -1 2.82073 1.52755   2
 -11  -7  -1 10.7642 1.98957   1
  11  -7   1 5.49029 1.64723   2
 -11  -7  -1 7.60901 1.00523   2
  11  -7   1 5.13845 5.01584   1
 -11  -7  -1 8.06152 1.91094   1
 -11   7  -1 4.96056 1.64472   2
 -11   7  -1 6.46866 5.56607   1
  13  -7   1 3.59127 5.46333   1
 -13  -7  -1 0.03543 1.51411   1
 -13  -7  -1 -2.2061 1.49670   1
  13  -7   1 -1.2675 1.48295   2
 -13   7  -1 -0.9217 5.93177   1
 -13   7  -1 1.07545 1.58568   2
  15  -7   1 -0.2695 6.00383   1
  15  -7   1 2.80654 1.86651   2
 -15   7  -1 0.95822 1.91782   2
 -15   7  -1 10.4527 6.82417   1
  17  -7   1 56.6638 8.92800   1
  17  -7   1 52.8041 4.80361   2
 -17   7  -1 44.9479 9.11868   1
 -17   7  -1 55.5639 5.13262   2
  19  -7   1 3.19690 7.81686   1
  19  -7   1 1.99542 2.14671   2
 -19   7  -1 -2.2658 8.04831   1
 -19   7  -1 -1.1335 2.14699   2
  21  -7   1 1.72953 2.33246   2
 -21   7  -1 -4.6186 9.06860   1
  23  -7   1 -0.7671 2.55826   2
 -23   7  -1 0.09690 2.76274   2
 -26   8   1 1.47160 3.69345   2
  24  -8  -1 -1.3479 2.74013   2
 -24   8   1 7.54255 3.29995   2
  22  -8  -1 14.7857 3.01775   2
 -22   8   1 20.5617 17.4197   1
 -22   8   1 32.2925 5.49050   2
  20  -8  -1 2.69004 2.36484   2
  20  -8  -1 8.45888 8.44721   1
 -20   8   1 4.37853 2.61796   2
 -20   8   1 2.24680 8.31016   1
  18  -8  -1 42.6829 4.66056   2
  18  -8  -1 35.9563 8.46175   1
 -18   8   1 40.0363 4.82835   2
 -18   8   1 30.9328 9.01126   1
  16  -8  -1 134.290 14.8041   1
  16  -8  -1 150.298 8.66715   2
 -16   8   1 163.940 15.8304   1
 -16   8   1 157.079 8.75340   2
  14  -8  -1 161.121 8.52593   2
  14  -8  -1 141.085 14.1159   1
 -14   8   1 149.002 8.52172   2
 -14   8   1 149.660 16.0861   1
  12  -8  -1 14.9805 5.89001   1
  12  -8  -1 9.83122 1.95440   2
 -12  -8   1 15.6899 1.49803   2
 -12   8   1 4.94074 5.88760   1
 -12   8   1 11.5749 2.03003   2
 -10  -8   1 0.37367 0.71843   2
  10  -8  -1 0.64179 4.65878   1
 -10  -8   1 -0.2335 1.38674   1
  10  -8  -1 -1.3284 1.35946   2
  10   8  -1 0.05506 1.46473   1
 -10   8   1 -0.2303 1.44047   2
 -10   8   1 -5.2339 5.00752   1
  -8  -8   1 38.9279 2.37170   2
   8  -8  -1 24.7653 5.55803   1
  -8  -8   1 38.8390 4.20654   1
   8  -8  -1 38.8849 3.36510   2
  -8   8   1 32.7174 3.38471   2
  -8   8   1 35.1152 6.08869   1
   8   8  -1 40.9881 4.08736   1
  -6  -8   1 502.105 23.6965   2
  -6  -8   1 512.563 24.7582   1
   6  -8  -1 504.729 26.3764   1
   6  -8  -1 510.587 24.0502   2
   6   8  -1 505.856 24.6878   1
   6   8  -1 489.142 23.5410   2
  -6   8   1 492.200 24.0054   2
  -6   8   1 496.230 26.5019   1
  -4  -8   1 -1.4230 2.78104   1
  -4  -8   1 -0.3050 0.93232   2
   4  -8  -1 0.56075 1.26672   2
   4  -8  -1 2.60953 4.01355   1
  -4   8   1 -3.5934 4.17646   1
   4   8  -1 0.47859 0.88330   2
  -4   8   1 0.31762 1.28278   2
   4   8  -1 -0.9958 2.52278   1
   2  -8  -1 66.9355 7.30281   1
   2  -8  -1 70.5980 4.32305   2
  -2  -8   1 65.5955 7.04107   1
  -2  -8   1 69.8081 4.07397   2
   2   8  -1 70.0138 6.08362   1
  -2   8   1 71.9855 7.93930   1
   2   8  -1 70.6623 4.00815   2
   0  -8   1 28.8543 2.76344   2
   0  -8  -1 24.3629 4.17023   1
   0  -8   1 32.6731 4.52359   1
   0   8   1 24.1258 2.57833   2
   2  -8   1 363.917 17.7999   2
  -2  -8  -1 373.063 17.6788   2
   2  -8   1 350.497 19.7753   1
  -2  -8  -1 391.979 19.4943   1
  -2   8  -1 375.615 20.1170   1
   2   8   1 364.638 17.6103   2
   2   8   1 367.050 19.1317   1
  -4  -8  -1 -0.7408 2.81465   1
  -4  -8  -1 1.68776 1.03269   2
   4  -8   1 -5.2778 3.59484   1
   4  -8   1 1.21824 1.35230   2
  -4   8  -1 -2.4531 4.15348   1
  -4   8  -1 1.08544 1.32848   2
   4   8   1 2.06389 0.96908   2
   4   8   1 -0.6364 2.70505   1
   6  -8   1 162.488 12.2117   1
  -6  -8  -1 179.121 10.1209   1
  -6  -8  -1 173.002 8.53092   2
   6  -8   1 175.304 8.99035   2
   6   8   1 168.893 8.34721   2
   6   8   1 166.938 9.96679   1
  -6   8  -1 182.285 12.8638   1
  -6   8  -1 181.548 9.01574   2
  -8  -8  -1 34.6902 2.52336   2
   8  -8   1 40.3120 3.47050   2
   8  -8   1 42.4288 6.06352   1
   8   8   1 35.6141 4.52973   1
  -8   8  -1 41.7116 3.52095   2
  -8   8  -1 36.2608 6.30459   1
 -10  -8  -1 5.84182 0.96733   2
  10  -8   1 5.09798 1.72159   2
  10  -8   1 -0.3197 5.07629   1
 -10   8  -1 4.47335 1.71342   2
 -10   8  -1 3.86675 5.41558   1
  10   8   1 4.78523 2.23336   1
 -12  -8  -1 237.136 11.3881   1
 -12  -8  -1 218.762 11.3571   1
  12  -8   1 224.343 11.6637   2
  12  -8   1 246.332 16.1856   1
 -12  -8  -1 222.774 10.9529   2
 -12   8  -1 230.566 11.7655   2
 -12   8  -1 218.122 16.6465   1
  14  -8   1 32.7592 3.99692   2
  14  -8   1 36.3415 7.64849   1
 -14   8  -1 38.3427 8.23000   1
 -14   8  -1 34.0926 4.13478   2
  16  -8   1 8.75712 7.38964   1
 -16   8  -1 -0.0020 7.24192   1
 -16   8  -1 1.34215 2.07795   2
  18  -8   1 2.30040 2.24154   2
  18  -8   1 -9.5020 7.44668   1
 -18   8  -1 -0.7737 2.20486   2
 -18   8  -1 7.87410 8.91348   1
  20  -8   1 -1.9487 2.33301   2
  20  -8   1 5.50921 9.24926   1
 -20   8  -1 6.48087 8.99880   1
 -20   8  -1 -0.7363 2.53421   2
  22  -8   1 3.49202 2.66748   2
 -22   8  -1 -0.1377 2.90087   2
  24  -8   1 8.69534 3.43983   2
 -24   8  -1 2.19116 3.27316   2
 -25   9   1 -2.9139 3.53169   2
  23  -9  -1 11.3455 3.15976   2
 -23   9   1 15.6296 3.48747   2
  21  -9  -1 1.59597 2.51229   2
 -21   9   1 -4.4695 2.51360   2
 -21   9   1 7.46988 9.75819   1
  19  -9  -1 -0.8213 2.35420   2
  19  -9  -1 -3.6038 8.28640   1
 -19   9   1 -1.3502 2.45151   2
 -19   9   1 10.9033 9.65754   1
  17  -9  -1 87.1007 6.21397   2
  17  -9  -1 78.1221 10.3076   1
 -17   9   1 69.1285 10.8273   1
 -17   9   1 83.9399 6.24434   2
  15  -9  -1 11.3117 7.22601   1
  15  -9  -1 22.9266 4.00563   2
 -15   9   1 24.0954 4.16674   2
 -15   9   1 16.7724 7.96454   1
  13  -9  -1 24.7463 6.97823   1
 -13  -9   1 22.0451 1.95846   2
  13  -9  -1 21.1216 3.74105   2
 -13   9   1 27.1831 3.67210   2
 -13   9   1 23.2938 7.25941   1
 -11  -9   1 27.9362 2.42745   1
  11  -9  -1 27.6238 3.52138   2
  11  -9  -1 26.9308 6.50292   1
 -11  -9   1 23.5290 2.01345   2
 -11   9   1 29.4022 3.67987   2
 -11   9   1 27.2207 6.75603   1
  -9  -9   1 0.57306 0.86020   2
  -9  -9   1 1.62689 2.21070   1
   9  -9  -1 5.97711 5.08123   1
   9  -9  -1 0.07981 1.54448   2
  -9   9   1 2.86739 1.59207   2
   9   9  -1 -3.3803 2.15486   1
  -9   9   1 -4.4897 5.06745   1
  -7  -9   1 63.7374 3.60950   2
  -7  -9   1 63.5442 5.85056   1
   7  -9  -1 62.1569 4.30576   2
   7  -9  -1 59.5142 8.89856   1
  -7   9   1 63.4157 4.38916   2
   7   9  -1 60.4015 5.64325   1
  -7   9   1 70.1031 9.17994   1
   5  -9  -1 17.9983 2.74274   2
  -5  -9   1 17.8723 2.10928   2
  -5  -9   1 21.4460 3.62456   1
   5  -9  -1 19.1916 5.07471   1
  -5   9   1 20.9258 2.71673   2
  -5   9   1 15.4042 4.98805   1
   5   9  -1 19.8849 1.94315   2
   5   9  -1 15.7449 3.32609   1
  -3  -9   1 22.2354 2.31596   2
   3  -9  -1 22.5366 2.77430   2
  -3  -9   1 17.4823 3.81590   1
   3  -9  -1 12.0156 4.39978   1
  -3   9   1 24.2934 5.21295   1
  -3   9   1 27.3161 2.42318   2
   3   9  -1 20.5944 2.28721   2
   3   9  -1 17.5825 3.53252   1
  -1  -9   1 35.9881 4.83439   1
  -1  -9   1 29.9863 2.70675   2
   1  -9  -1 31.2595 4.90427   1
   1  -9  -1 29.0125 2.92978   2
   1   9  -1 29.6271 2.76385   2
  -1   9   1 27.5607 5.27666   1
  -1  -9  -1 1.91473 3.72193   1
  -1  -9  -1 0.28922 1.11054   2
   1  -9   1 -0.1233 3.53566   1
   1  -9   1 0.31065 1.22687   2
   1   9   1 1.39219 1.94292   1
  -1   9  -1 -3.2516 3.88112   1
   1   9   1 0.26295 1.12768   2
  -3  -9  -1 41.5435 2.86785   2
  -3  -9  -1 37.5769 4.77588   1
   3  -9   1 39.5650 5.54508   1
   3  -9   1 37.5009 3.27803   2
  -3   9  -1 30.3187 5.58088   1
   3   9   1 39.8277 4.63209   1
  -3   9  -1 36.3349 3.07418   2
   3   9   1 42.2680 2.82195   2
   5  -9   1 41.6383 3.50620   2
  -5  -9  -1 40.3295 2.87580   2
  -5  -9  -1 36.4987 4.42319   1
   5  -9   1 51.1678 6.36483   1
   5   9   1 42.3143 2.74912   2
   5   9   1 42.0692 5.57503   1
  -5   9  -1 43.7759 3.51087   2
  -5   9  -1 52.2447 6.58480   1
   7  -9   1 9.15945 4.95734   1
  -7  -9  -1 8.21303 3.03200   1
   7  -9   1 7.73201 1.71943   2
  -7  -9  -1 8.51032 1.19377   2
   7   9   1 8.20131 1.31998   2
  -7   9  -1 9.06668 5.49275   1
  -7   9  -1 9.56457 1.72764   2
   7   9   1 10.4059 2.97785   1
  -9  -9  -1 3.80567 2.72470   1
   9  -9   1 1.72703 1.54899   2
  -9  -9  -1 2.01295 0.99170   2
   9  -9   1 3.08012 5.11198   1
  -9   9  -1 1.94996 1.63576   2
  -9   9  -1 1.45098 5.64590   1
   9   9   1 0.46584 2.47573   1
 -11  -9  -1 123.929 6.93675   1
  11  -9   1 100.865 6.56189   2
  11  -9   1 108.280 12.5761   1
 -11  -9  -1 115.387 5.72035   2
 -11   9  -1 94.4600 12.3617   1
  11   9   1 115.658 6.99015   1
 -11   9  -1 107.026 6.71924   2
 -13  -9  -1 0.09563 1.01104   2
  13  -9   1 1.14909 1.94640   2
  13  -9   1 -4.3442 6.01627   1
 -13   9  -1 -3.6239 6.67171   1
 -13   9  -1 1.09597 1.95453   2
  15  -9   1 22.6325 8.17438   1
  15  -9   1 30.7280 4.33412   2
 -15   9  -1 30.2674 4.36837   2
 -15   9  -1 22.9300 8.43538   1
  17  -9   1 6.54647 2.41997   2
  17  -9   1 10.1546 8.25664   1
 -17   9  -1 9.30036 8.60479   1
 -17   9  -1 1.08704 2.46101   2
  19  -9   1 0.70894 2.44915   2
  19  -9   1 4.28243 8.94147   1
 -19   9  -1 6.81257 2.68063   2
 -19   9  -1 3.36774 9.75433   1
  21  -9   1 0.84692 2.65956   2
 -21   9  -1 4.39991 2.99374   2
 -21   9  -1 -4.9881 11.2587   1
  23  -9   1 -1.4184 2.88585   2
 -23   9  -1 -3.3787 3.16124   2
 -25   9  -1 -0.8488 3.86109   2
 -24  10   1 2.25862 3.69032   2
  22 -10  -1 2.85466 2.75870   2
 -22  10   1 4.03344 3.15622   2
  20 -10  -1 -11.018 10.5805   1
  20 -10  -1 1.09409 2.55778   2
 -20  10   1 6.31133 2.77515   2
 -20  10   1 0.56182 9.72995   1
  18 -10  -1 8.42574 2.74094   2
  18 -10  -1 -6.5000 8.78770   1
 -18  10   1 8.35000 9.29229   1
  16 -10  -1 7.33736 2.72975   2
  16 -10  -1 24.9980 8.83102   1
 -16  10   1 2.99849 8.40900   1
 -16  10   1 5.74720 2.52753   2
  14 -10  -1 534.288 26.0098   2
 -14 -10   1 533.893 25.1565   2
  14 -10  -1 505.416 30.8146   1
 -14  10   1 549.184 26.1095   2
 -14  10   1 538.715 32.4816   1
 -12 -10   1 56.5667 3.24163   2
  12 -10  -1 52.6907 4.74038   2
  12 -10  -1 45.3509 8.08820   1
 -12  10   1 53.0142 4.66009   2
 -12  10   1 55.1100 8.71495   1
 -10 -10   1 12.4431 1.97206   2
  10 -10  -1 17.7567 6.21978   1
 -10 -10   1 12.4800 2.73216   1
  10 -10  -1 12.7663 2.21809   2
 -10  10   1 11.6645 2.06920   2
 -10  10   1 7.08731 6.51409   1
  10  10  -1 15.8118 2.80637   1
   8 -10  -1 3.25509 5.41072   1
  -8 -10   1 1.14794 2.87068   1
  -8 -10   1 0.92587 1.03151   2
   8 -10  -1 0.97261 1.60379   2
  -8  10   1 8.65504 5.68946   1
   8  10  -1 0.49794 2.73142   1
  -8  10   1 0.62370 1.56677   2
  -6 -10   1 13.3646 3.62085   1
   6 -10  -1 17.5505 2.98597   2
   6 -10  -1 11.8915 5.19191   1
  -6 -10   1 16.4684 2.17075   2
   6  10  -1 14.3940 3.36033   1
   6  10  -1 12.5109 1.81337   2
  -6  10   1 16.4762 2.94873   2
  -6  10   1 18.5173 5.87083   1
  -4 -10   1 77.6085 4.42147   2
  -4 -10   1 71.0772 7.52747   1
   4 -10  -1 76.4786 9.05487   1
   4 -10  -1 75.3138 4.83388   2
  -4  10   1 78.4102 4.73188   2
   4  10  -1 86.2758 7.22354   1
   4  10  -1 73.8688 4.29734   2
  -4  10   1 65.6902 9.22665   1
   2 -10  -1 -0.7393 4.04875   1
   2 -10  -1 0.60219 1.31894   2
  -2 -10   1 1.40691 1.20556   2
  -2 -10   1 2.20297 3.85985   1
  -2  10   1 0.48483 0.75277   2
   2  10  -1 0.81385 1.17700   2
   2  10  -1 -2.7413 3.13991   1
  -2  10   1 1.93376 4.36407   1
   0 -10  -1 18.2412 2.69697   2
   0 -10   1 25.4848 4.94011   1
   0 -10   1 19.1366 2.69069   2
   0 -10  -1 17.1102 4.82987   1
   0  10   1 29.5185 4.29845   1
   0  10  -1 18.4799 2.70221   2
   0  10   1 17.0341 2.62386   2
   0  10  -1 18.4852 6.40198   1
   2 -10   1 129.982 10.5298   1
   2 -10   1 138.576 7.17679   2
  -2 -10  -1 132.825 6.98842   2
  -2 -10  -1 138.380 10.0349   1
   2  10   1 125.588 9.40022   1
  -2  10  -1 138.008 11.0683   1
   2  10   1 128.693 6.90933   2
  -4 -10  -1 134.911 7.07078   2
   4 -10   1 143.632 11.2567   1
   4 -10   1 140.408 7.41644   2
  -4 -10  -1 133.086 9.82113   1
  -4  10  -1 138.093 11.7121   1
   4  10   1 132.362 6.96537   2
   4  10   1 139.620 9.58740   1
  -4  10  -1 138.537 7.36552   2
   6 -10   1 3.63267 4.78473   1
  -6 -10  -1 -1.4484 3.19723   1
  -6 -10  -1 1.02704 1.07768   2
   6 -10   1 -0.1165 1.43906   2
  -6  10  -1 -2.1940 5.17309   1
   6  10   1 -0.2719 3.01055   1
  -6  10  -1 0.72612 1.48203   2
   6  10   1 0.30739 0.92563   2
  -8 -10  -1 94.1443 5.07467   2
   8 -10   1 89.9257 5.79885   2
   8 -10   1 98.0320 10.7004   1
  -8 -10  -1 102.440 7.61153   1
   8  10   1 105.430 7.44602   1
  -8  10  -1 93.4110 5.80636   2
  -8  10  -1 73.9560 9.23493   1
  10 -10   1 7.27693 6.28430   1
 -10 -10  -1 6.38744 3.01246   1
 -10 -10  -1 3.85380 1.17387   2
  10 -10   1 3.16135 1.79276   2
 -10  10  -1 -3.2427 6.29854   1
  10  10   1 4.94295 2.98431   1
 -10  10  -1 0.89609 1.83874   2
 -12 -10  -1 5.77569 1.19732   2
  12 -10   1 6.10148 2.02800   2
 -12  10  -1 10.9736 7.66602   1
 -12  10  -1 4.97575 2.06919   2
  14 -10   1 42.7031 4.80304   2
  14 -10   1 56.5168 9.18764   1
 -14 -10  -1 41.0858 3.10533   2
 -14  10  -1 49.5712 4.86387   2
 -14  10  -1 33.6742 9.15562   1
  16 -10   1 18.1037 8.71295   1
  16 -10   1 8.70211 2.57342   2
 -16  10  -1 -1.4166 8.72402   1
 -16  10  -1 8.88687 2.53704   2
  18 -10   1 9.39367 2.69873   2
  18 -10   1 20.8778 9.70427   1
 -18  10  -1 16.7311 9.97314   1
 -18  10  -1 9.80923 2.96629   2
  20 -10   1 14.9661 15.2482   1
  20 -10   1 14.6531 3.14252   2
 -20  10  -1 20.5310 3.61685   2
 -20  10  -1 15.2818 10.9753   1
  22 -10   1 3.90429 3.11615   2
 -22  10  -1 4.01624 3.50655   2
 -24  10  -1 5.77714 3.93455   2
  23 -11  -1 8.03374 3.47506   2
 -23  11   1 8.17283 3.90381   2
  21 -11  -1 11.2268 3.23500   2
 -21  11   1 11.8589 15.6021   1
 -21  11   1 9.90316 3.54285   2
  19 -11  -1 -11.672 9.76464   1
  19 -11  -1 9.07069 2.87956   2
 -19  11   1 5.66230 3.05592   2
 -19  11   1 3.36106 10.3901   1
  17 -11  -1 33.8615 9.95659   1
  17 -11  -1 37.6649 4.99266   2
 -17  11   1 46.2269 5.62256   2
 -17  11   1 11.9215 9.92327   1
 -15 -11   1 -1.2395 1.01812   2
  15 -11  -1 -1.1744 8.04652   1
  15 -11  -1 -1.3050 2.19407   2
 -15  11   1 3.24024 2.24478   2
 -15  11   1 6.73088 8.61755   1
  13 -11  -1 42.2033 4.71229   2
  13 -11  -1 42.4996 9.01986   1
 -13 -11   1 45.4624 2.93919   2
 -13  11   1 37.2970 9.44479   1
 -13  11   1 38.3603 4.74125   2
 -11 -11   1 96.6756 5.27766   2
  11 -11  -1 93.0466 12.8268   1
  11 -11  -1 98.9669 6.45996   2
 -11 -11   1 107.264 6.77752   1
 -11  11   1 96.4977 6.40529   2
  11  11  -1 102.697 6.78415   1
 -11  11   1 96.9105 13.4791   1
   9 -11  -1 89.6047 11.6790   1
  -9 -11   1 80.9029 4.58520   2
  -9 -11   1 73.6509 7.13091   1
   9 -11  -1 84.7862 5.65309   2
  -9  11   1 84.9164 12.4288   1
   9  11  -1 82.1116 7.01857   1
  -9  11   1 81.5832 5.62520   2
  -7 -11   1 8.83053 1.40912   2
   7 -11  -1 9.67002 1.99271   2
   7 -11  -1 17.7157 6.10503   1
  -7 -11   1 8.92404 3.73370   1
   7  11  -1 10.5353 1.65948   2
  -7  11   1 11.0121 6.36688   1
   7  11  -1 7.10165 3.51043   1
  -7  11   1 12.4614 2.03002   2
   5 -11  -1 25.1877 5.88830   1
   5 -11  -1 18.3085 3.26048   2
  -5 -11   1 19.6980 4.40545   1
  -5 -11   1 20.1203 2.53861   2
   5  11  -1 23.7874 4.28987   1
  -5  11   1 23.3248 3.13736   2
  -5  11   1 13.9113 5.84631   1
   5  11  -1 21.7800 2.33025   2
   3 -11  -1 2.84178 4.65030   1
  -3 -11   1 3.96612 1.32762   2
  -3 -11   1 2.72691 4.13172   1
   3 -11  -1 2.89322 1.48825   2
   3  11  -1 6.30496 3.79429   1
  -3  11   1 0.78523 4.89138   1
   3  11  -1 1.23161 1.21444   2
  -1 -11   1 13.8975 5.16184   1
   1 -11  -1 8.08794 1.63805   2
   1 -11  -1 11.8165 4.93646   1
  -1 -11   1 6.00770 1.52836   2
   1  11  -1 7.19571 1.48754   2
   1  11  -1 -0.7601 2.78609   1
  -1  11   1 7.28264 1.86346   2
   1 -11   1 35.3838 3.29590   2
   1 -11   1 25.9549 5.20687   1
  -1 -11  -1 27.5690 5.44472   1
  -1 -11  -1 32.8674 3.06778   2
  -1  11  -1 42.2214 6.54122   1
   1  11   1 10.2877 3.70829   1
   1  11   1 34.5129 3.06388   2
  -3 -11  -1 26.7275 4.96668   1
  -3 -11  -1 33.9597 3.00629   2
   3 -11   1 42.8023 6.27153   1
   3 -11   1 34.7148 3.39307   2
  -3  11  -1 35.8979 2.90131   2
   3  11   1 29.9465 4.72250   1
  -3  11  -1 37.9963 6.55981   1
   3  11   1 29.5958 2.91675   2
   5 -11   1 13.2775 5.29140   1
  -5 -11  -1 7.22696 1.41956   2
   5 -11   1 5.99103 1.74500   2
  -5 -11  -1 9.24185 4.23461   1
   5  11   1 7.90554 1.30394   2
  -5  11  -1 9.64131 1.85042   2
   5  11   1 8.06767 3.72617   1
  -5  11  -1 11.9027 5.88352   1
   7 -11   1 35.5964 6.91821   1
  -7 -11  -1 42.1678 3.01054   2
  -7 -11  -1 35.6862 4.89019   1
   7 -11   1 32.3658 3.84345   2
  -7  11  -1 36.5732 3.82829   2
  -7  11  -1 31.8850 7.47694   1
   7  11   1 41.2077 4.84258   1
   7  11   1 41.0730 2.54198   2
  -9 -11  -1 7.59787 3.66289   1
  -9 -11  -1 9.60462 1.44226   2
   9 -11   1 14.7655 6.83015   1
   9 -11   1 12.2248 2.23657   2
  -9  11  -1 11.2492 2.06864   2
   9  11   1 8.79587 3.54775   1
  -9  11  -1 7.35524 6.89464   1
  11 -11   1 1.86565 1.95862   2
 -11 -11  -1 2.01205 1.23229   2
  11 -11   1 6.46881 6.97189   1
 -11 -11  -1 -0.2770 3.05102   1
 -11  11  -1 2.02928 1.97164   2
  11  11   1 -0.5854 3.05851   1
 -11  11  -1 1.82791 7.55090   1
 -13 -11  -1 114.504 5.56543   1
  13 -11   1 79.4845 10.9712   1
  13 -11   1 106.579 7.01456   2
 -13 -11  -1 98.5382 5.42941   1
 -13 -11  -1 114.509 5.73312   2
 -13  11  -1 108.178 7.14194   2
 -13  11  -1 116.371 17.3236   1
  15 -11   1 45.5552 10.1032   1
 -15  11  -1 19.9790 9.66505   1
 -15  11  -1 37.8187 5.12703   2
  17 -11   1 -8.4603 8.77279   1
  17 -11   1 8.22776 2.72133   2
 -17  11  -1 3.02118 2.67704   2
 -17  11  -1 14.3604 10.3024   1
  19 -11   1 0.89620 2.71886   2
  19 -11   1 -0.2080 11.3006   1
 -19  11  -1 -2.1227 10.6206   1
 -19  11  -1 -1.9899 3.02762   2
  21 -11   1 11.2971 3.27935   2
 -21  11  -1 10.8008 3.68704   2
 -23  11  -1 4.30249 3.95353   2
  22 -12  -1 10.4282 3.71670   2
 -22  12   1 14.7358 3.99999   2
  20 -12  -1 2.88031 3.01097   2
 -20  12   1 -1.6163 12.2777   1
 -20  12   1 6.81208 3.45161   2
  18 -12  -1 -12.346 9.90320   1
  18 -12  -1 1.17951 2.81690   2
 -18  12   1 -3.5156 11.0813   1
 -18  12   1 0.90064 2.81164   2
  16 -12  -1 80.3997 6.48524   2
  16 -12  -1 72.0745 11.6179   1
 -16  12   1 62.6034 12.1000   1
 -16  12   1 89.9479 6.93337   2
  14 -12  -1 12.1460 9.08602   1
 -14 -12   1 4.39817 1.23738   2
  14 -12  -1 3.11490 2.39079   2
 -14  12   1 0.38341 9.18941   1
 -14  12   1 1.78984 2.27315   2
 -12 -12   1 5.93471 1.32244   2
  12 -12  -1 4.45028 2.25672   2
 -12 -12   1 4.54401 2.40653   1
 -12  12   1 5.44610 2.31831   2
  12  12  -1 1.60723 2.38396   1
 -12  12   1 4.88649 8.34627   1
  10 -12  -1 98.1382 13.8690   1
 -10 -12   1 109.785 5.99080   2
  10 -12  -1 111.174 7.01345   2
 -10 -12   1 111.112 8.43050   1
 -10  12   1 117.937 7.08681   2
 -10  12   1 112.100 14.6890   1
  -8 -12   1 15.8044 2.49944   2
   8 -12  -1 23.8547 7.42588   1
   8 -12  -1 20.1933 3.72239   2
  -8 -12   1 20.4783 4.41096   1
   8  12  -1 16.0431 4.15879   1
  -8  12   1 19.3611 3.59774   2
  -8  12   1 17.6536 7.68980   1
   6 -12  -1 5.08290 6.19062   1
   6 -12  -1 8.10294 2.07436   2
  -6 -12   1 12.1240 1.62103   2
  -6 -12   1 14.2588 4.59659   1
   6  12  -1 13.6417 2.14312   2
  -6  12   1 3.15704 6.19195   1
   6  12  -1 11.6803 4.26816   1
  -6  12   1 7.34922 1.93444   2
  -4 -12   1 14.9901 4.78102   1
   4 -12  -1 12.0522 5.99850   1
  -4 -12   1 15.3231 2.68839   2
   4 -12  -1 16.4505 2.20836   2
   4  12  -1 15.6354 4.59231   1
  -4  12   1 21.3281 3.01227   2
  -4  12   1 11.8114 5.90189   1
   4  12  -1 14.2868 2.60482   2
  -2 -12   1 0.29683 1.40529   2
   2 -12  -1 0.33444 1.58575   2
  -2 -12   1 -0.9860 4.43237   1
   2 -12  -1 4.82957 4.97155   1
  -2  12   1 6.02552 5.26586   1
   2  12  -1 1.38642 3.85344   1
   2  12  -1 2.96446 1.41212   2
   0 -12  -1 5.64941 1.64712   2
   0 -12  -1 -8.5907 5.73381   1
   0 -12   1 7.36319 1.78015   2
   0 -12   1 -1.6093 4.69602   1
   0  12  -1 4.31695 4.43386   1
   0  12  -1 2.42110 1.57715   2
   0  12   1 4.97290 1.61927   2
   0  12   1 2.54538 3.25088   1
  -2 -12  -1 40.2505 6.08266   1
   2 -12   1 29.8496 6.10503   1
   2 -12   1 38.1500 3.89280   2
  -2 -12  -1 39.3799 3.51503   2
  -2  12  -1 35.8053 6.57469   1
  -2  12  -1 64.6265 4.34985   2
   2  12   1 40.2633 5.77605   1
   2  12   1 44.2704 3.48933   2
  -4 -12  -1 80.8589 9.26653   1
   4 -12   1 70.2580 10.2935   1
   4 -12   1 74.0836 5.20371   2
  -4 -12  -1 74.9691 4.61899   2
   4  12   1 73.7620 4.51821   2
  -4  12  -1 72.3412 10.9053   1
   4  12   1 83.5406 8.55353   1
  -4  12  -1 75.7134 5.00974   2
  -6 -12  -1 -0.0823 1.29442   2
   6 -12   1 1.12771 1.80245   2
  -6 -12  -1 1.89937 4.21536   1
   6 -12   1 -0.4952 5.91200   1
   6  12   1 5.44741 3.99775   1
   6  12   1 0.48582 1.15186   2
  -6  12  -1 4.00321 6.29231   1
  -6  12  -1 0.65803 1.69214   2
   8 -12   1 106.509 6.63298   2
  -8 -12  -1 100.920 9.30124   1
   8 -12   1 95.4595 13.0615   1
  -8 -12  -1 100.883 5.73407   2
  -8  12  -1 110.990 6.66179   2
   8  12   1 99.7427 8.97441   1
  -8  12  -1 88.5055 13.5006   1
  10 -12   1 -0.8316 7.05011   1
 -10 -12  -1 2.50030 1.33326   2
 -10 -12  -1 5.70047 3.86106   1
  10 -12   1 3.88826 2.21208   2
 -10  12  -1 0.78529 2.02885   2
 -10  12  -1 13.2301 7.78197   1
 -12 -12  -1 0.93687 3.03159   1
  12 -12   1 3.05760 2.32082   2
  12 -12   1 11.3820 8.29478   1
 -12 -12  -1 1.65279 1.30952   2
  12  12   1 -4.2565 2.90646   1
 -12  12  -1 3.04486 2.22153   2
 -12  12  -1 -3.3536 8.17750   1
  14 -12   1 189.648 10.6101   2
  14 -12   1 179.998 18.9329   1
 -14 -12  -1 184.938 9.31040   2
 -14  12  -1 188.001 10.6768   2
 -14  12  -1 178.725 19.6825   1
  16 -12   1 2.95367 9.50775   1
  16 -12   1 4.20824 2.71135   2
 -16  12  -1 8.01115 10.1731   1
 -16  12  -1 0.22013 2.61736   2
  18 -12   1 2.01837 2.87466   2
  18 -12   1 9.42417 11.1085   1
 -18  12  -1 3.96825 11.1802   1
 -18  12  -1 -0.8045 2.91163   2
  20 -12   1 5.45957 3.27931   2
 -20  12  -1 -4.1899 3.20418   2
 -20  12  -1 -17.611 13.5730   1
  22 -12   1 -0.2235 3.63416   2
 -22  12  -1 -5.6145 3.80587   2
  21 -13  -1 -1.9369 3.43402   2
 -21  13   1 2.84017 3.92634   2
  19 -13  -1 -2.2805 13.2745   1
  19 -13  -1 2.83629 3.09621   2
 -19  13   1 5.04061 3.48815   2
 -19  13   1 2.76278 12.5453   1
  17 -13  -1 3.95344 10.3797   1
  17 -13  -1 12.8183 3.20963   2
 -17  13   1 1.87318 11.7052   1
 -17  13   1 8.34256 3.14760   2
 -15 -13   1 -0.5131 1.24703   2
  15 -13  -1 -0.4035 2.74107   2
  15 -13  -1 4.37691 9.80013   1
 -15  13   1 10.6169 10.4267   1
 -15  13   1 3.14282 2.82563   2
  13 -13  -1 18.4178 9.31511   1
 -13 -13   1 15.0864 2.55405   2
  13 -13  -1 12.2777 2.76951   2
 -13  13   1 13.1592 2.82052   2
 -13  13   1 4.66476 10.4573   1
 -11 -13   1 10.3082 3.68088   1
 -11 -13   1 8.37915 1.55335   2
  11 -13  -1 8.40685 2.49147   2
  11 -13  -1 3.35269 8.06919   1
 -11  13   1 -0.1095 8.24480   1
 -11  13   1 6.33328 2.42584   2
  11  13  -1 6.86441 3.78232   1
  -9 -13   1 10.8968 4.43001   1
  -9 -13   1 12.0070 1.71324   2
   9 -13  -1 7.52873 7.71698   1
   9 -13  -1 15.0023 2.62437   2
  -9  13   1 22.9839 8.13073   1
  -9  13   1 12.5986 2.48218   2
   9  13  -1 11.3470 4.50239   1
  -7 -13   1 222.620 14.0030   1
  -7 -13   1 209.905 10.7712   2
   7 -13  -1 215.573 17.0770   1
   7 -13  -1 212.877 11.4325   2
   7  13  -1 212.449 13.7765   1
  -7  13   1 220.026 17.2449   1
  -7  13   1 219.546 11.3566   2
   7  13  -1 208.595 10.4017   2
  -5 -13   1 0.35023 4.81600   1
  -5 -13   1 1.48465 1.45369   2
   5 -13  -1 7.10049 6.11959   1
   5 -13  -1 -0.8682 1.85168   2
   5  13  -1 -3.0405 4.45480   1
   5  13  -1 1.21719 1.37666   2
  -5  13   1 -0.7448 1.71404   2
  -5  13   1 1.40825 6.40131   1
   3 -13  -1 94.0695 5.83562   2
  -3 -13   1 86.1690 5.39280   2
  -3 -13   1 90.4207 10.3321   1
   3 -13  -1 94.2755 11.4704   1
   3  13  -1 85.3646 5.26511   2
  -3  13   1 68.3639 8.93953   1
   3  13  -1 93.5796 9.70233   1
  -1 -13   1 8.54202 6.08250   1
  -1 -13   1 4.21868 1.81340   2
   1 -13  -1 8.83806 2.06883   2
   1 -13  -1 15.6468 5.97805   1
   1  13  -1 10.6683 4.36561   1
  -1  13   1 9.00400 1.93546   2
   1  13  -1 6.50761 1.71236   2
   1 -13   1 6.56561 5.47741   1
  -1 -13  -1 2.38662 1.68336   2
  -1 -13  -1 -3.4278 5.73792   1
   1 -13   1 1.69903 1.77576   2
   1  13   1 2.55561 1.62276   2
  -1  13  -1 2.82290 1.81417   2
   1  13   1 7.56415 3.86798   1
  -3 -13  -1 0.51583 5.04426   1
   3 -13   1 10.7059 5.89029   1
   3 -13   1 0.32424 1.72439   2
  -3 -13  -1 0.00454 1.47171   2
  -3  13  -1 -0.6990 5.78034   1
   3  13   1 -0.5413 1.44965   2
   3  13   1 0.62911 4.48657   1
   5 -13   1 32.1055 7.28301   1
   5 -13   1 49.5911 4.48459   2
  -5 -13  -1 56.8784 6.94832   1
  -5 -13  -1 49.9628 3.82438   2
   5  13   1 49.3880 6.35532   1
  -5  13  -1 22.4314 7.48631   1
  -5  13  -1 42.2066 4.27071   2
   5  13   1 51.3234 3.49157   2
  -7 -13  -1 27.1789 2.97302   2
   7 -13   1 27.7485 4.10768   2
   7 -13   1 19.8596 7.74546   1
  -7 -13  -1 14.5078 5.22416   1
   7  13   1 24.2901 5.27967   1
   7  13   1 26.5850 2.45849   2
  -7  13  -1 17.9506 7.97639   1
  -7  13  -1 31.0090 4.04023   2
   9 -13   1 7.57534 7.69131   1
  -9 -13  -1 4.34798 4.46942   1
  -9 -13  -1 4.16167 1.52950   2
   9 -13   1 6.29495 2.34220   2
   9  13   1 4.57850 4.72905   1
  -9  13  -1 5.57849 2.21471   2
  -9  13  -1 8.60802 8.08111   1
 -11 -13  -1 9.23195 4.11423   1
 -11 -13  -1 11.7534 1.76098   2
  11 -13   1 20.1434 8.89962   1
  11 -13   1 11.3700 2.66570   2
 -11  13  -1 17.4751 9.39114   1
 -11  13  -1 12.7059 2.68049   2
  11  13   1 11.5294 4.14396   1
 -13 -13  -1 3.18181 2.60461   1
  13 -13   1 3.07541 2.56820   2
  13 -13   1 -4.4932 8.52746   1
 -13 -13  -1 3.70620 1.49457   2
 -13  13  -1 4.21588 2.48660   2
 -13  13  -1 5.80715 9.85747   1
 -15 -13  -1 0.22844 1.42538   2
  15 -13   1 5.47623 9.79073   1
  15 -13   1 4.35851 2.68785   2
 -15  13  -1 -7.7786 10.3325   1
 -15  13  -1 0.29647 2.84984   2
  17 -13   1 4.75016 11.3149   1
  17 -13   1 21.5196 3.54456   2
 -17  13  -1 9.36767 11.6558   1
  19 -13   1 -0.3007 3.01744   2
  19 -13   1 9.08891 21.3463   1
 -19  13  -1 4.55508 12.7340   1
 -19  13  -1 3.20337 3.64700   2
  21 -13   1 -0.2738 3.63652   2
 -21  13  -1 7.36417 4.20604   2
  20 -14  -1 7.04948 3.84267   2
 -20  14   1 12.6020 4.07864   2
  18 -14  -1 0.95539 3.26299   2
  18 -14  -1 28.5887 13.6563   1
 -18  14   1 4.65939 3.77579   2
 -16 -14   1 6.43198 1.65798   2
  16 -14  -1 1.72421 2.91829   2
  16 -14  -1 -3.8403 11.2851   1
 -16  14   1 1.38051 11.6623   1
 -16  14   1 5.15182 3.22896   2
  14 -14  -1 -20.790 9.63720   1
  14 -14  -1 3.31569 3.30290   2
 -14 -14   1 1.41596 1.49669   2
 -14  14   1 4.08052 11.1661   1
 -14  14   1 0.95090 2.70108   2
 -12 -14   1 -1.6744 3.42229   1
  12 -14  -1 -6.2484 9.02578   1
 -12 -14   1 2.51450 1.54731   2
  12 -14  -1 1.12246 2.49610   2
 -12  14   1 -13.534 9.38211   1
  12  14  -1 4.45544 3.87764   1
 -12  14   1 2.65617 2.62732   2
  10 -14  -1 3.06345 2.34503   2
  10 -14  -1 12.7583 8.34950   1
 -10 -14   1 -0.4864 1.50425   2
  10  14  -1 1.09593 4.62485   1
 -10  14   1 -1.3999 2.25684   2
 -10  14   1 -4.0512 8.29705   1
   8 -14  -1 29.1456 4.53613   2
   8 -14  -1 21.0546 8.32432   1
  -8 -14   1 24.9718 3.27914   2
  -8 -14   1 34.8323 5.81737   1
  -8  14   1 30.5854 4.23725   2
  -8  14   1 17.3924 8.35399   1
   8  14  -1 23.5388 5.70023   1
  -6 -14   1 -1.0652 5.12267   1
   6 -14  -1 -10.539 6.48678   1
   6 -14  -1 1.66518 2.04024   2
  -6 -14   1 0.00232 1.52037   2
   6  14  -1 4.62237 5.05725   1
   6  14  -1 -0.4385 1.33028   2
  -6  14   1 7.78765 7.74658   1
  -6  14   1 -2.4643 1.76753   2
  -4 -14   1 325.641 16.1615   2
   4 -14  -1 335.899 16.5191   2
   4 -14  -1 346.943 21.3261   1
  -4 -14   1 311.983 19.8339   1
  -4  14   1 324.721 21.7022   1
   4  14  -1 333.610 19.6791   1
   4  14  -1 319.668 15.9609   2
  -2 -14   1 16.3124 6.06712   1
   2 -14  -1 31.0006 3.95377   2
   2 -14  -1 26.7738 7.14670   1
  -2 -14   1 25.6955 3.57365   2
  -2  14   1 20.2474 3.83183   2
   2  14  -1 28.5877 3.44475   2
  -2  14   1 24.0564 8.81595   1
   2  14  -1 13.8396 5.59322   1
   0 -14  -1 3.13798 1.96583   2
   0 -14   1 5.03045 8.58078   1
   0 -14   1 2.26510 1.90123   2
   0 -14  -1 14.2209 6.63070   1
   0  14  -1 -0.2902 1.67582   2
   0  14  -1 -4.1360 4.35634   1
   0  14   1 0.47436 1.75395   2
  -2 -14  -1 18.7824 3.36150   2
   2 -14   1 14.2237 2.41530   2
  -2 -14  -1 23.5306 6.77089   1
   2 -14   1 21.7329 6.74806   1
   2  14   1 15.5973 5.35682   1
  -2  14  -1 31.0306 7.37604   1
   2  14   1 18.3691 3.22389   2
  -4 -14  -1 25.5961 6.61251   1
   4 -14   1 34.6585 4.19865   2
  -4 -14  -1 26.5367 3.34650   2
   4 -14   1 39.6779 8.08800   1
   4  14   1 26.7393 6.02816   1
   4  14   1 26.6601 3.16673   2
  -4  14  -1 18.9798 7.26052   1
  -4  14  -1 30.6628 3.38173   2
   6 -14   1 25.2244 8.23222   1
  -6 -14  -1 7.47946 5.55572   1
  -6 -14  -1 9.69728 1.85752   2
   6 -14   1 11.2071 2.44483   2
  -6  14  -1 12.2441 2.32702   2
   6  14   1 6.66195 1.53101   2
  -6  14  -1 8.61239 7.75740   1
   6  14   1 8.28440 5.27957   1
  -8 -14  -1 40.4460 3.70798   2
   8 -14   1 37.9165 4.86042   2
  -8 -14  -1 35.8847 6.16296   1
   8 -14   1 43.7030 9.34022   1
  -8  14  -1 19.0102 8.99903   1
  -8  14  -1 41.8957 4.72936   2
   8  14   1 50.6122 6.53418   1
 -10 -14  -1 13.9343 1.98656   2
  10 -14   1 12.4530 2.85762   2
  10 -14   1 11.9494 8.89636   1
 -10  14  -1 4.87079 9.10248   1
  10  14   1 17.8446 5.19567   1
 -10  14  -1 17.4787 2.91980   2
 -12 -14  -1 24.7193 4.64284   1
  12 -14   1 41.4267 5.40274   2
 -12 -14  -1 36.9315 3.47186   2
  12 -14   1 38.4905 11.2171   1
 -12  14  -1 23.5044 3.49000   2
  12  14   1 25.6967 4.84048   1
 -12  14  -1 31.4826 11.1329   1
 -14 -14  -1 4.60992 1.67472   2
  14 -14   1 4.84521 2.92734   2
  14 -14   1 6.29835 10.7778   1
 -14  14  -1 2.12707 10.8887   1
 -14  14  -1 4.00917 2.87129   2
  16 -14   1 26.1480 12.6554   1
  16 -14   1 7.48324 3.26891   2
 -16  14  -1 -0.8186 20.5963   1
 -16  14  -1 8.51631 3.35626   2
  18 -14   1 21.6224 4.05949   2
  18 -14   1 2.45899 16.9834   1
 -18  14  -1 14.1683 4.00593   2
  20 -14   1 -6.4586 3.36919   2
 -20  14  -1 -2.7528 4.07229   2
  19 -15  -1 -0.5424 3.49800   2
 -19  15   1 5.81339 3.91415   2
  17 -15  -1 3.53970 3.40748   2
 -17  15   1 -0.5687 4.37881   2
 -15 -15   1 3.14533 1.68997   2
  15 -15  -1 1.24034 3.04437   2
 -15  15   1 -0.5145 3.21239   2
  13 -15  -1 1.56567 2.73911   2
 -13 -15   1 1.64532 1.71968   2
  13 -15  -1 9.74586 11.1026   1
  13  15  -1 1.03756 2.84864   1
 -13  15   1 2.15743 2.91198   2
  11 -15  -1 16.6723 3.18655   2
 -11 -15   1 15.5351 5.08189   1
 -11 -15   1 13.7596 2.10933   2
  11 -15  -1 27.1135 10.8022   1
 -11  15   1 18.9496 3.09612   2
  11  15  -1 19.4254 5.25693   1
 -11  15   1 20.8411 11.7974   1
  -9 -15   1 2.63824 1.68864   2
   9 -15  -1 1.48118 2.51742   2
   9 -15  -1 4.51642 8.63858   1
  -9 -15   1 5.30164 5.45691   1
  -9  15   1 2.00608 2.48254   2
  -9  15   1 -0.7019 9.25489   1
   9  15  -1 4.84005 5.62694   1
   7 -15  -1 1.33532 2.51560   2
   7 -15  -1 2.83172 8.04925   1
  -7 -15   1 5.51883 1.87857   2
  -7 -15   1 15.8458 6.00430   1
  -7  15   1 7.98265 8.84590   1
  -7  15   1 7.26438 2.32950   2
   7  15  -1 -0.8423 5.41263   1
   7  15  -1 7.03036 1.40910   2
  -5 -15   1 -1.3877 5.86782   1
   5 -15  -1 1.60267 2.20900   2
   5 -15  -1 -2.6060 7.08011   1
  -5 -15   1 4.91158 1.86638   2
   5  15  -1 2.28854 5.71359   1
   5  15  -1 4.32738 1.63440   2
  -5  15   1 1.59674 7.22289   1
   3 -15  -1 0.90166 6.46968   1
  -3 -15   1 8.20195 6.22967   1
  -3 -15   1 1.67974 1.79313   2
   3 -15  -1 2.98570 2.08654   2
   3  15  -1 4.41041 1.77797   2
   3  15  -1 1.36824 5.42501   1
  -3  15   1 -9.8355 7.07207   1
   1 -15  -1 7.18845 6.39936   1
  -1 -15   1 -5.0206 6.74038   1
   1 -15  -1 2.52962 2.09419   2
  -1  15   1 0.43900 1.89310   2
   1  15  -1 -1.0147 1.78435   2
   1  15  -1 8.67211 5.33975   1
   1 -15   1 7.92703 6.63409   1
  -1 -15  -1 0.32987 6.94293   1
   1 -15   1 2.47806 2.16766   2
  -1  15  -1 -1.0599 1.90256   2
   1  15   1 -0.3044 1.81363   2
   1  15   1 5.55438 5.19418   1
   3 -15   1 1.35924 2.13851   2
   3 -15   1 -1.7987 6.62450   1
  -3 -15  -1 1.92882 6.32540   1
  -3 -15  -1 -0.0197 1.79919   2
   3  15   1 -3.2421 5.23005   1
  -3  15  -1 -3.4207 6.81803   1
   3  15   1 -0.6395 1.65649   2
   5 -15   1 0.31906 2.21877   2
  -5 -15  -1 1.88248 1.76626   2
   5 -15   1 0.18162 7.30955   1
  -5 -15  -1 -2.4560 5.89461   1
   5  15   1 1.73418 1.56087   2
  -5  15  -1 4.29199 2.01289   2
   5  15   1 4.34496 5.67776   1
  -5  15  -1 -5.6770 7.24825   1
   7 -15   1 47.9025 10.4591   1
  -7 -15  -1 52.2853 4.30340   2
   7 -15   1 52.1141 5.44359   2
  -7 -15  -1 39.5631 7.19188   1
  -7  15  -1 52.4698 10.4678   1
   7  15   1 53.0465 3.53991   2
   7  15   1 39.8721 7.05722   1
  -7  15  -1 52.5601 5.13330   2
   9 -15   1 40.5023 5.33277   2
   9 -15   1 22.0737 9.94272   1
  -9 -15  -1 36.7626 3.85997   2
  -9 -15  -1 48.7614 6.83177   1
  -9  15  -1 27.7025 10.2840   1
   9  15   1 32.0069 6.64789   1
  -9  15  -1 37.6409 5.17618   2
 -11 -15  -1 0.81714 4.95711   1
 -11 -15  -1 4.56535 1.83663   2
  11 -15   1 -5.2925 14.9288   1
  11 -15   1 2.90632 2.86220   2
 -11  15  -1 1.78675 2.59395   2
  11  15   1 -4.7570 5.01139   1
  13 -15   1 4.26632 3.37094   2
 -13 -15  -1 3.98302 3.54864   1
 -13 -15  -1 4.91057 1.85658   2
  13 -15   1 10.2999 11.7363   1
 -13  15  -1 5.34528 2.93765   2
  13  15   1 5.44426 3.68095   1
 -15 -15  -1 -0.7931 1.77126   2
  15 -15   1 -1.6416 3.07619   2
 -15  15  -1 8.97611 3.63723   2
  17 -15   1 -0.3054 3.44780   2
 -17  15  -1 1.22960 3.74233   2
  19 -15   1 -0.0457 3.85145   2
 -19  15  -1 3.64319 4.23223   2
  18 -16  -1 9.11237 4.20347   2
 -18  16   1 5.03413 4.03137   2
  16 -16  -1 21.0577 4.15485   2
 -16 -16   1 6.32196 1.93243   2
 -16  16   1 12.6546 4.20781   2
 -14 -16   1 0.14834 1.91132   2
  14 -16  -1 -0.1257 3.26495   2
 -14  16   1 -0.2828 3.33077   2
 -12 -16   1 0.56012 1.86757   2
 -12 -16   1 2.36438 4.85120   1
  12 -16  -1 0.03281 2.90942   2
  12  16  -1 -2.9564 4.72876   1
 -12  16   1 3.51688 2.92845   2
 -10 -16   1 -0.9699 1.86252   2
  10 -16  -1 2.83665 2.63468   2
 -10 -16   1 1.37149 5.90966   1
  10  16  -1 -10.476 5.84450   1
 -10  16   1 -0.2577 2.63551   2
  -8 -16   1 -1.5227 6.31431   1
  -8 -16   1 4.16384 1.93215   2
   8 -16  -1 1.58071 2.64428   2
   8  16  -1 4.07817 10.1449   1
  -8  16   1 0.41323 2.31359   2
  -6 -16   1 74.3600 5.33404   2
  -6 -16   1 74.5153 9.24132   1
   6 -16  -1 64.0059 10.7548   1
   6 -16  -1 69.3873 6.14098   2
  -6  16   1 76.5189 5.79695   2
   6  16  -1 75.8613 4.82679   2
   6  16  -1 59.7860 8.91585   1
  -4 -16   1 16.4793 2.50012   2
  -4 -16   1 13.7248 7.95065   1
   4 -16  -1 20.0687 2.98042   2
   4 -16  -1 22.2353 8.07462   1
   4  16  -1 9.02462 7.32497   1
   4  16  -1 19.2169 3.47295   2
  -4  16   1 39.4939 4.11984   2
   2 -16  -1 7.76160 7.06938   1
  -2 -16   1 21.0310 8.25836   1
  -2 -16   1 5.58674 2.16017   2
   2 -16  -1 5.27787 2.44097   2
   2  16  -1 8.71336 7.59872   1
  -2  16   1 3.22803 2.22692   2
   2  16  -1 5.46553 2.01568   2
   0 -16   1 13.2053 8.37473   1
   0 -16  -1 3.83203 2.39948   2
   0 -16  -1 12.3854 8.11283   1
   0 -16   1 5.25736 2.44279   2
   0  16   1 0.07210 1.97157   2
   0  16  -1 4.55045 2.11536   2
   2 -16   1 -0.1117 2.20033   2
  -2 -16  -1 10.5059 7.63012   1
   2 -16   1 -2.2634 7.36131   1
  -2 -16  -1 3.42001 2.12800   2
   2  16   1 1.44111 2.00439   2
   2  16   1 4.70113 8.23609   1
  -2  16  -1 -0.3360 2.22745   2
   4 -16   1 49.9408 5.48854   2
  -4 -16  -1 48.8015 8.95023   1
   4 -16   1 38.9631 9.13106   1
  -4 -16  -1 48.5347 4.72319   2
   4  16   1 40.2179 11.4873   1
   4  16   1 49.8824 4.33015   2
  -4  16  -1 62.9203 4.37972   2
  -6 -16  -1 5.60654 7.05951   1
  -6 -16  -1 0.44289 1.85795   2
   6 -16   1 14.6484 9.27213   1
   6 -16   1 1.51784 2.56717   2
   6  16   1 0.51812 9.78320   1
   6  16   1 1.37792 1.59310   2
  -6  16  -1 -1.2444 1.90767   2
   8 -16   1 0.45687 2.68090   2
  -8 -16  -1 -0.9653 1.85034   2
  -8 -16  -1 12.2033 7.08362   1
  -8  16  -1 -1.4461 2.39129   2
 -10 -16  -1 12.8002 2.24193   2
  10 -16   1 3.27031 3.03212   2
 -10 -16  -1 19.9253 6.67287   1
  10  16   1 5.79441 6.47929   1
 -10  16  -1 7.20436 2.80759   2
  12 -16   1 4.85565 3.18325   2
 -12 -16  -1 -1.4659 1.99760   2
 -12 -16  -1 11.9634 5.25539   1
 -12  16  -1 8.15629 3.25902   2
  12  16   1 5.53837 5.59095   1
 -14 -16  -1 9.37470 2.14434   2
  14 -16   1 10.1985 3.66054   2
 -14  16  -1 10.3855 3.71159   2
  16 -16   1 6.41313 3.76443   2
 -16 -16  -1 6.40743 2.05390   2
 -16  16  -1 5.78363 3.95257   2
 -15 -17   1 3.32325 2.16062   2
  15 -17  -1 4.37877 3.84450   2
 -15  17   1 1.51880 3.76395   2
  13 -17  -1 8.67424 3.80452   2
 -13 -17   1 8.93836 2.31746   2
 -13  17   1 5.86184 3.45602   2
 -11 -17   1 17.4988 6.91886   1
 -11 -17   1 6.24563 2.28755   2
  11 -17  -1 8.59505 3.35078   2
 -11  17   1 13.4452 3.32680   2
  -9 -17   1 5.20997 2.16392   2
   9 -17  -1 1.09448 2.95857   2
  -9  17   1 1.20509 2.71620   2
   7 -17  -1 1.52279 2.69602   2
  -7 -17   1 -1.0109 2.01092   2
   7  17  -1 1.30943 1.94448   2
  -7  17   1 -1.2300 2.33807   2
  -5 -17   1 -1.8991 2.03356   2
   5 -17  -1 -3.1560 2.56444   2
   5  17  -1 -0.5319 1.88417   2
  -3 -17   1 12.4276 2.51507   2
   3 -17  -1 11.2727 2.91497   2
  -3  17   1 13.6560 2.78374   2
   3  17  -1 13.2259 2.40894   2
   1 -17  -1 0.00849 2.48451   2
   1  17  -1 -1.5396 2.10780   2
  -1  17   1 -0.5636 2.13565   2
   1 -17   1 12.0952 2.75190   2
  -1 -17  -1 3.23275 2.62046   2
   1  17   1 5.30905 2.34391   2
  -1  17  -1 11.1030 2.48390   2
  -3 -17  -1 1.70617 2.16085   2
   3 -17   1 -1.3982 2.46816   2
   3  17   1 1.10996 2.03358   2
  -3  17  -1 3.51534 2.49767   2
   5 -17   1 5.09894 2.80950   2
  -5 -17  -1 2.21216 2.13482   2
   5  17   1 5.55925 1.96125   2
  -7 -17  -1 11.6398 2.45988   2
   7 -17   1 6.96401 2.85296   2
   7  17   1 11.5231 1.77563   2
  -7  17  -1 5.33965 2.68649   2
  -9 -17  -1 2.28038 2.08769   2
   9 -17   1 1.99359 3.09360   2
  -9  17  -1 5.94838 2.91303   2
 -11 -17  -1 3.84948 2.27847   2
  11 -17   1 5.36575 3.12327   2
 -11  17  -1 2.04844 3.19633   2
  13 -17   1 20.1565 4.32204   2
 -13 -17  -1 13.1345 2.53612   2
 -13  17  -1 13.0560 4.02350   2
 -15 -17  -1 6.59631 2.26360   2
  15 -17   1 4.13415 4.02589   2
 -15  17  -1 6.17470 4.20755   2
 -14 -18   1 0.35520 2.37876   2
  14 -18  -1 0.85131 4.22217   2
 -12 -18   1 2.51795 2.33732   2
  12 -18  -1 -0.2444 3.83001   2
 -12  18   1 0.96174 3.31921   2
 -10 -18   1 5.49958 2.42370   2
  10 -18  -1 2.91415 3.69765   2
 -10  18   1 -0.6367 2.87750   2
  -8 -18   1 2.66725 2.38811   2
   8 -18  -1 1.96295 3.21830   2
  -8  18   1 5.31511 2.65888   2
   6 -18  -1 -0.2598 2.87263   2
  -6 -18   1 1.35622 2.32772   2
   6  18  -1 1.24439 2.43877   2
   4 -18  -1 -1.5414 2.67234   2
  -4 -18   1 2.42402 2.36140   2
   4  18  -1 0.52166 2.17338   2
  -4  18   1 0.40750 2.52267   2
  -2 -18   1 9.19146 2.67748   2
   2 -18  -1 7.14187 2.88798   2
  -2  18   1 10.3236 2.71219   2
   2  18  -1 6.06590 2.45556   2
   0 -18  -1 1.31583 2.86176   2
   0 -18   1 0.95591 2.81716   2
   0  18   1 3.11047 2.39019   2
   0  18  -1 3.32734 2.40849   2
  -2 -18  -1 -2.3038 2.32470   2
   2 -18   1 -1.5988 2.66343   2
   2  18   1 1.33005 2.24054   2
  -2  18  -1 0.71164 2.33419   2
  -4 -18  -1 2.33957 2.37005   2
   4 -18   1 -0.0429 2.80239   2
   4  18   1 -1.5824 2.07721   2
   6 -18   1 1.20635 3.12250   2
  -6 -18  -1 3.17375 2.36597   2
  -6  18  -1 9.53321 2.28511   2
  -8 -18  -1 -1.0711 2.37383   2
   8 -18   1 -4.8063 2.91958   2
  -8  18  -1 -0.9521 2.51849   2
 -10 -18  -1 1.98155 2.39113   2
  10 -18   1 -3.6591 3.14618   2
 -10  18  -1 -5.7987 2.89268   2
 -12 -18  -1 5.02337 2.61030   2
  12 -18   1 5.42994 4.19104   2
 -11 -19   1 9.24357 2.85466   2
  11 -19  -1 5.80648 5.00004   2
   9 -19  -1 17.0794 4.19671   2
  -9 -19   1 6.40596 2.80026   2
   7 -19  -1 5.96479 3.85568   2
  -7 -19   1 -1.6931 2.51446   2
   7  19  -1 2.58751 1.74266   2
  -5 -19   1 -2.0516 2.38999   2
   5 -19  -1 0.14454 3.42569   2
   5  19  -1 -0.8076 2.57439   2
   3 -19  -1 22.7325 3.98749   2
  -3 -19   1 33.8239 4.96582   2
  -3  19   1 26.8150 3.56009   2
   3  19  -1 26.2725 4.78200   2
   1 -19  -1 2.72182 3.15574   2
   1  19  -1 1.49031 2.59060   2
  -1  19   1 5.10248 2.73350   2
   1 -19   1 15.2355 3.39903   2
  -1 -19  -1 -3.1798 3.08617   2
  -1  19  -1 18.2056 3.03738   2
   1  19   1 8.49554 2.75457   2
  -3 -19  -1 9.87874 2.87980   2
   3 -19   1 2.87458 3.45615   2
   3  19   1 7.76238 2.58121   2
  -3  19  -1 10.4474 2.99999   2
   5 -19   1 2.47120 3.50551   2
  -5 -19  -1 5.03019 2.63446   2
   5  19   1 -0.4560 3.44356   2
  -7 -19  -1 11.2674 2.91065   2
   7 -19   1 16.4337 4.08254   2
   7  19   1 11.4266 1.83185   2
  -9 -19  -1 2.02544 2.81925   2
   9 -19   1 2.81788 4.03262   2
   6  20  -1 0.29041 2.17135   2
   4  20  -1 1.99800 3.43909   2
   4  20   1 12.4566 3.39725   2
   6  20   1 1.25817 2.19904   2
 -28   0   2 0.35398 2.48354   2
 -26   0   2 0.67666 2.20775   2
 -24   0   2 2.10932 2.04467   2
  24   0  -2 1.18963 1.25297   2
 -22   0   2 56.7696 7.40866   1
 -22   0   2 65.2898 4.93019   2
  22   0  -2 72.1752 9.67862   1
  22   0  -2 72.2758 4.08297   2
  20   0  -2 -3.1330 4.23449   1
  20   0  -2 1.91738 1.20591   2
 -20   0   2 6.67004 4.82744   1
 -20   0   2 1.01811 1.56162   2
 -18   0   2 32.9873 3.15012   2
 -18   0   2 39.6176 5.43754   1
  18   0  -2 25.4619 4.83053   1
  18   0  -2 28.5397 2.59126   2
  16   0  -2 58.1145 7.01660   1
 -16   0   2 52.9564 7.10497   1
 -16   0   2 63.5025 3.89047   2
  16   0  -2 58.4298 3.55017   2
 -14   0   2 145.217 9.41445   1
 -14   0   2 133.283 7.02956   2
  14   0  -2 135.435 6.83979   2
  14   0  -2 139.743 9.21191   1
 -12   0   2 265.685 13.1193   2
  12   0  -2 277.880 14.6405   1
 -12   0   2 276.761 14.7228   1
  12   0  -2 271.923 13.0270   2
  10   0  -2 160.510 9.09311   1
  10   0  -2 148.691 7.44875   2
 -10   0   2 151.643 7.53958   2
 -10   0   2 152.751 9.18958   1
  -8   0   2 1259.80 56.9837   1
   8   0  -2 1253.37 56.9576   1
   8   0  -2 1148.82 56.1967   2
  -8   0   2 1147.03 56.2213   2
  -6   0   2 119.005 5.93633   2
   6   0  -2 126.785 6.91833   1
  -6   0   2 124.217 7.02424   1
   6   0  -2 120.224 5.93122   2
   6   0   2 2443.44 115.514   1
  -6   0  -2 2470.52 115.549   1
  -8   0  -2 851.156 42.0102   2
   8   0   2 926.343 43.0879   1
   8   0   2 858.529 41.9750   2
  -8   0  -2 947.438 43.1622   1
  10   0   2 267.903 13.0868   2
 -10   0  -2 269.179 13.1616   2
 -10   0  -2 281.511 14.9390   1
  10   0   2 273.346 14.8164   1
  12   0   2 12.1248 1.97016   2
 -12   0  -2 12.0165 2.14630   2
  12   0   2 9.94426 5.00147   1
 -12   0  -2 8.05201 3.74382   1
  14   0   2 215.920 13.0299   1
 -14   0  -2 209.398 10.4769   2
  14   0   2 211.159 10.3102   2
 -14   0  -2 200.612 13.1074   1
  16   0   2 -1.0996 1.14780   2
 -16   0  -2 2.78641 4.21752   1
  16   0   2 2.50479 4.31181   1
 -16   0  -2 -0.0233 1.43658   2
  18   0   2 73.3048 9.39459   1
 -18   0  -2 77.6324 9.94551   1
 -18   0  -2 75.0921 5.06642   2
  18   0   2 75.0915 4.50399   2
  20   0   2 4.51065 5.17755   1
 -20   0  -2 4.51934 1.94377   2
 -20   0  -2 3.60996 5.89493   1
  20   0   2 6.14684 1.50454   2
 -22   0  -2 7.40420 2.34080   2
  22   0   2 6.82344 1.62328   2
  24   0   2 23.8603 3.61522   2
 -24   0  -2 34.2199 4.59189   2
  24   0   2 20.7766 3.10572   2
  26   0   2 12.0799 1.78895   2
 -26   0  -2 10.6779 2.90466   2
  26   0   2 18.7521 3.25738   2
 -27  -1   2 1.20790 2.23342   2
  27  -1  -2 -2.7728 1.51543   2
 -27   1   2 2.86326 2.45850   2
 -25  -1   2 6.70405 2.21013   2
  25  -1  -2 3.77513 1.58654   2
 -25   1   2 3.91212 2.32525   2
 -23  -1   2 3.32951 1.93969   2
  23  -1  -2 4.48214 1.53037   2
 -23  -1   2 2.44262 5.51600   1
 -23   1   2 1.26268 2.07904   2
 -23   1   2 5.59882 6.32129   1
  21  -1  -2 8.64593 1.53654   2
  21  -1  -2 7.32009 5.04692   1
 -21  -1   2 3.53530 4.73212   1
 -21  -1   2 5.43768 1.77990   2
 -21   1   2 14.3630 5.95061   1
  21   1  -2 6.71758 1.07365   2
 -21   1   2 8.09873 2.02341   2
  21   1  -2 5.16381 4.40935   1
  19  -1  -2 3.24788 1.33022   2
  19  -1  -2 8.14595 4.68910   1
 -19  -1   2 2.52277 4.10840   1
 -19  -1   2 3.79892 1.70787   2
 -19   1   2 6.24911 4.66720   1
 -19   1   2 0.32594 2.35712   2
  19   1  -2 4.87909 1.00028   2
  19   1  -2 0.09103 3.80486   1
 -17  -1   2 30.2624 2.87631   2
  17  -1  -2 34.3033 5.36640   1
 -17  -1   2 27.5819 4.44997   1
  17  -1  -2 29.5251 2.67165   2
 -17   1   2 27.1074 5.09889   1
  17   1  -2 22.7069 4.35639   1
 -17   1   2 32.6547 3.12644   2
  17   1  -2 30.9799 2.23276   2
  15  -1  -2 22.5490 2.26251   2
 -15  -1   2 19.4922 2.29257   2
  15  -1  -2 20.3893 4.23937   1
 -15   1   2 21.1326 5.96719   1
  15   1  -2 25.0716 3.74077   1
 -15   1   2 23.5973 2.67137   2
  15   1  -2 19.2277 1.83238   2
 -13  -1   2 66.6468 5.98743   1
  13  -1  -2 70.7652 6.93365   1
  13  -1  -2 63.0891 3.69239   2
 -13  -1   2 58.6233 3.67426   2
  13   1  -2 63.3384 5.79929   1
  13   1  -2 60.9211 3.37031   2
 -13   1   2 72.4693 6.99101   1
 -13   1   2 66.0740 3.84560   2
  11  -1  -2 7.57391 1.12412   2
 -11  -1   2 11.6328 2.66602   1
 -11  -1   2 6.63455 1.04269   2
  11  -1  -2 6.85532 3.23956   1
  11   1  -2 8.33815 1.28112   2
  11   1  -2 8.76346 2.50493   1
 -11   1   2 6.22579 3.29203   1
 -11   1   2 7.33436 1.19951   2
   9  -1  -2 785.517 36.6717   1
   9  -1  -2 733.520 35.5310   2
  -9  -1   2 789.777 36.1524   1
  -9  -1   2 731.290 35.4552   2
  -9   1   2 727.143 35.5628   2
   9   1  -2 771.614 36.1160   1
   9   1  -2 735.543 35.3961   2
  -9   1   2 781.448 36.7069   1
   7  -1  -2 14.4425 2.91081   1
  -7  -1   2 29.0913 1.60975   2
   7  -1  -2 15.5104 1.88627   2
  -7  -1   2 25.9891 3.14277   1
  -7   1   2 17.6409 1.93890   2
   7   1  -2 29.0162 3.05954   1
  -7   1   2 12.7365 3.00954   1
   7   1  -2 28.4050 1.47182   2
   5  -1  -2 178.044 8.96752   1
  -5  -1   2 164.758 7.73029   2
   5  -1  -2 156.380 7.89016   2
  -5  -1   2 162.760 8.15381   1
   5   1  -2 164.389 7.69835   2
  -5   1   2 153.160 9.04490   1
  -5   1   2 163.814 7.89003   2
   5   1  -2 168.073 8.14728   1
  -3   1   2 42.6131 5.37811   1
  -3  -1  -2 1078.18 53.9192   1
  -3   1  -2 1189.18 53.7296   1
  -5  -1  -2 1219.32 54.3952   1
  -5  -1  -2 1065.17 53.7216   2
   5  -1   2 1111.17 53.7912   2
   5  -1   2 1204.92 54.6728   1
  -5   1  -2 1108.92 53.7989   2
   5   1   2 1127.88 53.7165   2
  -5   1  -2 1208.77 54.6974   1
   7  -1   2 509.565 26.1751   2
   7  -1   2 535.364 27.3676   1
  -7  -1  -2 561.815 26.1366   2
  -7  -1  -2 592.725 27.1027   1
  -7   1  -2 511.858 26.2028   2
   7   1   2 583.251 26.1121   2
  -7   1  -2 539.092 27.4297   1
   7   1   2 610.374 27.0934   1
   9  -1   2 1314.19 63.9709   2
  -9  -1  -2 1424.40 64.9365   1
  -9  -1  -2 1304.52 63.9255   2
   9  -1   2 1414.17 65.2958   1
   9   1   2 1297.68 63.8709   2
   9   1   2 1452.02 64.9390   1
  -9   1  -2 1313.12 64.0105   2
  -9   1  -2 1408.45 65.3052   1
  11  -1   2 19.4788 2.19498   2
  11  -1   2 19.8700 4.21651   1
 -11  -1  -2 15.3149 3.42641   1
 -11  -1  -2 13.2103 2.06826   2
 -11   1  -2 13.8376 3.92025   1
  11   1   2 19.0577 3.39436   1
  11   1   2 16.0745 1.89395   2
 -11   1  -2 19.4827 2.43612   2
 -13  -1  -2 38.0023 2.99975   2
  13  -1   2 47.2932 7.03767   1
 -13  -1  -2 37.0842 4.73824   1
  13  -1   2 47.5209 3.06937   2
 -13   1  -2 39.7405 5.23297   1
  13   1   2 36.1107 4.47076   1
  13   1   2 38.9271 2.77306   2
 -13   1  -2 46.7940 3.28331   2
 -15  -1  -2 6.31444 4.10082   1
  15  -1   2 13.2658 2.33201   2
  15  -1   2 6.30198 4.37105   1
 -15  -1  -2 10.7527 1.57246   2
  15   1   2 14.0718 4.08460   1
 -15   1  -2 15.5992 5.05566   1
 -15   1  -2 14.3160 2.68281   2
  15   1   2 10.6569 2.02464   2
 -17  -1  -2 48.2991 3.75990   2
 -17  -1  -2 43.6171 5.89460   1
  17  -1   2 30.6168 5.95409   1
  17   1   2 51.7054 3.18031   2
 -17   1  -2 42.9284 4.03162   2
 -17   1  -2 36.9741 6.38356   1
 -19  -1  -2 72.6999 5.34393   2
  19  -1   2 86.0701 4.99621   2
 -19  -1  -2 72.3446 10.1352   1
  19  -1   2 76.4170 10.2604   1
 -19   1  -2 88.9660 11.2680   1
 -19   1  -2 94.2408 5.58023   2
  19   1   2 75.2176 4.60560   2
 -21  -1  -2 7.82592 5.86595   1
  21  -1   2 -2.2491 7.33194   1
 -21  -1  -2 10.3840 2.16619   2
  21  -1   2 11.3908 1.82620   2
 -21  -1  -2 11.0705 6.13889   1
 -21   1  -2 14.4739 6.90823   1
  21   1   2 10.5070 1.49272   2
  21   1   2 12.5229 1.67036   2
 -21   1  -2 9.73030 2.29248   2
 -23  -1  -2 12.3251 7.57188   1
 -23  -1  -2 6.95542 2.29935   2
  23  -1   2 8.20582 1.87561   2
  23   1   2 12.4860 2.42953   2
 -23   1  -2 11.1113 2.66415   2
  23   1   2 11.1748 1.46090   2
  25  -1   2 10.6575 2.02212   2
 -25  -1  -2 7.88325 2.56145   2
 -25   1  -2 11.2978 2.84593   2
 -27   1  -2 -1.4193 4.39438   2
 -28  -2   2 1.85707 2.39046   2
 -28   2   2 0.98102 2.80390   2
  26  -2  -2 10.1335 2.05032   2
 -26  -2   2 11.7047 2.45605   2
 -26   2   2 16.1515 2.91908   2
  24  -2  -2 24.6627 3.42366   2
 -24  -2   2 13.4050 6.14927   1
 -24  -2   2 29.1505 3.85147   2
 -24   2   2 24.6591 4.48423   2
 -22  -2   2 0.96903 1.70868   2
  22  -2  -2 -2.2127 5.85222   1
 -22  -2   2 1.05815 4.52888   1
  22  -2  -2 -0.0215 1.50963   2
 -22   2   2 0.67146 1.92274   2
 -22   2   2 4.15013 6.20665   1
  20  -2  -2 47.4371 3.89642   2
 -20  -2   2 55.5692 3.95209   2
 -20  -2   2 51.6709 7.69848   1
  20  -2  -2 53.3355 7.21890   1
  20   2  -2 50.0025 5.68239   1
 -20   2   2 64.3009 4.56904   2
 -20   2   2 36.2630 6.96760   1
  18  -2  -2 24.6582 2.83933   2
 -18  -2   2 30.2707 2.91829   2
  18  -2  -2 28.2523 5.60081   1
 -18  -2   2 28.4103 4.31827   1
  18   2  -2 27.1308 4.24525   1
 -18   2   2 24.5342 5.79597   1
 -18   2   2 27.6778 3.35607   2
  16  -2  -2 54.5718 7.97707   1
 -16  -2   2 53.0117 3.46360   2
 -16  -2   2 53.9686 6.00686   1
  16  -2  -2 55.5374 3.60464   2
 -16   2   2 56.5040 8.26432   1
  16   2  -2 48.6878 5.91182   1
 -16   2   2 53.8037 3.92363   2
  14  -2  -2 68.4234 7.97769   1
 -14  -2   2 82.6501 4.36189   2
  14  -2  -2 78.2582 4.56088   2
 -14  -2   2 82.2816 6.26210   1
 -14   2   2 95.5157 8.48045   1
  14   2  -2 84.9927 6.16004   1
 -14   2   2 78.1732 4.77031   2
  12  -2  -2 193.639 11.7083   1
 -12  -2   2 184.286 9.10319   2
  12  -2  -2 188.091 9.31987   2
 -12  -2   2 186.200 10.1868   1
 -12   2   2 197.951 11.9076   1
  12   2  -2 189.035 10.1848   1
 -12   2   2 182.361 9.36104   2
 -10  -2   2 2.09224 0.75558   2
  10  -2  -2 0.64527 1.03939   2
 -10  -2   2 2.13831 1.84026   1
  10  -2  -2 0.00136 3.26310   1
 -10   2   2 1.84538 3.30873   1
  10   2  -2 0.25569 1.78666   1
 -10   2   2 1.12248 1.09764   2
  -8  -2   2 244.600 12.1505   1
   8  -2  -2 256.324 13.6745   1
   8  -2  -2 244.435 11.9770   2
  -8  -2   2 248.730 11.7223   2
   8   2  -2 259.027 12.1681   1
  -8   2   2 238.413 11.9913   2
  -8   2   2 251.224 13.6742   1
  -6  -2   2 1546.16 74.4579   1
   6  -2  -2 1655.26 75.4553   1
  -6   2   2 1623.52 75.4589   1
   6   2  -2 1551.35 74.4623   1
   4  -2  -2 173.552 9.07499   1
   4  -2  -2 154.862 7.82798   2
  -4   2   2 162.634 9.32625   1
  -4   2   2 158.225 7.83432   2
  -2   2   2 57.6030 3.00150   2
   0  -2   2 197.966 12.6605   1
   0  -2  -2 293.717 12.8213   1
   0  -2   2 278.067 12.1697   2
   2  -2   2 5.04708 0.96504   2
   2  -2   2 7.34034 2.25389   1
  -2  -2  -2 7.31758 1.09580   2
  -2  -2  -2 6.20796 1.86656   1
   2   2   2 6.26722 1.14768   2
  -2   2  -2 3.25404 2.65777   1
  -2   2  -2 11.8876 1.55681   2
  -4  -2  -2 1345.51 60.8047   1
   4  -2   2 1341.97 61.3009   1
  -4   2  -2 1190.02 60.3850   2
  -4   2  -2 1311.75 61.2962   1
   4   2   2 1352.30 60.7992   1
   4   2   2 1201.95 60.2577   2
   6  -2   2 -0.1328 1.00522   2
  -6  -2  -2 -0.0919 2.09794   1
   6  -2   2 -4.0825 2.86124   1
  -6  -2  -2 0.51189 2.04346   1
  -6  -2  -2 0.47629 0.75740   2
   6   2   2 -0.1810 0.70491   2
  -6   2  -2 -2.5252 3.03943   1
   6   2   2 -0.2835 0.68648   2
  -6   2  -2 -0.8321 1.07044   2
  -8  -2  -2 865.235 39.5605   1
  -8  -2  -2 883.190 39.6198   1
  -8  -2  -2 791.193 38.7058   2
   8  -2   2 791.689 38.8402   2
   8  -2   2 871.845 40.3701   1
   8   2   2 800.541 38.6500   2
   8   2   2 834.707 38.6665   2
  -8   2  -2 774.516 38.8609   2
  -8   2  -2 821.271 40.2738   1
 -10  -2  -2 22.0416 3.17495   1
  10  -2   2 18.2608 4.13279   1
 -10  -2  -2 17.6925 3.28250   1
 -10  -2  -2 17.6805 2.05792   2
  10  -2   2 19.5968 2.35862   2
 -10   2  -2 15.8819 4.30442   1
  10   2   2 18.7571 1.72256   2
 -10   2  -2 18.7550 2.55124   2
  10   2   2 17.5240 1.82179   2
 -12  -2  -2 23.7438 3.62887   1
 -12  -2  -2 16.4756 3.40774   1
  12  -2   2 15.0042 4.39285   1
 -12  -2  -2 17.1125 2.21950   2
  12  -2   2 21.0352 2.44400   2
  12   2   2 17.5229 1.90689   2
  12   2   2 18.6331 1.83053   2
 -12   2  -2 23.3344 2.61484   2
 -12   2  -2 21.0033 4.78277   1
  14  -2   2 53.5639 8.20136   1
  14  -2   2 57.3121 3.97663   2
 -14  -2  -2 61.9371 6.86616   1
 -14  -2  -2 65.7066 6.87820   1
 -14  -2  -2 61.8787 3.86344   2
 -14   2  -2 58.2827 4.19088   2
  14   2   2 65.0914 3.53564   2
  14   2   2 64.0178 3.46160   2
 -14   2  -2 59.3690 8.39825   1
  16  -2   2 44.9217 3.46127   2
 -16  -2  -2 35.9981 5.18524   1
  16  -2   2 40.8081 6.66686   1
 -16  -2  -2 40.0804 3.34150   2
 -16  -2  -2 45.1363 5.43730   1
  16   2   2 42.9549 2.82503   2
 -16   2  -2 36.5667 6.43655   1
 -16   2  -2 41.1160 3.79562   2
  16   2   2 38.7056 2.72749   2
 -18  -2  -2 15.2841 4.85782   1
 -18  -2  -2 8.87767 1.79627   2
 -18  -2  -2 3.83840 4.43425   1
  18  -2   2 11.4975 1.78893   2
  18  -2   2 18.7310 6.15501   1
  18   2   2 7.33008 1.19880   2
 -18   2  -2 11.3896 5.84986   1
 -18   2  -2 9.42179 2.03246   2
  18   2   2 8.57917 1.27484   2
 -20  -2  -2 58.1724 6.96624   1
 -20  -2  -2 44.6179 4.25105   2
  20  -2   2 47.4509 7.97416   1
 -20  -2  -2 52.4717 6.68623   1
  20  -2   2 55.0975 4.18435   2
  20   2   2 51.8739 3.07444   2
 -20   2  -2 47.1014 4.66543   2
 -20   2  -2 44.4351 8.13082   1
  20   2   2 52.9063 3.19098   2
  22  -2   2 5.93392 1.88837   2
 -22  -2  -2 9.52925 6.21695   1
 -22  -2  -2 3.98654 2.09458   2
 -22   2  -2 2.20244 2.35265   2
  24  -2   2 3.04622 1.97247   2
 -24  -2  -2 2.68856 2.18189   2
 -24   2  -2 7.97667 2.64858   2
 -26  -2  -2 -3.6679 2.26318   2
 -26   2  -2 1.11357 2.92604   2
 -27  -3   2 -1.7942 2.10234   2
 -27   3   2 -0.9875 2.73658   2
 -25  -3   2 15.2902 5.58457   1
  25  -3  -2 18.1258 2.38895   2
 -25  -3   2 12.6828 2.36696   2
 -25   3   2 17.8733 2.99679   2
  23  -3  -2 5.00171 1.84731   2
 -23  -3   2 7.26323 4.52585   1
 -23  -3   2 15.6428 4.92805   1
 -23  -3   2 8.10373 1.98962   2
 -23   3   2 4.11779 2.30832   2
 -23   3   2 2.06976 7.95242   1
 -21  -3   2 25.3654 3.07164   2
 -21  -3   2 27.9961 5.16912   1
  21  -3  -2 23.3014 3.31108   2
 -21  -3   2 22.4364 4.47546   1
  21  -3  -2 21.9546 6.42358   1
 -21   3   2 26.5330 4.03392   2
 -21   3   2 19.4474 6.71370   1
  19  -3  -2 2.40308 5.56046   1
 -19  -3   2 5.05775 3.59449   1
 -19  -3   2 7.55699 1.55892   2
 -19  -3   2 1.37136 3.38289   1
  19  -3  -2 11.6216 1.79470   2
 -19   3   2 11.4107 2.85770   2
 -19   3   2 16.2337 6.19322   1
 -17  -3   2 1.81897 2.82414   1
  17  -3  -2 1.64909 5.00813   1
  17  -3  -2 -0.7721 1.33886   2
 -17  -3   2 0.38285 1.12142   2
 -17   3   2 0.66554 1.55037   2
 -17   3   2 -2.7968 4.74110   1
 -15  -3   2 120.555 6.08899   2
  15  -3  -2 124.945 6.47438   2
  15  -3  -2 114.509 10.1648   1
 -15   3   2 119.483 6.58952   2
 -15   3   2 102.326 12.1690   1
 -13  -3   2 435.417 20.7258   2
  13  -3  -2 444.202 23.3226   1
  13  -3  -2 427.345 20.9999   2
 -13  -3   2 461.953 21.3895   1
 -13   3   2 422.240 21.0457   2
 -13   3   2 448.069 23.3915   1
  11  -3  -2 146.205 10.1572   1
  11  -3  -2 139.754 7.25092   2
 -11  -3   2 139.701 7.43486   1
 -11  -3   2 141.558 6.84298   2
 -11   3   2 142.352 7.31852   2
 -11   3   2 140.690 10.2407   1
  -9  -3   2 18.7696 1.89901   1
  -9  -3   2 20.3011 2.00611   1
   9  -3  -2 21.6255 2.33883   2
   9  -3  -2 20.9491 4.17098   1
  -9  -3   2 21.6334 1.35720   2
  -9   3   2 20.0672 2.38222   2
  -9   3   2 16.3696 4.09252   1
   7  -3  -2 18.4839 3.66888   1
   7  -3  -2 15.7267 2.08967   2
  -7   3   2 15.1347 2.11300   2
  -7   3   2 12.4871 3.81866   1
   5  -3  -2 238.970 12.6546   1
   5  -3  -2 221.038 11.0408   2
  -5   3   2 230.303 11.0778   2
  -5   3   2 228.324 12.6718   1
  -3  -3   2 1581.39 74.5623   1
   3  -3  -2 1608.12 75.2283   1
  -3   3   2 1548.52 75.1857   1
   3   3  -2 1625.46 74.5820   1
   1  -3  -2 736.669 31.0649   1
   1  -3  -2 667.688 30.2545   2
  -1  -3   2 690.843 30.2168   2
  -1  -3   2 722.005 30.8504   1
   1   3  -2 498.213 30.2680   2
  -1   3   2 551.996 31.3500   1
   1  -3   2 675.644 30.8639   1
  -1  -3  -2 666.015 30.6596   1
  -1  -3  -2 644.707 29.9462   2
   1  -3   2 649.092 30.0233   2
  -1   3  -2 645.926 30.8958   1
   1   3   2 554.362 29.9379   2
   3  -3   2 1.46993 2.83865   1
  -3  -3  -2 1.29622 1.96460   1
  -3  -3  -2 2.15223 0.69204   2
   3  -3   2 0.06785 1.01708   2
  -3   3  -2 0.47053 3.19409   1
  -3   3  -2 0.95209 0.93145   2
   3   3   2 2.52680 0.68907   2
   3   3   2 4.78897 1.80201   1
   5  -3   2 979.124 44.4045   1
   5  -3   2 893.265 43.0832   2
  -5  -3  -2 873.346 42.9157   2
  -5  -3  -2 956.329 43.5061   1
  -5   3  -2 964.714 44.4072   1
   5   3   2 869.529 42.8754   2
   5   3   2 977.898 43.5376   1
   5   3   2 866.231 42.8732   2
  -5   3  -2 883.231 43.0908   2
   7  -3   2 0.24865 3.51893   1
   7  -3   2 -0.7361 1.06634   2
  -7  -3  -2 -1.0996 2.03462   1
  -7  -3  -2 -0.2515 0.79255   2
  -7  -3  -2 1.89332 2.14880   1
   7   3   2 1.15288 0.63744   2
   7   3   2 0.29076 0.64662   2
  -7   3  -2 -0.5339 3.65895   1
  -7   3  -2 0.05509 1.16386   2
  -9  -3  -2 6.95748 2.42372   1
   9  -3   2 5.05760 3.65501   1
  -9  -3  -2 6.22026 1.01263   2
   9  -3   2 3.90148 1.31185   2
  -9  -3  -2 9.59135 2.63572   1
   9   3   2 6.24684 0.76441   2
   9   3   2 7.47680 1.23708   2
  -9   3  -2 4.30879 1.37509   2
  -9   3  -2 6.00931 4.03533   1
 -11  -3  -2 94.7016 4.86526   2
 -11  -3  -2 93.6818 6.69014   1
  11  -3   2 85.1294 8.78416   1
 -11  -3  -2 95.8374 6.83596   1
  11  -3   2 95.2471 5.23283   2
 -11   3  -2 88.1114 5.31048   2
  11   3   2 93.3187 4.59830   2
 -11   3  -2 88.1848 8.99079   1
  11   3   2 92.9362 4.59505   2
  13  -3   2 42.5202 3.30645   2
 -13  -3  -2 37.6941 5.06672   1
  13  -3   2 38.6752 5.60133   1
 -13  -3  -2 41.0299 4.34324   1
 -13  -3  -2 39.1051 2.88424   2
 -13   3  -2 39.0658 5.77417   1
 -13   3  -2 42.0229 3.40268   2
  13   3   2 42.5565 2.39875   2
  13   3   2 39.7787 2.34197   2
  15  -3   2 1.23749 4.56556   1
 -15  -3  -2 2.71649 3.47375   1
  15  -3   2 2.52425 1.46916   2
 -15  -3  -2 3.59457 3.45972   1
 -15  -3  -2 3.46661 1.29126   2
  15   3   2 2.86246 0.76096   2
 -15   3  -2 3.84747 1.70341   2
  15   3   2 3.53226 0.73639   2
 -15   3  -2 9.96941 5.26258   1
  17  -3   2 306.581 14.6832   2
 -17  -3  -2 311.098 16.7210   1
 -17  -3  -2 255.818 14.8877   2
 -17  -3  -2 294.185 16.7292   1
  17  -3   2 303.037 18.9604   1
 -17   3  -2 306.334 14.8620   2
 -17   3  -2 296.513 19.1489   1
 -19  -3  -2 17.5139 5.05615   1
 -19  -3  -2 16.4334 4.90955   1
  19  -3   2 12.9573 6.44928   1
 -19  -3  -2 15.4383 2.04139   2
  19  -3   2 14.8651 2.15186   2
 -19   3  -2 17.2745 2.52960   2
 -19   3  -2 17.2149 7.26707   1
 -21  -3  -2 13.0169 5.31762   1
  21  -3   2 0.32216 1.84618   2
 -21  -3  -2 10.2152 1.99422   2
 -21  -3  -2 3.74713 5.39443   1
 -21   3  -2 4.28070 2.33715   2
 -21   3  -2 3.85381 7.36983   1
 -23  -3  -2 19.9946 6.85191   1
  23  -3   2 16.6368 2.40729   2
 -23  -3  -2 11.3963 2.34870   2
 -23   3  -2 16.0982 2.97985   2
 -25  -3  -2 2.23746 2.21932   2
  25  -3   2 -1.3854 2.19494   2
 -25   3  -2 -3.7278 2.68364   2
 -28  -4   2 -2.3790 2.70927   2
 -28   4   2 -2.9587 3.56758   2
  26  -4  -2 1.86776 2.24511   2
 -26  -4   2 2.59132 4.10212   1
 -26  -4   2 3.17214 2.04273   2
 -26   4   2 3.54401 2.89215   2
  24  -4  -2 3.02137 2.06675   2
 -24  -4   2 6.08712 4.01834   1
 -24  -4   2 14.2850 2.05886   2
 -24  -4   2 6.64284 5.00835   1
 -24   4   2 5.00710 2.72620   2
 -22  -4   2 0.89635 1.52927   2
 -22  -4   2 -1.1909 3.23215   1
 -22  -4   2 6.24809 3.68625   1
  22  -4  -2 -7.8158 7.34654   1
  22  -4  -2 -2.7082 1.72601   2
 -22   4   2 1.23895 6.74932   1
 -22   4   2 -0.5688 2.14063   2
 -20  -4   2 -1.0420 3.09915   1
 -20  -4   2 -1.5198 1.31702   2
  20  -4  -2 0.12290 1.67186   2
 -20  -4   2 -0.2022 2.90522   1
  20  -4  -2 -6.1356 5.80944   1
 -20   4   2 0.10584 6.19388   1
 -20   4   2 1.14565 1.94067   2
  18  -4  -2 1.80344 5.62611   1
  18  -4  -2 5.50650 1.79626   2
 -18  -4   2 7.58499 2.83596   1
 -18  -4   2 5.48972 1.27595   2
 -18  -4   2 8.22406 2.66346   1
 -18   4   2 6.83175 1.97936   2
 -18   4   2 5.85730 5.56173   1
  16  -4  -2 18.4452 2.87496   2
 -16  -4   2 14.7174 1.91482   2
  16  -4  -2 20.0918 5.69530   1
 -16  -4   2 14.7716 2.54170   1
 -16  -4   2 14.9813 2.39723   1
 -16   4   2 23.4545 5.96923   1
 -16   4   2 12.3219 1.98426   2
  14  -4  -2 96.8219 9.53346   1
 -14  -4   2 91.0944 5.24675   1
  14  -4  -2 91.5019 5.26218   2
 -14  -4   2 88.2071 4.63236   2
 -14  -4   2 88.6815 5.33671   1
 -14   4   2 92.8677 5.39671   2
 -14   4   2 88.4650 9.80861   1
 -12  -4   2 159.794 7.74360   2
  12  -4  -2 160.918 11.2887   1
  12  -4  -2 159.226 8.27348   2
 -12  -4   2 165.186 7.84513   1
 -12  -4   2 165.158 7.83562   1
 -12   4   2 167.703 11.7418   1
 -12   4   2 156.549 8.32487   2
  10  -4  -2 13.2920 2.41342   2
  10  -4  -2 14.5178 4.24567   1
 -10  -4   2 16.7472 1.16391   2
 -10   4   2 18.3479 4.60374   1
 -10   4   2 14.2803 2.50578   2
   8  -4  -2 102.551 5.61188   2
   8  -4  -2 108.425 8.46626   1
  -8   4   2 107.893 9.04904   1
  -8   4   2 104.121 5.63318   2
  -6  -4   2 14.4004 0.98162   2
  -6  -4   2 16.0564 1.34626   1
   6  -4  -2 19.7737 4.00722   1
   6  -4  -2 11.5058 2.10704   2
  -6   4   2 11.6696 3.85813   1
  -6   4   2 13.0090 2.16505   2
   6   4  -2 15.9697 1.48696   1
  -4  -4   2 435.835 20.7207   1
   4  -4  -2 458.028 20.5964   2
   4  -4  -2 423.702 21.8072   1
  -4  -4   2 419.023 20.2739   2
  -4   4   2 412.146 21.9337   1
   4   4  -2 443.486 20.7423   1
   4   4  -2 417.532 20.2182   2
  -4   4   2 444.204 20.5672   2
  -2  -4   2 1249.61 61.3148   2
   2  -4  -2 1425.98 62.4219   1
  -2  -4   2 1304.51 61.8843   1
  -2   4   2 1400.14 62.4003   1
   2   4  -2 1184.14 61.2930   2
   0  -4  -2 2482.36 116.924   1
   0  -4   2 2493.37 116.955   1
  -2  -4  -2 1026.80 46.3116   1
   2  -4   2 1045.60 46.8284   1
  -2  -4  -2 943.337 45.5736   2
   2  -4   2 913.352 45.6537   2
  -2   4  -2 920.000 45.6584   2
   2   4   2 942.831 45.5572   2
  -2   4  -2 1030.08 46.8193   1
   4  -4   2 40.9650 4.64527   1
   4  -4   2 40.4609 3.01693   2
  -4  -4  -2 40.7774 2.39080   2
  -4  -4  -2 38.2927 4.11831   1
  -4   4  -2 38.0447 2.89621   2
   4   4   2 41.6174 2.28719   2
  -4   4  -2 29.1056 4.56489   1
   4   4   2 42.1038 4.11063   1
   6  -4   2 5.46205 3.71626   1
  -6  -4  -2 4.23487 2.10652   1
  -6  -4  -2 4.33116 0.80394   2
   6  -4   2 2.60342 1.22095   2
   6   4   2 5.61930 2.17134   1
  -6   4  -2 3.13983 1.44922   2
   6   4   2 4.29708 0.65729   2
   6   4   2 4.43684 0.63461   2
  -6   4  -2 5.16086 3.99190   1
  -8  -4  -2 404.203 19.1111   1
   8  -4   2 375.862 18.5723   2
   8  -4   2 367.728 20.5612   1
  -8  -4  -2 402.896 19.1144   1
   8   4   2 384.691 18.1255   2
  -8   4  -2 393.655 20.7775   1
  -8   4  -2 382.135 18.6177   2
   8   4   2 383.772 18.1229   2
 -10  -4  -2 479.208 23.3206   2
 -10  -4  -2 513.226 24.2181   1
  10  -4   2 481.491 23.6033   2
  10  -4   2 513.632 25.9643   1
 -10  -4  -2 500.483 24.1667   1
 -10   4  -2 483.775 25.9633   1
 -10   4  -2 491.521 23.6615   2
 -12  -4  -2 -0.2296 2.43791   1
  12  -4   2 -0.5099 1.25802   2
 -12  -4  -2 -0.2788 2.48573   1
 -12  -4  -2 -1.3893 0.90694   2
  12  -4   2 2.13804 4.24744   1
 -12   4  -2 0.50141 1.35130   2
 -12   4  -2 -0.5498 4.43981   1
 -14  -4  -2 82.9751 6.64174   1
  14  -4   2 77.8352 4.87166   2
 -14  -4  -2 79.1221 6.86418   1
 -14  -4  -2 73.8823 4.33119   2
  14  -4   2 85.1030 9.40082   1
 -14   4  -2 72.3496 4.95972   2
 -14   4  -2 76.3299 9.63372   1
 -16  -4  -2 343.637 17.4599   1
  16  -4   2 291.770 19.6109   1
 -16  -4  -2 324.790 17.3377   1
  16  -4   2 319.208 15.9062   2
 -16  -4  -2 333.901 15.6140   2
 -16   4  -2 318.666 16.0742   2
 -16   4  -2 315.124 20.3588   1
 -18  -4  -2 56.2166 3.93376   2
 -18  -4  -2 63.2523 7.50423   1
  18  -4   2 56.3381 4.44956   2
  18  -4   2 41.8820 7.90112   1
 -18  -4  -2 54.8158 7.77860   1
 -18   4  -2 47.6966 8.11310   1
 -18   4  -2 46.4068 4.89217   2
 -20  -4  -2 2.24852 1.67777   2
  20  -4   2 2.15341 1.91303   2
 -20  -4  -2 0.42447 4.22109   1
 -20  -4  -2 2.36568 5.58259   1
  20  -4   2 0.88961 6.91676   1
 -20   4  -2 6.63365 7.08304   1
 -20   4  -2 3.48117 2.19053   2
  22  -4   2 -1.9144 1.95284   2
 -22  -4  -2 0.47308 1.85731   2
 -22  -4  -2 -8.6169 5.17226   1
 -22   4  -2 -2.7543 2.43257   2
 -24  -4  -2 1.23307 2.04476   2
  24  -4   2 0.07943 2.24966   2
 -24  -4  -2 16.9516 6.09261   1
 -24   4  -2 2.12125 2.79249   2
 -26  -4  -2 1.46520 2.31625   2
 -26   4  -2 -0.2923 3.23066   2
 -27  -5   2 5.36178 2.19708   2
 -27   5   2 5.01088 3.25092   2
 -25  -5   2 2.67638 1.80596   2
  25  -5  -2 0.53709 2.21140   2
 -25   5   2 -0.4645 2.77713   2
 -23  -5   2 26.2940 3.18835   2
  23  -5  -2 21.6284 4.10412   2
 -23   5   2 17.2245 3.14118   2
 -21  -5   2 7.05007 1.50770   2
  21  -5  -2 8.46697 7.13391   1
  21  -5  -2 8.31171 2.09791   2
 -21   5   2 8.16479 2.42706   2
 -21   5   2 -8.1418 6.68529   1
  19  -5  -2 0.31734 1.75080   2
 -19  -5   2 0.19928 1.16397   2
  19  -5  -2 -3.8238 5.87115   1
 -19   5   2 2.38165 6.79675   1
 -19   5   2 1.71106 2.06915   2
  17  -5  -2 12.6032 5.86621   1
  17  -5  -2 3.81902 1.70494   2
 -17  -5   2 2.46885 1.06167   2
 -17   5   2 2.85963 1.85170   2
 -17   5   2 6.80439 5.79643   1
  15  -5  -2 30.5636 6.20106   1
  15  -5  -2 35.8492 3.40400   2
 -15  -5   2 31.7116 2.27590   2
 -15   5   2 37.2272 3.56286   2
 -15   5   2 37.8494 6.61281   1
 -13  -5   2 0.35011 0.62593   2
  13  -5  -2 1.41486 1.34299   2
  13  -5  -2 5.24024 4.63618   1
 -13   5   2 1.65545 1.36766   2
 -13   5   2 3.65428 4.75112   1
  11  -5  -2 8.17408 1.54585   2
  11  -5  -2 5.52704 4.25524   1
 -11  -5   2 10.9289 1.00083   2
 -11   5   2 8.09105 4.72202   1
 -11   5   2 8.50445 1.57334   2
   9  -5  -2 23.8653 2.61150   2
   9  -5  -2 25.5658 4.88601   1
  -9   5   2 18.2741 2.66479   2
  -9   5   2 12.5807 4.61835   1
   7  -5  -2 412.318 19.5203   2
   7  -5  -2 419.710 21.5133   1
  -7  -5   2 393.624 19.2309   1
  -7  -5   2 387.273 19.0955   2
  -7   5   2 431.146 21.7704   1
  -7   5   2 406.295 19.5124   2
   7   5  -2 410.193 19.2688   1
  -5  -5   2 2.30015 0.66162   2
   5  -5  -2 2.19906 1.31187   2
  -5  -5   2 3.90493 1.70090   1
   5  -5  -2 0.01177 3.58296   1
  -5   5   2 2.94940 1.15459   2
  -5   5   2 -1.2451 3.60626   1
   5   5  -2 1.48917 1.65487   1
   3  -5  -2 217.987 10.5454   2
  -3  -5   2 195.158 11.2845   1
   3  -5  -2 233.510 12.4515   1
  -3  -5   2 197.942 10.3263   2
  -3   5   2 252.357 10.6595   2
   3   5  -2 213.096 11.3316   1
   3   5  -2 199.122 10.3065   2
  -3   5   2 225.910 12.6791   1
   1  -5  -2 2.55532 3.00628   1
  -1  -5   2 3.74405 1.02070   2
   1  -5  -2 3.86057 1.07332   2
  -1  -5   2 2.87697 2.86459   1
  -1   5   2 1.23660 3.17874   1
   1   5  -2 2.85568 0.94292   2
   1  -5   2 57.1188 3.48155   2
  -1  -5  -2 61.7930 3.30277   2
   1  -5   2 49.2745 6.10971   1
  -1   5  -2 52.3567 6.35550   1
   1   5   2 58.1579 3.32073   2
  -3  -5  -2 246.077 12.3865   1
  -3  -5  -2 240.055 11.2149   2
   3  -5   2 224.596 11.4064   2
   3  -5   2 225.619 13.3788   1
   3   5   2 258.290 12.3871   1
  -3   5  -2 221.942 11.4115   2
  -3   5  -2 224.861 13.5221   1
   3   5   2 233.535 11.1704   2
   5  -5   2 172.431 11.1752   1
  -5  -5  -2 171.257 9.24424   1
   5  -5   2 163.589 8.38119   2
  -5  -5  -2 159.587 8.03963   2
  -5   5  -2 163.754 11.0554   1
   5   5   2 171.281 9.23106   1
  -5   5  -2 170.752 8.46620   2
   5   5   2 161.501 7.95168   2
   7  -5   2 72.7952 7.87583   1
  -7  -5  -2 67.2318 5.19961   1
   7  -5   2 67.0701 4.27838   2
  -7  -5  -2 70.7203 3.74024   2
  -7   5  -2 78.5032 4.73216   2
   7   5   2 73.6871 5.31028   1
  -7   5  -2 64.0412 8.51856   1
   7   5   2 67.9071 3.45446   2
   7   5   2 69.8232 3.45797   2
  -9  -5  -2 245.565 12.7397   1
   9  -5   2 256.133 15.0769   1
   9  -5   2 242.194 12.2078   2
  -9  -5  -2 245.283 12.7281   1
  -9   5  -2 251.202 15.3791   1
  -9   5  -2 247.282 12.2792   2
 -11  -5  -2 169.131 9.17229   1
 -11  -5  -2 158.907 9.15655   1
  11  -5   2 164.983 8.47632   2
  11  -5   2 163.852 11.8960   1
 -11   5  -2 161.872 8.54159   2
 -11   5  -2 154.788 12.1199   1
 -13  -5  -2 12.0256 2.84779   1
 -13  -5  -2 7.39530 2.68910   1
  13  -5   2 13.7117 5.35149   1
  13  -5   2 6.11598 1.69879   2
 -13   5  -2 6.08858 5.17384   1
 -13   5  -2 7.64171 1.79989   2
 -15  -5  -2 6.13553 3.07301   1
  15  -5   2 4.45495 1.80885   2
  15  -5   2 1.90629 5.63232   1
 -15  -5  -2 1.11614 2.94638   1
 -15   5  -2 5.25126 1.84707   2
 -15   5  -2 6.95595 5.84729   1
  17  -5   2 148.131 13.8720   1
 -17  -5  -2 154.513 9.59522   1
  17  -5   2 135.412 8.03762   2
 -17  -5  -2 152.615 9.58271   1
 -17   5  -2 124.257 14.1338   1
 -17   5  -2 144.956 8.33953   2
  19  -5   2 -0.7435 7.08895   1
 -19  -5  -2 6.08375 3.78076   1
 -19  -5  -2 8.53272 4.33304   1
  19  -5   2 11.3676 2.24802   2
 -19   5  -2 9.13202 2.42556   2
 -19   5  -2 4.99503 7.54329   1
  21  -5   2 -0.2473 2.13219   2
 -21  -5  -2 0.52773 4.21907   1
 -21  -5  -2 3.91156 4.13344   1
 -21   5  -2 0.33484 2.41681   2
 -21   5  -2 5.83503 8.52076   1
  23  -5   2 3.93790 2.42445   2
 -23  -5  -2 3.10807 4.85444   1
 -23   5  -2 4.12009 2.80317   2
 -25  -5  -2 9.70741 5.16815   1
 -25   5  -2 3.62306 3.06218   2
 -26   6   2 22.7086 3.79865   2
  24  -6  -2 0.49563 2.34915   2
 -24   6   2 2.29920 2.69804   2
  22  -6  -2 2.54191 2.17773   2
 -22   6   2 4.33689 2.44538   2
 -22   6   2 16.0476 8.83879   1
  20  -6  -2 7.12293 2.15485   2
 -20  -6   2 6.36677 1.29430   2
  20  -6  -2 -1.8161 6.66622   1
 -20   6   2 5.71657 2.34979   2
 -20   6   2 7.41062 7.61175   1
  18  -6  -2 22.6541 6.82378   1
  18  -6  -2 17.1982 2.26574   2
 -18   6   2 15.7467 2.44624   2
 -18   6   2 9.19174 6.79815   1
  16  -6  -2 19.2733 3.35024   2
  16  -6  -2 14.8138 6.36620   1
 -16   6   2 23.7407 3.66062   2
 -16   6   2 16.1323 6.28420   1
  14  -6  -2 47.6163 6.86252   1
  14  -6  -2 42.3164 3.80764   2
 -14   6   2 45.1352 3.95905   2
 -14   6   2 51.7188 6.97460   1
  12  -6  -2 6.03113 1.56427   2
  12  -6  -2 6.24962 4.73078   1
 -12   6   2 3.75377 4.91279   1
 -12   6   2 7.20348 1.62444   2
  10  -6  -2 456.821 23.9605   1
  10  -6  -2 444.143 21.4613   2
 -10  -6   2 449.827 20.8981   2
 -10   6   2 432.492 21.4452   2
 -10   6   2 450.357 24.0430   1
  -8  -6   2 201.266 10.0782   2
  -8  -6   2 201.977 10.2705   1
   8  -6  -2 212.253 13.4619   1
   8  -6  -2 229.891 10.8093   2
   8   6  -2 198.683 10.3170   1
  -8   6   2 207.508 13.5597   1
  -8   6   2 237.629 10.9023   2
  -6  -6   2 85.8960 5.72909   1
   6  -6  -2 106.191 5.45790   2
  -6  -6   2 87.4502 4.71213   2
   6  -6  -2 93.9333 8.65559   1
   6   6  -2 92.2896 5.74627   1
  -6   6   2 96.5167 5.28438   2
  -6   6   2 96.0172 8.89893   1
   4  -6  -2 259.211 12.2416   2
  -4  -6   2 245.750 13.0001   1
   4  -6  -2 260.195 14.4422   1
  -4  -6   2 234.693 11.9444   2
  -4   6   2 255.683 14.4645   1
   4   6  -2 232.551 11.8821   2
  -4   6   2 271.323 12.2797   2
   4   6  -2 246.406 12.9867   1
  -2  -6   2 555.581 25.6289   2
   2  -6  -2 536.563 25.7315   2
  -2  -6   2 560.429 26.7576   1
   2  -6  -2 537.182 27.1664   1
  -2   6   2 535.089 27.2263   1
   2   6  -2 533.065 25.5952   2
   0  -6   2 35.3963 2.68782   2
   0  -6  -2 36.8255 4.28500   1
   0  -6   2 29.1930 3.94648   1
   2  -6   2 358.158 17.7780   1
  -2  -6  -2 332.408 15.7115   2
   2  -6   2 344.638 15.8612   2
  -2  -6  -2 343.941 17.0644   1
  -2   6  -2 342.428 17.8796   1
   2   6   2 326.750 15.6753   2
   2   6   2 262.376 16.6043   1
   4  -6   2 158.890 8.34983   2
   4  -6   2 159.047 10.9264   1
  -4  -6  -2 166.238 9.48872   1
  -4  -6  -2 169.038 8.08168   2
  -4   6  -2 161.533 8.37936   2
   4   6   2 170.315 9.49486   1
  -4   6  -2 166.164 11.4476   1
   4   6   2 167.402 8.00653   2
   6  -6   2 120.991 10.0817   1
  -6  -6  -2 132.892 7.79830   1
  -6  -6  -2 130.915 6.42472   2
   6  -6   2 131.943 7.06010   2
  -6   6  -2 120.592 10.3622   1
   6   6   2 132.340 7.77382   1
   6   6   2 137.756 6.27694   2
   6   6   2 134.119 6.30577   2
  -6   6  -2 114.469 6.85276   2
  -8  -6  -2 36.7879 2.40106   2
   8  -6   2 36.2293 3.22893   2
   8  -6   2 46.6173 5.78038   1
  -8  -6  -2 33.6625 4.26353   1
   8   6   2 40.6815 4.35746   1
  -8   6  -2 35.8705 3.22810   2
  -8   6  -2 36.9475 5.82622   1
 -10  -6  -2 4.54337 2.22971   1
  10  -6   2 3.13140 1.50022   2
 -10  -6  -2 7.50923 2.29345   1
 -10  -6  -2 5.58009 0.96231   2
  10  -6   2 7.94206 4.59015   1
 -10   6  -2 3.56256 1.52548   2
 -10   6  -2 1.74487 4.79315   1
 -12  -6  -2 147.536 7.90565   1
  12  -6   2 113.611 12.5819   1
  12  -6   2 137.792 7.34578   2
 -12  -6  -2 109.090 8.69360   1
 -12   6  -2 138.034 12.0680   1
 -12   6  -2 135.138 7.39314   2
 -14  -6  -2 2.55486 2.53906   1
  14  -6   2 0.24919 1.62196   2
  14  -6   2 4.81350 5.60077   1
 -14  -6  -2 1.58630 2.47869   1
 -14   6  -2 2.78059 5.93102   1
 -14   6  -2 2.56243 1.77488   2
  16  -6   2 43.7480 7.85399   1
  16  -6   2 37.4338 4.34862   2
 -16  -6  -2 42.8992 5.27087   1
 -16  -6  -2 44.9756 5.28246   1
 -16   6  -2 51.0071 8.47621   1
 -16   6  -2 40.7135 4.32245   2
  18  -6   2 -1.8870 6.67414   1
 -18  -6  -2 0.87971 2.90516   1
 -18  -6  -2 -0.2614 3.09699   1
  18  -6   2 -0.8585 1.91252   2
 -18   6  -2 -1.2915 2.13348   2
 -18   6  -2 10.1351 7.70851   1
 -20  -6  -2 4.73786 3.45164   1
  20  -6   2 -3.2593 8.07194   1
  20  -6   2 3.36056 2.21569   2
 -20  -6  -2 3.09755 2.90430   1
 -20   6  -2 8.32307 8.29352   1
 -20   6  -2 4.13940 2.41204   2
  22  -6   2 11.4070 2.64947   2
 -22  -6  -2 13.8227 3.52507   1
 -22  -6  -2 10.0188 3.38376   1
 -22   6  -2 8.32264 2.86200   2
  24  -6   2 2.51280 2.70468   2
 -24   6  -2 2.31161 3.10381   2
 -26   6  -2 1.70121 3.77579   2
 -27   7   2 1.43678 3.73959   2
  25  -7  -2 -3.2766 2.57381   2
 -25   7   2 1.39145 3.10414   2
  23  -7  -2 2.22898 2.41772   2
 -23   7   2 0.94691 2.59943   2
  21  -7  -2 5.35795 8.21415   1
  21  -7  -2 1.98592 2.16512   2
 -21   7   2 -0.2026 2.36505   2
 -21   7   2 2.92232 8.18696   1
  19  -7  -2 16.2128 2.53893   2
  19  -7  -2 20.1814 7.79353   1
 -19   7   2 12.7849 7.85296   1
 -19   7   2 22.5942 4.23672   2
  17  -7  -2 23.8974 3.64640   2
  17  -7  -2 20.0567 7.24068   1
 -17   7   2 39.0715 8.25238   1
 -17   7   2 27.8118 3.94482   2
  15  -7  -2 46.3943 7.33874   1
  15  -7  -2 54.1406 4.37183   2
 -15   7   2 57.3817 8.29703   1
 -15   7   2 48.8934 4.51858   2
  13  -7  -2 11.5839 1.91333   2
 -13   7   2 9.84620 1.97727   2
 -13   7   2 6.89175 5.48401   1
  11  -7  -2 23.3138 3.11515   2
 -11  -7   2 30.7706 1.70942   2
  11  -7  -2 21.4211 5.45630   1
 -11   7   2 16.4799 5.55106   1
 -11   7   2 26.7617 3.14169   2
  -9  -7   2 106.973 5.18455   2
   9  -7  -2 102.960 5.93804   2
   9  -7  -2 93.6879 9.67643   1
  -9  -7   2 105.831 5.43704   1
   9   7  -2 108.625 5.53882   1
  -9   7   2 121.921 10.4471   1
  -9   7   2 103.125 5.94527   2
   7  -7  -2 30.6128 5.41686   1
  -7  -7   2 32.5007 3.77964   1
   7  -7  -2 31.3374 2.98690   2
  -7  -7   2 33.8165 2.13230   2
   7   7  -2 35.6848 3.69853   1
  -7   7   2 24.7266 5.30993   1
  -7   7   2 28.0018 3.02944   2
   5  -7  -2 363.016 17.5991   2
   5  -7  -2 372.509 19.9802   1
  -5  -7   2 365.609 18.3149   1
  -5  -7   2 358.589 17.2900   2
  -5   7   2 353.388 17.5685   2
   5   7  -2 363.805 17.2066   2
  -5   7   2 380.299 20.0196   1
   5   7  -2 365.427 18.2718   1
   3  -7  -2 176.571 11.5234   1
   3  -7  -2 169.030 8.76433   2
  -3  -7   2 181.155 8.59242   2
  -3  -7   2 180.480 10.3625   1
  -3   7   2 169.592 11.4190   1
  -3   7   2 176.335 8.73138   2
   3   7  -2 175.674 8.53603   2
   3   7  -2 164.177 10.1463   1
  -1  -7   2 593.410 28.4339   2
   1  -7  -2 626.736 28.4922   2
   1  -7  -2 645.298 30.1602   1
   1   7  -2 592.073 28.4005   2
  -1   7   2 545.387 30.8362   1
  -1  -7  -2 96.1850 5.02243   2
  -1  -7  -2 88.3201 7.68469   1
   1  -7   2 84.9386 7.77012   1
   1  -7   2 93.4805 5.13679   2
   1   7   2 94.4949 5.00686   2
  -1   7  -2 85.4169 9.67095   1
   3  -7   2 252.620 14.4877   1
   3  -7   2 252.451 12.1405   2
  -3  -7  -2 250.905 13.4829   1
  -3  -7  -2 235.672 11.8900   2
   3   7   2 252.825 13.4273   1
  -3   7  -2 244.723 12.1032   2
  -3   7  -2 248.414 14.8467   1
   3   7   2 237.394 11.8273   2
   5  -7   2 23.7459 4.85670   1
  -5  -7  -2 22.5042 3.25183   1
   5  -7   2 25.7859 2.95303   2
  -5  -7  -2 23.8846 2.16056   2
  -5   7  -2 24.7459 2.81035   2
  -5   7  -2 18.4061 5.08516   1
   5   7   2 25.1871 1.91433   2
   5   7   2 23.2535 3.29774   1
  -7  -7  -2 43.4273 5.03281   1
   7  -7   2 61.7718 8.17198   1
   7  -7   2 61.4697 3.97811   2
  -7  -7  -2 55.8825 3.25332   2
   7   7   2 55.8879 2.91246   2
   7   7   2 54.4546 5.11792   1
  -7   7  -2 73.9924 8.80421   1
  -7   7  -2 63.3435 4.06933   2
   7   7   2 52.0222 2.91174   2
   9  -7   2 38.7697 5.93462   1
   9  -7   2 47.4139 3.65004   2
  -9  -7  -2 41.7551 4.61782   1
  -9  -7  -2 42.6485 2.72921   2
  -9   7  -2 49.8098 6.81371   1
   9   7   2 46.3491 4.57939   1
  -9   7  -2 44.4234 3.72558   2
 -11  -7  -2 4.18281 2.87101   1
  11  -7   2 -0.4233 5.27863   1
 -11  -7  -2 2.76037 0.95464   2
 -11  -7  -2 2.16717 2.25171   1
  11  -7   2 1.98494 1.56115   2
 -11   7  -2 3.53303 1.61147   2
 -11   7  -2 2.23973 5.70871   1
  13  -7   2 4.77948 5.57313   1
 -13  -7  -2 8.02290 2.44539   1
  13  -7   2 8.08595 1.88894   2
 -13  -7  -2 4.40493 2.28071   1
 -13   7  -2 5.19572 1.92344   2
 -13   7  -2 10.1919 6.34571   1
 -15  -7  -2 5.98347 2.36734   1
  15  -7   2 10.9469 6.44439   1
  15  -7   2 5.93412 1.96012   2
 -15   7  -2 7.15033 6.94962   1
 -15   7  -2 9.38732 2.18144   2
 -17  -7  -2 1.53552 2.20362   1
  17  -7   2 1.29501 2.05456   2
  17  -7   2 -4.6507 7.17249   1
 -17  -7  -2 0.95806 1.99803   1
 -17   7  -2 3.47832 7.26142   1
 -17   7  -2 2.16927 2.14820   2
  19  -7   2 14.4783 2.65532   2
  19  -7   2 23.8981 8.79700   1
 -19   7  -2 11.6285 2.75562   2
 -19   7  -2 14.1329 8.69153   1
  21  -7   2 0.19855 2.40404   2
 -21   7  -2 4.85070 2.65973   2
 -21   7  -2 -10.843 9.66951   1
  23  -7   2 2.69736 2.69251   2
 -23   7  -2 5.82488 3.10154   2
 -25   7  -2 0.21957 3.40213   2
 -26   8   2 4.65787 3.55103   2
  24  -8  -2 -0.1353 2.76530   2
 -24   8   2 2.02866 3.05249   2
  22  -8  -2 101.633 7.11466   2
 -22   8   2 84.3807 13.0270   1
 -22   8   2 103.240 7.56368   2
  20  -8  -2 24.8499 9.48257   1
  20  -8  -2 10.8923 2.54544   2
 -20   8   2 8.56399 2.61545   2
 -20   8   2 7.28919 8.52144   1
  18  -8  -2 27.0393 4.10293   2
  18  -8  -2 21.4989 7.67961   1
 -18   8   2 25.3372 4.45654   2
 -18   8   2 7.17728 7.69997   1
  16  -8  -2 3.69277 1.95246   2
  16  -8  -2 2.04708 6.78924   1
 -16   8   2 2.60404 2.07224   2
 -16   8   2 3.57553 6.87939   1
  14  -8  -2 66.9084 4.81876   2
  14  -8  -2 60.4852 8.36457   1
 -14   8   2 54.8147 8.56836   1
 -14   8   2 58.2208 4.84416   2
  12  -8  -2 31.8395 6.41488   1
  12  -8  -2 29.5541 3.45437   2
 -12  -8   2 33.4423 1.98319   2
 -12   8   2 30.7025 3.61863   2
 -12   8   2 34.7763 6.95725   1
 -10  -8   2 0.99461 0.99457   1
 -10  -8   2 0.61227 0.68083   2
  10  -8  -2 3.54190 5.02655   1
  10  -8  -2 -0.1629 1.47382   2
  10   8  -2 -0.9047 1.14612   1
 -10   8   2 0.42534 1.77286   2
 -10   8   2 -0.6487 5.22416   1
  -8  -8   2 14.4714 1.63009   2
   8  -8  -2 10.2461 4.80487   1
  -8  -8   2 13.7419 2.37212   1
   8  -8  -2 15.3847 2.72787   2
   8   8  -2 13.9594 2.31532   1
  -8   8   2 4.24164 5.10722   1
  -8   8   2 11.9009 1.83232   2
   6  -8  -2 20.8903 3.17197   2
  -6  -8   2 17.3341 2.95418   1
   6  -8  -2 19.3610 4.79198   1
  -6  -8   2 18.5868 1.82719   2
  -6   8   2 14.5686 2.62245   2
  -6   8   2 16.7199 5.01189   1
   6   8  -2 21.9553 2.99848   1
   6   8  -2 16.5074 1.55442   2
  -4  -8   2 4.79904 2.93204   1
   4  -8  -2 0.59058 3.95282   1
  -4  -8   2 -0.3035 0.94009   2
   4  -8  -2 1.42753 1.24676   2
  -4   8   2 -2.4981 4.01387   1
   4   8  -2 2.14445 2.59112   1
  -4   8   2 1.06458 1.21896   2
   4   8  -2 0.12543 0.89849   2
  -2  -8   2 1.67244 3.17273   1
   2  -8  -2 0.93444 1.22070   2
  -2  -8   2 2.21123 1.14919   2
   2  -8  -2 2.36458 3.64141   1
  -2   8   2 0.20231 0.44906   2
   2   8  -2 2.64598 1.09244   2
  -2   8   2 1.56586 3.95224   1
   2   8  -2 -0.0175 2.40941   1
   0  -8   2 201.912 11.8243   1
   0  -8   2 191.534 9.37912   2
   0  -8  -2 190.426 11.7868   1
   0   8   2 171.377 9.31988   2
   2  -8   2 278.196 13.1106   2
  -2  -8  -2 259.161 14.8844   1
  -2  -8  -2 259.050 12.9302   2
   2  -8   2 268.595 15.3718   1
   2   8   2 268.536 14.5567   1
  -2   8  -2 277.708 15.8947   1
   2   8   2 259.814 12.8839   2
  -4  -8  -2 16.3410 1.92098   2
   4  -8   2 17.4638 4.66339   1
  -4  -8  -2 9.60874 3.21699   1
   4  -8   2 10.9776 1.66461   2
  -4   8  -2 14.4809 2.45112   2
  -4   8  -2 14.1496 4.81272   1
   4   8   2 17.7631 3.34271   1
   4   8   2 13.6425 1.84621   2
   6  -8   2 174.025 12.0922   1
  -6  -8  -2 160.410 9.71693   1
   6  -8   2 162.839 8.48711   2
  -6  -8  -2 162.176 8.02446   2
  -6   8  -2 156.424 12.1088   1
   6   8   2 162.248 9.68167   1
   6   8   2 160.186 7.86570   2
  -6   8  -2 163.240 8.46923   2
  -8  -8  -2 16.1424 1.89741   2
   8  -8   2 21.3099 5.54003   1
   8  -8   2 13.4277 1.89182   2
  -8  -8  -2 14.6080 2.96276   1
  -8   8  -2 5.18552 5.21794   1
  -8   8  -2 15.7706 2.95165   2
   8   8   2 18.9627 2.96438   1
  10  -8   2 146.572 8.02750   2
  10  -8   2 147.786 12.4965   1
 -10  -8  -2 145.894 7.30942   2
 -10  -8  -2 144.987 8.65951   1
  10   8   2 152.596 8.69601   1
 -10   8  -2 136.755 12.7628   1
 -10   8  -2 149.746 8.05958   2
 -12  -8  -2 72.1621 4.16681   2
  12  -8   2 79.8993 5.22782   2
 -12  -8  -2 63.8067 5.40256   1
 -12  -8  -2 76.2416 5.61144   1
 -12   8  -2 79.8750 5.31667   2
 -12   8  -2 75.2361 11.2696   1
  14  -8   2 0.85940 1.88212   2
  14  -8   2 -2.5165 6.01503   1
 -14  -8  -2 2.22931 1.99177   1
 -14   8  -2 -0.3942 6.81620   1
 -14   8  -2 0.50622 1.94592   2
  16  -8   2 56.7600 4.93872   2
  16  -8   2 62.1693 9.32348   1
 -16   8  -2 52.1331 5.05081   2
 -16   8  -2 42.4848 9.13911   1
  18  -8   2 1.40286 7.68296   1
  18  -8   2 1.17203 2.23822   2
 -18   8  -2 -0.8223 2.33270   2
 -18   8  -2 -10.869 8.36480   1
  20  -8   2 4.57041 9.28231   1
  20  -8   2 3.67431 2.57403   2
 -20   8  -2 -1.1023 9.80839   1
 -20   8  -2 2.64745 2.70026   2
  22  -8   2 4.75296 2.75166   2
 -22   8  -2 9.32410 3.24676   2
 -24   8  -2 6.82223 3.61641   2
 -25   9   2 29.7532 4.50540   2
  23  -9  -2 2.17449 2.77490   2
 -23   9   2 3.16725 3.09941   2
  21  -9  -2 -2.4131 11.8213   1
  21  -9  -2 9.69820 2.67502   2
 -21   9   2 8.24086 9.61120   1
 -21   9   2 13.4640 3.07528   2
  19  -9  -2 5.78081 2.34215   2
  19  -9  -2 -2.6211 8.17942   1
 -19   9   2 -1.2980 2.50471   2
 -19   9   2 -2.2133 9.00726   1
  17  -9  -2 48.1722 9.29727   1
  17  -9  -2 44.1501 4.82312   2
 -17   9   2 46.6295 5.01204   2
 -17   9   2 44.8500 9.69593   1
  15  -9  -2 15.9035 2.54248   2
  15  -9  -2 27.8515 7.34240   1
 -15   9   2 17.0540 2.62197   2
 -15   9   2 -1.7222 7.09320   1
  13  -9  -2 17.9098 6.63831   1
  13  -9  -2 4.94276 1.95657   2
 -13  -9   2 4.81395 0.84673   2
 -13   9   2 3.14966 6.70997   1
 -13   9   2 6.78515 2.06139   2
  11  -9  -2 33.0693 6.67294   1
  11  -9  -2 30.3396 3.60089   2
 -11  -9   2 29.8367 2.12453   2
 -11   9   2 34.1717 3.80358   2
 -11   9   2 26.7902 6.81580   1
   9  -9  -2 48.8840 6.77684   1
   9  -9  -2 40.8828 3.74300   2
  -9  -9   2 42.4980 2.65441   2
  -9  -9   2 39.4852 4.35908   1
  -9   9   2 37.9729 6.70257   1
   9   9  -2 43.1432 4.62762   1
  -9   9   2 41.4207 3.63283   2
  -7  -9   2 1.61930 0.94981   2
  -7  -9   2 2.82202 2.63181   1
   7  -9  -2 0.41598 1.39865   2
   7  -9  -2 0.51496 4.54492   1
  -7   9   2 0.35756 4.94528   1
  -7   9   2 0.48568 1.35562   2
   7   9  -2 1.76710 2.47486   1
   5  -9  -2 48.9955 6.24820   1
  -5  -9   2 47.1212 3.06166   2
   5  -9  -2 48.3800 3.59296   2
  -5  -9   2 51.3687 5.88982   1
  -5   9   2 44.0620 6.07580   1
   5   9  -2 45.7804 2.91275   2
  -5   9   2 49.6691 3.58739   2
   5   9  -2 45.9806 5.66312   1
   3  -9  -2 18.1219 4.61986   1
   3  -9  -2 20.9007 2.71783   2
  -3  -9   2 21.4138 2.31183   2
  -3  -9   2 16.0402 3.73167   1
  -3   9   2 23.6224 2.28896   2
  -3   9   2 16.8935 4.76994   1
   3   9  -2 18.4566 3.50968   1
   3   9  -2 22.5050 2.30186   2
  -1  -9   2 85.8579 8.66675   1
   1  -9  -2 82.5077 4.92295   2
   1  -9  -2 82.8251 8.15323   1
  -1  -9   2 85.9571 4.89003   2
  -1   9   2 75.0096 9.44991   1
   1   9  -2 90.0283 4.89247   2
  -1  -9  -2 16.8417 4.21965   1
   1  -9   2 10.9297 4.08933   1
   1  -9   2 12.6696 1.66744   2
  -1  -9  -2 13.7618 2.25533   2
   1   9   2 5.22245 2.09605   1
   1   9   2 13.2142 2.17650   2
   3  -9   2 15.4286 2.67663   2
   3  -9   2 13.9714 4.36403   1
  -3  -9  -2 15.2313 3.89947   1
  -3  -9  -2 17.8915 2.16505   2
  -3   9  -2 16.3889 4.89341   1
   3   9   2 19.5651 2.10797   2
  -3   9  -2 16.6270 2.54447   2
   3   9   2 17.9433 3.76420   1
  -5  -9  -2 1.19889 0.99504   2
   5  -9   2 9.38502 4.54594   1
  -5  -9  -2 -6.1518 2.98132   1
   5  -9   2 1.86503 1.44290   2
   5   9   2 -0.3179 2.97736   1
  -5   9  -2 1.54854 1.32435   2
   5   9   2 0.93666 0.96485   2
  -5   9  -2 2.97832 4.83129   1
  -7  -9  -2 168.093 10.2825   1
   7  -9   2 169.825 8.86497   2
   7  -9   2 174.372 12.9523   1
  -7  -9  -2 162.682 8.31780   2
  -7   9  -2 161.994 13.1019   1
   7   9   2 166.553 10.2299   1
  -7   9  -2 172.944 8.91437   2
   7   9   2 166.381 8.08874   2
   9  -9   2 153.372 8.23862   2
  -9  -9  -2 152.803 7.39258   2
  -9  -9  -2 147.226 9.17328   1
   9  -9   2 135.801 12.5391   1
  -9   9  -2 144.199 8.06700   2
  -9   9  -2 127.405 12.8566   1
   9   9   2 146.933 9.08032   1
 -11  -9  -2 401.291 19.7128   1
 -11  -9  -2 371.697 18.6936   2
  11  -9   2 401.465 19.3558   2
  11  -9   2 392.979 23.5978   1
 -11   9  -2 399.271 19.3760   2
  11   9   2 392.568 19.6932   1
 -11   9  -2 392.038 23.8377   1
 -13  -9  -2 1.85343 2.09657   1
  13  -9   2 -3.0303 6.39474   1
  13  -9   2 4.31346 2.03015   2
 -13   9  -2 3.02584 2.14771   2
 -13   9  -2 0.35848 7.37228   1
  15  -9   2 98.6756 13.8712   1
  15  -9   2 73.6944 5.66114   2
 -15   9  -2 64.3139 10.3510   1
 -15   9  -2 68.6342 5.77182   2
  17  -9   2 23.4837 4.42449   2
  17  -9   2 21.8854 8.52596   1
 -17   9  -2 20.6147 9.24263   1
 -17   9  -2 19.5928 3.08890   2
  19  -9   2 4.19813 9.68694   1
  19  -9   2 4.39512 2.59355   2
 -19   9  -2 5.68587 2.85365   2
 -19   9  -2 -9.3346 9.30156   1
  21  -9   2 6.39639 2.92988   2
 -21   9  -2 4.80889 3.02934   2
  23  -9   2 -1.8968 3.06286   2
 -23   9  -2 -0.5294 3.51309   2
  24 -10  -2 14.1163 4.03531   2
 -24  10   2 17.6630 4.04935   2
  22 -10  -2 5.90255 2.93558   2
 -22  10   2 7.11351 3.49145   2
  20 -10  -2 2.35321 10.0692   1
  20 -10  -2 0.35241 2.58799   2
 -20  10   2 5.25030 9.81308   1
 -20  10   2 2.69856 2.80760   2
  18 -10  -2 7.66929 8.44784   1
  18 -10  -2 5.74730 2.45908   2
 -18  10   2 3.12154 2.62025   2
 -18  10   2 6.39655 8.81424   1
  16 -10  -2 27.9789 3.96386   2
  16 -10  -2 34.5860 8.82735   1
 -16  10   2 35.1545 4.74479   2
 -16  10   2 16.6303 8.68410   1
  14 -10  -2 40.3015 8.41570   1
 -14 -10   2 57.0579 3.08956   2
  14 -10  -2 52.2186 4.94554   2
 -14  10   2 50.1397 5.01797   2
  12 -10  -2 48.3671 8.10808   1
  12 -10  -2 59.6649 4.77017   2
 -12 -10   2 54.2494 3.28279   2
 -12  10   2 58.9026 4.81332   2
 -12  10   2 50.7328 8.51959   1
  10 -10  -2 14.3249 2.17022   2
  10 -10  -2 23.7515 6.40133   1
 -10 -10   2 15.9778 1.95026   2
 -10 -10   2 10.5431 2.59818   1
 -10  10   2 15.3177 2.25548   2
 -10  10   2 7.71137 6.27402   1
  10  10  -2 15.0036 2.72614   1
  -8 -10   2 149.483 7.34547   2
   8 -10  -2 139.903 7.96167   2
   8 -10  -2 142.951 12.4340   1
  -8 -10   2 149.529 9.25618   1
  -8  10   2 139.283 12.8568   1
  -8  10   2 141.824 7.93034   2
   8  10  -2 153.713 9.03876   1
  -6 -10   2 7.60793 3.38799   1
   6 -10  -2 11.2238 5.31666   1
  -6 -10   2 10.8816 2.02597   2
   6 -10  -2 6.83196 1.73845   2
   6  10  -2 7.51407 1.11166   2
  -6  10   2 7.45411 5.13450   1
   6  10  -2 5.58274 3.15757   1
  -6  10   2 6.37861 1.57521   2
   4 -10  -2 -0.8348 4.25756   1
  -4 -10   2 1.68136 3.38899   1
   4 -10  -2 1.21716 1.42252   2
  -4 -10   2 2.20998 1.14379   2
  -4  10   2 2.06019 4.82252   1
   4  10  -2 1.60139 1.06032   2
   4  10  -2 5.81743 3.29756   1
  -4  10   2 1.29663 1.24113   2
   2 -10  -2 18.2054 4.82391   1
  -2 -10   2 21.3920 4.68982   1
  -2 -10   2 17.8356 2.46692   2
   2 -10  -2 17.3433 2.76642   2
   2  10  -2 15.9126 2.42237   2
   2  10  -2 20.3424 3.90047   1
  -2  10   2 17.6112 4.96356   1
   0 -10  -2 1.89967 1.31602   2
   0 -10  -2 -1.2498 3.75511   1
   0 -10   2 2.37831 1.39552   2
   0 -10   2 6.28151 3.95185   1
   0  10  -2 2.44789 1.37676   2
   0  10   2 0.95166 1.23980   2
  -2 -10  -2 -0.1396 1.14480   2
   2 -10   2 3.98179 1.42789   2
  -2 -10  -2 1.08980 3.87818   1
   2 -10   2 5.93452 4.14707   1
  -2  10  -2 7.84386 4.80984   1
   2  10   2 0.99863 1.15224   2
   2  10   2 2.28180 3.10482   1
  -2  10  -2 -0.0187 0.61448   2
   4 -10   2 46.6778 3.77373   2
  -4 -10  -2 48.2933 5.44023   1
  -4 -10  -2 46.2584 3.24431   2
   4 -10   2 40.9113 5.99165   1
   4  10   2 45.9640 3.13079   2
  -4  10  -2 49.2059 3.63514   2
   4  10   2 41.4032 6.29260   1
  -4  10  -2 36.1072 6.21740   1
   6 -10   2 31.4581 6.13917   1
  -6 -10  -2 20.0493 4.20246   1
   6 -10   2 26.4981 3.17746   2
  -6 -10  -2 17.3095 2.33106   2
  -6  10  -2 23.4350 3.10385   2
  -6  10  -2 19.7056 6.15939   1
   6  10   2 11.7881 3.59143   1
   6  10   2 18.9401 2.06663   2
  -8 -10  -2 4.23589 3.36029   1
  -8 -10  -2 3.54498 1.20321   2
   8 -10   2 6.12245 5.75148   1
   8 -10   2 4.86400 1.78588   2
   8  10   2 5.86852 3.21202   1
  -8  10  -2 10.6338 6.54723   1
  -8  10  -2 2.48450 1.70171   2
 -10 -10  -2 63.3361 3.87663   2
 -10 -10  -2 63.6375 6.48973   1
  10 -10   2 64.8366 4.90869   2
  10 -10   2 68.2821 8.92072   1
 -10  10  -2 60.1320 4.94694   2
  10  10   2 65.3975 6.48875   1
 -10  10  -2 80.6437 9.70911   1
 -12 -10  -2 29.0775 3.73249   1
  12 -10   2 44.7383 8.58749   1
 -12 -10  -2 29.7922 2.77998   2
  12 -10   2 38.4390 4.08744   2
 -12  10  -2 26.7796 8.32283   1
 -12  10  -2 34.4766 4.32966   2
  14 -10   2 83.1827 6.14581   2
  14 -10   2 92.8043 13.6343   1
 -14  10  -2 88.4903 6.36122   2
 -14  10  -2 62.5485 10.6559   1
  16 -10   2 9.61041 2.67686   2
  16 -10   2 16.9892 9.13148   1
 -16  10  -2 12.3503 9.43015   1
 -16  10  -2 12.1605 2.77607   2
  18 -10   2 10.6797 9.39454   1
  18 -10   2 0.56236 2.51939   2
 -18  10  -2 7.69978 10.6618   1
 -18  10  -2 0.91996 2.80677   2
  20 -10   2 7.59237 3.00872   2
 -20  10  -2 -2.3318 10.8083   1
 -20  10  -2 3.91776 3.06492   2
  22 -10   2 2.22521 2.96791   2
 -22  10  -2 1.47005 3.22533   2
 -24  10  -2 -3.6089 3.87091   2
  23 -11  -2 8.90942 3.51067   2
 -23  11   2 5.78517 3.87526   2
  21 -11  -2 -0.2829 2.82733   2
 -21  11   2 0.72523 3.05283   2
 -21  11   2 4.95024 11.7854   1
  19 -11  -2 0.77304 2.61926   2
  19 -11  -2 1.57090 10.5630   1
 -19  11   2 0.44543 2.90216   2
 -19  11   2 3.08101 10.5695   1
  17 -11  -2 0.84177 2.32437   2
  17 -11  -2 -0.8030 8.88452   1
 -17  11   2 -13.259 8.75853   1
 -17  11   2 -1.0950 2.57452   2
  15 -11  -2 68.6191 5.83793   2
 -15 -11   2 72.0584 3.85373   2
  15 -11  -2 60.7527 10.4195   1
 -15  11   2 64.5329 11.0096   1
 -15  11   2 73.7497 5.96902   2
  13 -11  -2 -4.4866 7.00718   1
 -13 -11   2 4.25707 1.12200   2
  13 -11  -2 6.33665 2.19462   2
 -13  11   2 4.84519 2.22167   2
 -13  11   2 -2.8987 7.73886   1
  11 -11  -2 10.9080 6.85435   1
  11 -11  -2 6.55680 2.12422   2
 -11 -11   2 10.1388 2.78358   1
 -11 -11   2 6.98455 1.23215   2
 -11  11   2 4.15555 2.04054   2
  11  11  -2 9.91326 2.54460   1
 -11  11   2 5.09718 7.32748   1
   9 -11  -2 0.27430 5.96907   1
   9 -11  -2 3.83420 1.86615   2
  -9 -11   2 0.10647 1.09994   2
  -9 -11   2 -0.5759 3.06736   1
  -9  11   2 2.33779 1.83707   2
  -9  11   2 -0.4425 6.20392   1
   9  11  -2 -2.0087 2.93291   1
   7 -11  -2 193.761 10.2927   2
   7 -11  -2 187.823 14.5428   1
  -7 -11   2 197.183 9.73647   2
  -7 -11   2 195.232 12.0600   1
  -7  11   2 196.890 10.2670   2
  -7  11   2 200.434 15.3271   1
   7  11  -2 199.802 9.44381   2
   7  11  -2 190.891 11.8133   1
  -5 -11   2 294.403 13.9750   2
  -5 -11   2 291.315 16.3169   1
   5 -11  -2 284.116 14.2817   2
   5 -11  -2 278.231 17.8299   1
  -5  11   2 265.281 18.1560   1
  -5  11   2 281.231 14.1959   2
   5  11  -2 297.771 16.1203   1
   5  11  -2 289.230 13.8008   2
   3 -11  -2 177.230 13.2639   1
  -3 -11   2 183.730 9.28679   2
  -3 -11   2 184.875 12.3304   1
   3 -11  -2 183.491 9.54621   2
   3  11  -2 185.119 11.9618   1
  -3  11   2 170.725 13.6674   1
   3  11  -2 187.578 9.20645   2
  -1 -11   2 130.778 7.22978   2
  -1 -11   2 141.325 11.2271   1
   1 -11  -2 150.653 11.2289   1
   1 -11  -2 150.107 7.36239   2
   1  11  -2 129.806 7.11737   2
  -1  11   2 120.532 7.31034   2
   1 -11   2 43.5730 3.48922   2
   1 -11   2 30.9072 5.35435   1
  -1 -11  -2 36.9342 3.24977   2
  -1 -11  -2 36.0824 5.70074   1
   1  11   2 12.8800 3.75090   1
   1  11   2 40.1174 3.23299   2
  -1  11  -2 37.6540 6.35220   1
   3 -11   2 83.9087 5.64166   2
  -3 -11  -2 99.2681 9.09938   1
   3 -11   2 88.1248 9.70660   1
  -3 -11  -2 95.7654 5.33297   2
  -3  11  -2 82.3753 10.4980   1
   3  11   2 101.474 8.68983   1
  -3  11  -2 95.8726 5.41732   2
   3  11   2 98.7641 5.29593   2
  -5 -11  -2 32.8958 5.13692   1
   5 -11   2 30.9364 3.65478   2
  -5 -11  -2 39.7375 3.02533   2
   5 -11   2 37.8430 6.47882   1
  -5  11  -2 31.2497 6.91529   1
   5  11   2 26.5855 4.61912   1
  -5  11  -2 32.9645 3.56339   2
   5  11   2 35.7136 2.80548   2
   7 -11   2 2.66131 5.74094   1
  -7 -11  -2 3.93130 3.81910   1
   7 -11   2 4.41736 1.90416   2
  -7 -11  -2 4.42193 1.32154   2
  -7  11  -2 2.38097 1.69956   2
   7  11   2 4.91753 3.70673   1
  -7  11  -2 1.41490 6.18631   1
   7  11   2 3.90792 1.01039   2
  -9 -11  -2 19.7749 2.55371   2
   9 -11   2 26.1482 3.81962   2
  -9 -11  -2 20.8552 4.18576   1
   9 -11   2 21.8062 7.24858   1
  -9  11  -2 29.1022 3.90129   2
  -9  11  -2 33.2404 8.27319   1
   9  11   2 17.2901 4.02833   1
 -11 -11  -2 16.2439 3.78055   1
  11 -11   2 18.9982 2.65161   2
  11 -11   2 28.9152 8.19982   1
 -11 -11  -2 21.2704 2.50674   2
 -11  11  -2 33.1160 8.56516   1
 -11  11  -2 25.9740 4.02875   2
  11  11   2 19.0591 3.90252   1
 -13 -11  -2 0.27874 2.31041   1
 -13 -11  -2 1.97661 1.25700   2
  13 -11   2 -12.237 7.37963   1
  13 -11   2 3.74674 2.25866   2
 -13 -11  -2 -0.8249 2.55748   1
 -13  11  -2 2.37021 2.22678   2
 -13  11  -2 0.51291 11.5149   1
  15 -11   2 0.59697 8.27604   1
  15 -11   2 1.84627 2.36458   2
 -15  11  -2 2.87348 2.35193   2
 -15  11  -2 12.9705 9.51749   1
  17 -11   2 38.4541 11.0533   1
  17 -11   2 24.8991 3.44535   2
 -17  11  -2 26.7090 4.29030   2
 -17  11  -2 22.5113 10.8780   1
  19 -11   2 -4.3563 11.5187   1
  19 -11   2 7.10042 2.91994   2
 -19  11  -2 -12.768 11.1402   1
 -19  11  -2 5.80060 3.09965   2
  21 -11   2 1.50319 3.04870   2
 -21  11  -2 1.20771 3.34430   2
 -23  11  -2 85.9276 9.11622   2
  22 -12  -2 -0.3342 3.15956   2
 -22  12   2 1.66622 3.73858   2
  20 -12  -2 6.13558 3.11054   2
  20 -12  -2 2.92229 13.3625   1
 -20  12   2 2.15598 3.17761   2
 -20  12   2 -12.677 11.1925   1
  18 -12  -2 9.60945 10.8653   1
  18 -12  -2 17.2212 3.14032   2
 -18  12   2 9.67985 11.3016   1
 -18  12   2 16.1077 3.94458   2
 -16 -12   2 31.0421 2.41867   2
  16 -12  -2 19.5407 10.0352   1
  16 -12  -2 20.1390 3.20817   2
 -16  12   2 32.8767 5.17611   2
 -16  12   2 29.9990 10.5868   1
  14 -12  -2 1.20287 7.85789   1
  14 -12  -2 -0.3283 2.14223   2
 -14 -12   2 1.27638 1.12461   2
 -14  12   2 -6.6691 8.98512   1
 -14  12   2 -1.5294 2.31067   2
  12 -12  -2 50.4099 10.0900   1
 -12 -12   2 50.8381 4.09872   1
 -12 -12   2 50.6926 3.29475   2
  12 -12  -2 45.3163 4.94492   2
 -12  12   2 44.4913 4.81591   2
 -12  12   2 39.6711 9.58731   1
  12  12  -2 40.6038 4.34807   1
 -10 -12   2 24.1788 2.59598   2
  10 -12  -2 15.9531 7.45076   1
  10 -12  -2 16.0861 2.61318   2
 -10 -12   2 27.2081 3.94576   1
 -10  12   2 16.1637 2.50524   2
 -10  12   2 13.0475 7.64776   1
   8 -12  -2 3.33687 1.92363   2
   8 -12  -2 6.41265 6.50064   1
  -8 -12   2 1.74678 3.72068   1
  -8 -12   2 0.38131 1.24919   2
   8  12  -2 1.45401 3.60829   1
  -8  12   2 3.80636 6.82363   1
  -8  12   2 2.31570 1.92163   2
  -6 -12   2 390.335 20.9557   1
   6 -12  -2 399.689 23.2400   1
  -6 -12   2 393.790 18.5789   2
   6 -12  -2 385.289 18.9672   2
  -6  12   2 380.635 18.8988   2
   6  12  -2 370.852 20.7290   1
  -6  12   2 366.249 22.9477   1
   6  12  -2 386.996 18.3454   2
   4 -12  -2 112.275 12.2091   1
  -4 -12   2 136.870 10.8698   1
   4 -12  -2 127.514 7.43548   2
  -4 -12   2 135.898 7.11589   2
   4  12  -2 135.725 6.96776   2
   4  12  -2 130.426 10.2874   1
  -4  12   2 135.470 7.31022   2
  -4  12   2 122.312 12.6220   1
   2 -12  -2 14.5788 5.56473   1
  -2 -12   2 11.5371 1.76660   2
  -2 -12   2 11.1608 4.87125   1
   2 -12  -2 7.30943 1.82969   2
  -2  12   2 18.3479 5.70342   1
   2  12  -2 8.87006 1.64850   2
   2  12  -2 11.1348 4.20524   1
   0 -12   2 1.54629 4.87282   1
   0 -12  -2 -4.1386 5.89560   1
   0 -12   2 3.03453 1.63141   2
   0 -12  -2 3.98181 1.65529   2
   0  12   2 0.07332 1.50494   2
   0  12   2 -4.5692 2.98471   1
   0  12  -2 0.36302 1.51210   2
   0  12  -2 1.04988 4.73661   1
   2 -12   2 25.4756 5.91651   1
   2 -12   2 17.6545 3.17065   2
  -2 -12  -2 25.3334 2.92003   2
  -2 -12  -2 23.0566 5.35164   1
   2  12   2 25.4092 2.99822   2
   2  12   2 27.0826 4.91407   1
  -2  12  -2 26.7136 6.33064   1
   4 -12   2 4.46846 1.75671   2
  -4 -12  -2 0.60003 1.34792   2
   4 -12   2 1.93332 5.57316   1
  -4 -12  -2 2.23023 4.58993   1
   4  12   2 0.57194 1.33936   2
   4  12   2 -3.2849 3.95988   1
  -4  12  -2 1.76528 1.58358   2
  -4  12  -2 6.35425 6.01022   1
   6 -12   2 12.5601 2.10687   2
  -6 -12  -2 11.5040 4.63450   1
   6 -12   2 8.28468 6.42593   1
  -6 -12  -2 8.81440 1.59720   2
  -6  12  -2 9.48914 7.20749   1
   6  12   2 10.1923 4.43413   1
   6  12   2 9.80241 1.39432   2
  -6  12  -2 9.42275 2.00416   2
  -8 -12  -2 13.8579 2.60885   2
  -8 -12  -2 15.7095 4.65894   1
   8 -12   2 24.8684 7.36429   1
   8 -12   2 22.2371 3.83675   2
  -8  12  -2 17.8549 2.38134   2
   8  12   2 14.0072 1.68299   2
  -8  12  -2 27.2955 7.96690   1
   8  12   2 9.80662 4.43261   1
  10 -12   2 7.55734 2.33252   2
  10 -12   2 1.59824 7.31636   1
 -10 -12  -2 9.14550 1.57767   2
 -10 -12  -2 8.76649 4.14931   1
 -10  12  -2 8.31930 2.26234   2
  10  12   2 6.79433 6.91300   1
 -10  12  -2 -0.5931 8.02352   1
 -12 -12  -2 1.47056 1.36989   2
  12 -12   2 -4.2708 7.62106   1
 -12 -12  -2 1.03713 3.48473   1
  12 -12   2 -0.8967 2.24253   2
 -12  12  -2 -2.2440 2.19128   2
  12  12   2 -0.6569 3.36096   1
 -12  12  -2 -2.7735 8.46579   1
  14 -12   2 25.1520 4.76458   2
 -14 -12  -2 16.2466 2.74274   2
  14 -12   2 26.7186 9.50718   1
 -14  12  -2 27.4318 4.76844   2
 -14  12  -2 30.3184 11.0157   1
  16 -12   2 7.31744 9.90094   1
  16 -12   2 10.5443 2.96430   2
 -16  12  -2 2.42540 2.97773   2
 -16  12  -2 2.97070 10.5601   1
  18 -12   2 -5.6559 11.9043   1
  18 -12   2 1.58460 2.88763   2
 -18  12  -2 1.12437 3.04494   2
 -18  12  -2 -3.7707 11.7396   1
  20 -12   2 14.4809 3.58658   2
 -20  12  -2 2.27688 3.60367   2
 -22  12  -2 -0.9344 4.04298   2
  21 -13  -2 -5.3885 3.07558   2
 -21  13   2 0.03985 3.54783   2
  19 -13  -2 -18.806 12.0854   1
  19 -13  -2 -1.6676 3.05357   2
 -19  13   2 4.35745 3.34189   2
 -19  13   2 13.7159 11.9617   1
  17 -13  -2 8.00924 10.7370   1
  17 -13  -2 9.69762 2.98039   2
 -17  13   2 -3.9368 11.4195   1
 -17  13   2 7.72116 3.20224   2
  15 -13  -2 2.90828 9.36750   1
 -15 -13   2 3.64419 1.28505   2
  15 -13  -2 -1.8400 2.68398   2
 -15  13   2 1.89347 2.55231   2
 -15  13   2 2.14788 10.1459   1
  13 -13  -2 21.3252 9.61164   1
  13 -13  -2 18.5325 3.11275   2
 -13 -13   2 19.0082 2.54230   2
 -13  13   2 17.1559 2.93721   2
 -13  13   2 18.8246 9.65640   1
 -11 -13   2 15.9395 2.61810   2
  11 -13  -2 14.6070 2.67281   2
 -11 -13   2 16.3381 3.79907   1
  11 -13  -2 21.8844 8.44289   1
 -11  13   2 17.1652 9.18208   1
  11  13  -2 13.1077 3.83339   1
 -11  13   2 14.2890 2.66250   2
  -9 -13   2 0.05638 1.35371   2
   9 -13  -2 -6.0361 6.98524   1
   9 -13  -2 -0.6769 2.05758   2
  -9 -13   2 -1.2253 4.06387   1
   9  13  -2 -0.6616 4.09485   1
  -9  13   2 -0.1961 1.91782   2
  -9  13   2 10.8845 7.81128   1
   7 -13  -2 18.8268 7.39089   1
  -7 -13   2 40.5919 3.31135   2
   7 -13  -2 27.3264 4.20188   2
  -7 -13   2 40.6672 5.56154   1
  -7  13   2 31.8788 8.53021   1
   7  13  -2 37.6413 2.79036   2
   7  13  -2 34.6343 5.46445   1
  -7  13   2 32.5227 4.17212   2
   5 -13  -2 12.1455 2.31254   2
  -5 -13   2 15.5636 5.37778   1
  -5 -13   2 16.4170 2.93207   2
   5 -13  -2 19.9568 6.71112   1
  -5  13   2 13.4268 2.14335   2
   5  13  -2 15.2669 2.65043   2
   5  13  -2 12.8040 4.79257   1
  -5  13   2 10.5787 6.83986   1
  -3 -13   2 0.66024 1.53122   2
  -3 -13   2 0.30547 5.23705   1
   3 -13  -2 2.37308 1.85741   2
   3 -13  -2 -0.8308 5.72627   1
  -3  13   2 -2.2726 5.89024   1
   3  13  -2 2.04636 1.45948   2
   3  13  -2 9.53434 4.93752   1
   1 -13  -2 14.5881 2.19933   2
  -1 -13   2 10.2378 2.11730   2
   1 -13  -2 15.8872 5.78449   1
  -1 -13   2 13.0912 5.75723   1
  -1  13   2 11.6091 2.04270   2
   1  13  -2 -5.6063 3.32821   1
   1  13  -2 13.6137 1.98081   2
   1 -13   2 24.1815 6.13444   1
  -1 -13  -2 22.6214 6.12010   1
  -1 -13  -2 17.9608 3.21676   2
   1 -13   2 27.1197 3.63639   2
  -1  13  -2 28.7636 8.75061   1
  -1  13  -2 19.5772 3.41379   2
   1  13   2 23.0643 4.83426   1
   1  13   2 19.1128 3.04616   2
  -3 -13  -2 56.6948 7.46487   1
   3 -13   2 56.0567 7.92858   1
  -3 -13  -2 62.5247 4.46501   2
   3 -13   2 67.4753 4.95681   2
   3  13   2 65.7240 9.11878   1
   3  13   2 67.4155 4.31058   2
  -3  13  -2 45.4505 7.75799   1
  -5 -13  -2 95.4465 5.76938   2
  -5 -13  -2 104.264 10.5150   1
   5 -13   2 103.059 6.37496   2
   5 -13   2 88.8486 12.4220   1
  -5  13  -2 98.6026 6.24157   2
  -5  13  -2 85.6842 12.9001   1
   5  13   2 100.010 9.93374   1
   5  13   2 95.0517 5.48632   2
   7 -13   2 5.00089 6.87568   1
   7 -13   2 15.1603 2.52293   2
  -7 -13  -2 18.4836 2.85126   2
  -7 -13  -2 8.71570 5.02916   1
  -7  13  -2 8.07197 7.42306   1
   7  13   2 23.1101 5.24711   1
   7  13   2 11.8055 2.18700   2
  -7  13  -2 13.9825 2.34995   2
  -9 -13  -2 25.5372 5.37030   1
   9 -13   2 32.6311 4.56367   2
  -9 -13  -2 27.5988 3.16412   2
   9 -13   2 36.7970 8.96963   1
   9  13   2 31.0375 5.55012   1
  -9  13  -2 32.4938 4.52837   2
  -9  13  -2 19.4677 8.87963   1
  11 -13   2 1.70308 2.28523   2
 -11 -13  -2 3.26831 1.55433   2
  11 -13   2 3.93081 8.77652   1
 -11 -13  -2 2.60940 4.23198   1
 -11  13  -2 3.62061 2.27363   2
  11  13   2 7.76098 4.42927   1
 -11  13  -2 8.99578 9.15425   1
  13 -13   2 -0.5420 9.09490   1
 -13 -13  -2 8.04469 3.40676   1
 -13 -13  -2 11.3310 1.75212   2
  13 -13   2 9.04038 2.89567   2
 -13  13  -2 10.5944 2.63478   2
 -13  13  -2 -4.6260 9.76575   1
  15 -13   2 -0.4511 10.3060   1
  15 -13   2 1.54426 2.73899   2
 -15 -13  -2 -1.2856 1.53086   2
 -15  13  -2 -12.313 10.8897   1
 -15  13  -2 1.68956 2.84109   2
  17 -13   2 32.8679 12.9417   1
  17 -13   2 12.9655 3.44679   2
 -17  13  -2 16.5264 3.76105   2
 -17  13  -2 18.9307 13.1410   1
 -19  13  -2 15.7737 14.8520   1
 -19  13  -2 5.12290 3.61567   2
  21 -13   2 -0.3125 3.86413   2
 -21  13  -2 4.21169 4.07548   2
  20 -14  -2 -0.7368 3.42567   2
 -20  14   2 5.25121 4.07456   2
  18 -14  -2 39.6920 14.0361   1
  18 -14  -2 0.59343 3.27082   2
 -18  14   2 0.45381 3.25769   2
  16 -14  -2 -1.2788 2.85972   2
  16 -14  -2 -14.822 10.9017   1
 -16 -14   2 2.69352 1.40246   2
 -16  14   2 0.75807 3.05132   2
 -16  14   2 -27.410 11.2754   1
 -14 -14   2 37.5212 3.32137   2
  14 -14  -2 32.1672 11.4304   1
  14 -14  -2 45.5281 5.61981   2
 -14  14   2 34.1548 5.42191   2
 -14  14   2 34.2509 12.0300   1
  12 -14  -2 4.24785 9.59634   1
  12 -14  -2 1.51662 2.55177   2
 -12 -14   2 5.24193 3.43112   1
 -12 -14   2 2.36551 1.49237   2
 -12  14   2 1.83396 2.39692   2
  12  14  -2 -1.0923 3.54139   1
 -12  14   2 -14.611 8.90074   1
  10 -14  -2 11.3121 8.42624   1
  10 -14  -2 2.99697 2.38014   2
 -10 -14   2 1.95204 1.52478   2
 -10  14   2 2.08500 2.35567   2
  10  14  -2 1.12387 4.47875   1
 -10  14   2 -4.4701 8.78749   1
  -8 -14   2 75.5251 9.59428   1
   8 -14  -2 57.1523 9.98664   1
   8 -14  -2 80.9864 5.85653   2
  -8 -14   2 69.9780 4.78139   2
  -8  14   2 80.8759 5.78527   2
   8  14  -2 62.7807 9.38298   1
  -8  14   2 81.6620 11.1607   1
  -6 -14   2 14.0726 5.44400   1
   6 -14  -2 15.6438 2.45777   2
  -6 -14   2 9.97968 1.86383   2
   6 -14  -2 3.86464 7.46594   1
   6  14  -2 10.4424 1.64856   2
  -6  14   2 8.40411 2.12121   2
  -6  14   2 17.6616 7.59506   1
   6  14  -2 12.3910 5.47370   1
  -4 -14   2 20.1179 6.34308   1
   4 -14  -2 14.4932 6.87285   1
   4 -14  -2 21.0767 3.91641   2
  -4 -14   2 15.0895 2.12190   2
   4  14  -2 20.6292 3.07472   2
  -4  14   2 32.2418 7.80843   1
   4  14  -2 14.4090 5.62278   1
  -2 -14   2 -0.5332 6.07941   1
   2 -14  -2 3.62641 6.18305   1
   2 -14  -2 1.13547 1.85731   2
  -2 -14   2 2.38123 1.73788   2
   2  14  -2 -1.4046 4.89219   1
  -2  14   2 2.22169 1.96981   2
  -2  14   2 -2.0256 8.53966   1
   2  14  -2 0.78704 1.64350   2
   0 -14   2 0.64171 1.93143   2
   0 -14  -2 2.66910 1.88468   2
   0 -14  -2 12.0484 6.86251   1
   0  14   2 -0.7469 1.71704   2
   0  14  -2 -1.2689 1.76292   2
   0  14  -2 -4.9679 4.38013   1
  -2 -14  -2 31.1987 6.78411   1
   2 -14   2 30.3791 4.09387   2
   2 -14   2 31.7941 7.45112   1
  -2 -14  -2 28.0582 3.61945   2
  -2  14  -2 40.5967 7.80056   1
   2  14   2 32.4675 3.50626   2
   2  14   2 34.4544 6.49504   1
   4 -14   2 3.30652 6.81355   1
  -4 -14  -2 3.33134 1.74289   2
   4 -14   2 6.14210 2.12043   2
  -4 -14  -2 5.93952 5.66884   1
  -4  14  -2 21.9777 3.00146   2
   4  14   2 7.59573 1.69819   2
  -4  14  -2 -2.5679 6.58051   1
   4  14   2 6.59518 5.11479   1
  -6 -14  -2 23.9856 3.30980   2
   6 -14   2 24.1117 4.30387   2
  -6 -14  -2 22.1716 6.31293   1
   6 -14   2 25.0051 8.08988   1
  -6  14  -2 10.5981 7.96989   1
   6  14   2 20.9467 2.83166   2
  -6  14  -2 25.2195 3.93508   2
   6  14   2 22.8414 5.87543   1
   8 -14   2 10.3205 2.60589   2
  -8 -14  -2 12.3110 1.91232   2
  -8 -14  -2 11.0058 5.47278   1
   8 -14   2 -8.7048 7.88846   1
  -8  14  -2 9.95820 2.51524   2
   8  14   2 13.2345 1.94842   2
   8  14   2 16.9840 5.68680   1
  -8  14  -2 3.67853 8.29404   1
 -10 -14  -2 7.94674 1.84738   2
  10 -14   2 0.20318 8.61051   1
  10 -14   2 8.21903 2.73453   2
  10  14   2 14.3632 5.21772   1
 -10  14  -2 11.2232 2.69236   2
 -10  14  -2 4.09212 9.52484   1
 -12 -14  -2 0.57037 1.63602   2
  12 -14   2 -14.848 8.72668   1
 -12 -14  -2 1.75857 4.24711   1
  12 -14   2 0.13619 2.63204   2
 -12  14  -2 0.63266 2.73878   2
  12  14   2 -1.8957 4.39057   1
 -12  14  -2 9.86497 10.7134   1
  14 -14   2 0.34174 2.87165   2
  14 -14   2 6.75595 11.0104   1
 -14 -14  -2 1.52424 1.68700   2
 -14  14  -2 2.07412 2.90766   2
 -14  14  -2 25.5538 11.6927   1
  16 -14   2 3.36931 3.24841   2
  16 -14   2 6.55522 11.9902   1
 -16  14  -2 3.85608 3.48459   2
  18 -14   2 4.83740 3.55254   2
 -18  14  -2 8.41148 3.98464   2
  20 -14   2 -5.1804 3.64417   2
 -20  14  -2 -4.1354 3.77122   2
  19 -15  -2 -0.4729 3.59343   2
 -19  15   2 -0.6913 3.87536   2
  17 -15  -2 2.32395 3.22034   2
 -17 -15   2 0.83287 1.42150   2
 -17  15   2 0.86402 3.57082   2
  15 -15  -2 15.3363 15.7740   1
  15 -15  -2 -0.3890 3.09240   2
 -15  15   2 -0.2060 3.18034   2
  13 -15  -2 34.6941 12.0499   1
 -13 -15   2 19.1150 3.15182   2
  13 -15  -2 16.7330 3.26352   2
  13  15  -2 19.9800 3.02844   1
 -13  15   2 19.2753 3.50088   2
 -11 -15   2 124.526 10.1796   1
  11 -15  -2 109.279 7.85404   2
  11 -15  -2 134.287 18.8191   1
 -11 -15   2 111.561 6.52967   2
 -11  15   2 112.571 7.69350   2
  11  15  -2 109.566 10.2842   1
 -11  15   2 104.127 14.2713   1
   9 -15  -2 2.91313 2.52429   2
  -9 -15   2 3.48458 1.73577   2
  -9 -15   2 -5.3561 4.97192   1
   9 -15  -2 11.9742 9.46407   1
  -9  15   2 3.67854 2.35548   2
  -9  15   2 0.51681 9.34293   1
   9  15  -2 7.82560 5.53872   1
   7 -15  -2 -0.5450 2.29607   2
  -7 -15   2 -0.2522 1.72089   2
   7 -15  -2 3.65729 7.78464   1
  -7 -15   2 9.70038 5.69588   1
   7  15  -2 -1.6859 5.41648   1
  -7  15   2 4.21294 2.20390   2
   7  15  -2 2.74224 1.35792   2
  -7  15   2 5.87950 8.20669   1
  -5 -15   2 8.32287 6.04474   1
   5 -15  -2 -0.8137 7.42069   1
   5 -15  -2 0.41225 2.18146   2
  -5 -15   2 1.38847 1.73423   2
   5  15  -2 6.95892 5.84544   1
   5  15  -2 3.95233 1.65191   2
  -5  15   2 -9.1406 6.71909   1
  -3 -15   2 35.5178 7.62233   1
   3 -15  -2 33.3443 4.36363   2
   3 -15  -2 17.7125 7.32182   1
  -3 -15   2 26.0121 3.80976   2
  -3  15   2 14.3343 8.20861   1
   3  15  -2 31.4652 3.65688   2
   3  15  -2 27.5436 6.68495   1
   1 -15  -2 58.4988 9.08875   1
   1 -15  -2 70.7284 5.40180   2
  -1 -15   2 67.0388 9.47379   1
   1  15  -2 83.7425 10.3371   1
  -1  15   2 34.8076 9.95118   1
  -1  15   2 68.1676 5.15628   2
   1  15  -2 69.1660 5.01291   2
  -1 -15  -2 -1.4183 1.99590   2
  -1 -15  -2 0.98072 6.91581   1
   1 -15   2 4.92767 6.94789   1
   1 -15   2 3.23948 2.18519   2
  -1  15  -2 2.50823 2.01504   2
   1  15   2 0.22291 1.83743   2
   1  15   2 0.99794 5.16649   1
   3 -15   2 1.86862 2.16832   2
  -3 -15  -2 4.89830 6.66423   1
  -3 -15  -2 1.94562 1.87166   2
   3 -15   2 9.96521 6.83765   1
  -3  15  -2 0.65070 2.43283   2
   3  15   2 8.46368 6.05685   1
  -3  15  -2 -2.6390 7.18798   1
   3  15   2 1.31370 1.77130   2
  -5 -15  -2 1.40393 1.73058   2
  -5 -15  -2 -1.0609 6.00776   1
   5 -15   2 5.86871 7.60721   1
   5 -15   2 0.36050 2.29675   2
   5  15   2 3.61128 5.92472   1
  -5  15  -2 9.44016 8.20423   1
  -5  15  -2 1.08066 1.90415   2
   5  15   2 -1.7915 1.53186   2
  -7 -15  -2 6.24623 6.04587   1
  -7 -15  -2 5.73046 1.90643   2
   7 -15   2 -0.2846 8.11132   1
   7 -15   2 2.91795 2.48621   2
  -7  15  -2 5.19406 2.28994   2
  -7  15  -2 0.25235 8.86512   1
   7  15   2 8.29622 5.96473   1
   7  15   2 3.16393 1.40374   2
   9 -15   2 42.5097 5.33398   2
   9 -15   2 27.1558 10.0687   1
  -9 -15  -2 34.3388 3.84726   2
  -9 -15  -2 37.5994 6.71839   1
  -9  15  -2 36.6154 5.20177   2
  -9  15  -2 39.6461 11.4714   1
   9  15   2 28.4705 6.83376   1
  11 -15   2 14.7577 11.9492   1
 -11 -15  -2 11.4885 5.47040   1
  11 -15   2 11.1205 3.09160   2
 -11 -15  -2 12.2693 2.14186   2
 -11  15  -2 14.0537 3.17127   2
  11  15   2 14.1330 5.58510   1
  13 -15   2 2.19577 3.90221   2
 -13 -15  -2 -2.2789 3.90231   1
 -13 -15  -2 3.32181 1.86660   2
  13  15   2 1.38353 4.01673   1
 -13  15  -2 3.18726 3.16854   2
  15 -15   2 79.0269 7.86100   2
 -15  15  -2 85.8629 7.89725   2
  17 -15   2 -1.2267 3.58045   2
 -17  15  -2 -6.4218 3.50703   2
  18 -16  -2 -1.2340 3.79309   2
 -18  16   2 -3.0557 3.94894   2
  16 -16  -2 32.4876 4.60901   2
 -16 -16   2 31.9144 3.65081   2
 -16  16   2 39.3754 7.24774   2
  14 -16  -2 -0.8965 3.24179   2
 -14 -16   2 2.56949 1.90951   2
 -14  16   2 1.40555 3.11027   2
 -12 -16   2 0.42181 1.82321   2
  12 -16  -2 -0.1680 2.99779   2
 -12 -16   2 0.99347 4.42616   1
 -12  16   2 1.36218 3.01536   2
  12  16  -2 -6.5353 4.59163   1
  10 -16  -2 5.95940 2.85715   2
 -10 -16   2 0.63256 1.81363   2
 -10 -16   2 1.75101 5.93149   1
  10  16  -2 -5.7971 5.68282   1
 -10  16   2 4.65090 2.71476   2
  -8 -16   2 10.6904 6.53306   1
  -8 -16   2 9.14934 2.11807   2
   8 -16  -2 12.3158 2.96617   2
   8 -16  -2 24.6439 12.5770   1
  -8  16   2 14.4398 2.87780   2
  -6 -16   2 63.7293 9.11236   1
   6 -16  -2 32.0460 9.88652   1
   6 -16  -2 54.0061 5.72553   2
  -6 -16   2 60.8522 4.79384   2
   6  16  -2 57.2689 4.18133   2
   6  16  -2 53.7018 8.40561   1
  -6  16   2 55.9261 5.06064   2
  -4 -16   2 7.99125 7.54073   1
  -4 -16   2 5.37205 1.99254   2
   4 -16  -2 7.14505 7.92658   1
   4 -16  -2 5.22544 2.59988   2
   4  16  -2 -4.3323 6.81465   1
  -4  16   2 6.38563 2.41298   2
   4  16  -2 6.51111 1.91217   2
   2 -16  -2 6.54219 2.43553   2
  -2 -16   2 10.3229 2.30847   2
  -2 -16   2 11.5820 7.73329   1
   2 -16  -2 1.19770 7.25715   1
  -2  16   2 2.99778 2.24110   2
   2  16  -2 9.36693 8.74789   1
   2  16  -2 7.87673 2.14317   2
   0 -16  -2 14.6192 8.01864   1
   0 -16   2 19.7149 8.01994   1
   0 -16  -2 8.41989 2.59927   2
   0 -16   2 10.8101 2.64298   2
   0  16  -2 6.75473 2.16367   2
   0  16   2 6.57315 2.19108   2
  -2 -16  -2 7.07097 7.50156   1
   2 -16   2 -2.6414 6.47217   1
   2 -16   2 0.99863 2.27335   2
  -2 -16  -2 1.53726 2.05172   2
   2  16   2 1.78644 1.99963   2
  -2  16  -2 2.64900 2.24494   2
  -4 -16  -2 36.8565 4.41369   2
  -4 -16  -2 51.8322 9.03758   1
   4 -16   2 39.9117 9.33694   1
   4 -16   2 43.8586 5.32229   2
   4  16   2 46.4862 4.16829   2
  -6 -16  -2 -0.0679 1.96794   2
  -6 -16  -2 8.34416 7.36991   1
   6 -16   2 2.66042 2.60055   2
   6  16   2 -0.1344 1.61680   2
  -6  16  -2 3.30136 2.27505   2
  -8 -16  -2 -0.5959 1.91320   2
   8 -16   2 4.53800 2.74601   2
  -8  16  -2 2.82382 2.55765   2
  10 -16   2 -1.7177 2.77214   2
 -10 -16  -2 -1.3840 1.92470   2
 -10 -16  -2 21.0957 6.88658   1
 -10  16  -2 -1.6441 2.69078   2
 -12 -16  -2 -2.2892 5.45374   1
  12 -16   2 7.78951 3.42773   2
 -12 -16  -2 8.95228 2.19280   2
  12  16   2 10.3439 6.26979   1
 -12  16  -2 9.59835 3.32766   2
  14 -16   2 11.4071 3.81492   2
 -14 -16  -2 15.4007 2.39040   2
 -14  16  -2 9.37687 3.76896   2
 -16 -16  -2 1.19245 2.13313   2
  16 -16   2 4.01979 3.97111   2
 -16  16  -2 5.62438 4.02406   2
  15 -17  -2 10.4358 4.01229   2
 -15 -17   2 5.21047 2.14979   2
 -15  17   2 1.94460 3.92778   2
 -13 -17   2 1.40190 2.06593   2
  13 -17  -2 2.34284 3.33806   2
 -13  17   2 0.16829 3.28447   2
  11 -17  -2 2.67436 3.09491   2
 -11 -17   2 14.9531 6.37236   1
 -11 -17   2 0.99368 2.11757   2
 -11  17   2 10.1764 3.03771   2
  -9 -17   2 3.30400 2.10456   2
   9 -17  -2 2.22469 2.89567   2
  -9  17   2 -1.4803 2.54981   2
   7 -17  -2 4.00141 2.90201   2
  -7 -17   2 -2.3572 2.03094   2
  -7  17   2 -2.5424 2.23271   2
  -5 -17   2 6.16286 2.26000   2
   5 -17  -2 5.19489 2.76011   2
   5  17  -2 7.21128 1.96530   2
  -5  17   2 -2.9429 1.53512   2
  -3 -17   2 -0.3435 2.07960   2
   3 -17  -2 0.80587 2.52862   2
   3  17  -2 -0.1872 2.03282   2
  -3  17   2 1.77444 2.35479   2
   1 -17  -2 37.2118 5.09652   2
   1  17  -2 40.0097 4.66122   2
  -1  17   2 35.1728 4.64131   2
   1 -17   2 3.29927 2.47053   2
  -1 -17  -2 2.95995 2.55434   2
  -1  17  -2 4.16580 2.35575   2
   1  17   2 3.39880 2.19137   2
   3 -17   2 7.98485 2.73908   2
  -3 -17  -2 6.48129 2.33759   2
   3  17   2 6.10191 2.22719   2
  -3  17  -2 10.3326 2.71785   2
   5 -17   2 -0.0395 2.62188   2
  -5 -17  -2 -0.6729 2.12705   2
   5  17   2 5.24636 1.94329   2
  -7 -17  -2 4.23529 2.21935   2
   7 -17   2 -3.9302 2.73669   2
  -7  17  -2 1.30634 2.39817   2
   7  17   2 0.57016 1.54430   2
  -9 -17  -2 8.77056 2.37451   2
   9 -17   2 8.07630 3.29476   2
  -9  17  -2 6.73643 2.86290   2
 -11 -17  -2 9.03795 2.43236   2
  11 -17   2 8.75288 3.57662   2
 -11  17  -2 3.23092 3.29251   2
  13 -17   2 -1.0591 3.62860   2
 -13  17  -2 1.17697 3.60675   2
 -15 -17  -2 9.04953 2.41954   2
  15 -17   2 3.69890 4.22111   2
 -15  17  -2 8.94741 4.32952   2
 -14 -18   2 7.86008 2.48002   2
  14 -18  -2 1.72914 4.23211   2
 -12 -18   2 4.82159 2.38208   2
 -12  18   2 8.18507 3.82982   2
 -10 -18   2 2.04683 2.39790   2
  10 -18  -2 -1.1165 3.36426   2
 -10  18   2 0.80352 3.07967   2
  -8 -18   2 -2.3993 2.23634   2
   8 -18  -2 -1.8268 3.06400   2
  -8  18   2 2.03007 2.48440   2
  -6 -18   2 4.35242 2.38095   2
   6 -18  -2 -0.0335 2.89002   2
   6  18  -2 6.39742 2.14649   2
  -4 -18   2 1.42035 2.29603   2
   4 -18  -2 -2.0093 2.73124   2
  -4  18   2 2.85911 2.63082   2
   2 -18  -2 -1.5190 2.68770   2
  -2 -18   2 5.43981 2.60570   2
  -2  18   2 1.05359 2.44058   2
   2  18  -2 -2.6084 2.23041   2
   0 -18  -2 0.56700 2.85728   2
   0 -18   2 4.13390 2.78142   2
   0  18   2 2.17503 2.34883   2
   0  18  -2 0.09616 2.34210   2
   2 -18   2 -0.5770 2.78464   2
  -2 -18  -2 -1.8017 2.42030   2
  -2  18  -2 1.19642 2.48697   2
   2  18   2 3.72510 2.28294   2
   4 -18   2 0.54332 2.95656   2
  -4 -18  -2 3.88117 2.38275   2
   4  18   2 0.55570 2.12972   2
   6 -18   2 5.16588 3.24670   2
  -6 -18  -2 5.63769 2.50345   2
  -6  18  -2 24.4189 4.10251   2
   6  18   2 9.38285 2.35727   2
  -8 -18  -2 6.75536 2.56412   2
   8 -18   2 3.95195 3.38868   2
  -8  18  -2 1.67417 2.68831   2
  10 -18   2 -3.9651 3.57374   2
 -10 -18  -2 5.11306 2.58124   2
 -10  18  -2 -1.2224 3.12933   2
 -12 -18  -2 6.95182 2.71795   2
  12 -18   2 7.80507 4.51869   2
 -11 -19   2 7.92612 2.79440   2
  11 -19  -2 7.09315 4.48084   2
   9 -19  -2 15.7121 4.11416   2
  -9 -19   2 2.22008 2.65515   2
  -7 -19   2 14.5987 3.01048   2
   7 -19  -2 18.1708 4.14539   2
   7  19  -2 19.5979 3.33391   2
   5 -19  -2 0.78537 3.45514   2
  -5 -19   2 -0.8175 2.55067   2
   5  19  -2 0.94326 2.33713   2
   3 -19  -2 12.3567 3.47596   2
  -3 -19   2 14.2414 2.93224   2
   3  19  -2 14.3352 2.80249   2
  -3  19   2 10.6309 2.91495   2
   1 -19  -2 10.3158 3.42101   2
  -1 -19   2 20.5497 4.46147   2
  -1  19   2 8.89306 2.87507   2
   1  19  -2 9.44928 2.75190   2
  -1 -19  -2 27.4083 3.94168   2
   1 -19   2 32.8434 4.11511   2
   1  19   2 33.2589 5.07846   2
  -1  19  -2 44.0729 5.32849   2
  -3 -19  -2 0.24702 2.52152   2
  -3  19  -2 -2.8050 2.73760   2
  -5 -19  -2 5.69737 2.62340   2
   5 -19   2 4.85075 3.47536   2
   5  19   2 1.91620 2.79680   2
  -7 -19  -2 33.3695 5.34349   2
   7 -19   2 27.4770 4.43746   2
   7  19   2 27.6255 3.33821   2
  -9 -19  -2 4.77135 2.83327   2
   6  20  -2 0.28947 2.21523   2
   4  20  -2 3.65131 3.04246   2
   4  20   2 2.08061 2.69643   2
   6  20   2 2.89542 2.19204   2
 -28   0   3 -4.4152 2.23571   2
 -26   0   3 -3.1088 2.04159   2
  24   0  -3 -0.5269 1.17558   2
 -24   0   3 -0.8514 1.94952   2
 -22   0   3 -1.0008 5.13458   1
  22   0  -3 -0.5414 1.16820   2
  22   0  -3 -2.0993 4.70973   1
 -22   0   3 0.21987 1.68887   2
 -20   0   3 -2.1244 1.47761   2
 -20   0   3 -2.5122 4.37451   1
  20   0  -3 3.47242 4.38271   1
  20   0  -3 0.34066 1.11801   2
  18   0  -3 1.12644 3.88811   1
 -18   0   3 3.34733 3.89141   1
  18   0  -3 -0.1537 1.02780   2
 -18   0   3 -1.2863 1.34308   2
 -16   0   3 -0.1668 3.40876   1
 -16   0   3 1.19763 1.19970   2
  16   0  -3 0.33171 0.93822   2
  16   0  -3 0.95779 3.23718   1
 -14   0   3 -0.0681 1.02173   2
  14   0  -3 0.74272 0.86463   2
  14   0  -3 0.68194 2.87418   1
 -14   0   3 -0.9483 3.00719   1
  12   0  -3 0.17780 0.83964   2
 -12   0   3 1.16604 2.78244   1
  12   0  -3 2.18098 2.73089   1
 -12   0   3 0.50507 0.97602   2
 -10   0   3 -3.2471 2.32328   1
  10   0  -3 -0.1754 0.78019   2
  10   0  -3 2.30788 2.48741   1
 -10   0   3 0.76056 0.86620   2
  -8   0   3 0.42244 0.77088   2
  -8   0   3 0.80100 2.20599   1
   8   0  -3 0.72047 2.16145   1
   8   0  -3 0.25101 0.75065   2
  -6   0   3 -1.5676 1.82686   1
   6   0  -3 1.42904 1.87516   1
  -6   0   3 0.44600 0.66074   2
   6   0  -3 0.58351 0.64881   2
  -4   0   3 0.03911 1.63123   1
  -4   0   3 -0.7417 0.44968   2
   4   0  -3 -0.2592 1.24863   1
   4   0  -3 0.48348 0.56381   2
  -2   0  -3 2.03935 2.27625   1
  -2   0  -3 2.05310 0.66415   2
  -2   0  -3 1.56622 2.23976   1
   2   0   3 1.15924 0.71179   2
   4   0   3 10.8652 2.74209   1
  -4   0  -3 8.13353 2.83388   1
   4   0   3 5.94475 1.01610   2
  -4   0  -3 6.42162 0.98715   2
   6   0   3 1.16574 2.56230   1
   6   0   3 -0.2403 0.90618   2
  -6   0  -3 0.55819 2.70335   1
  -6   0  -3 0.61118 0.94424   2
   8   0   3 1.26480 1.03013   2
  -8   0  -3 0.46286 2.97352   1
   8   0   3 -0.5573 2.97147   1
  -8   0  -3 0.71063 1.03762   2
  10   0   3 1.74325 1.01859   2
  10   0   3 2.55882 3.31571   1
 -10   0  -3 1.57064 3.19062   1
 -10   0  -3 1.06387 1.12228   2
  12   0   3 2.50595 3.59688   1
  12   0   3 1.94144 1.08098   2
 -12   0  -3 1.40531 1.16482   2
 -12   0  -3 4.88827 3.68838   1
 -14   0  -3 5.04602 4.09501   1
 -14   0  -3 2.38138 1.40082   2
  14   0   3 2.05701 3.67633   1
  14   0   3 2.24158 1.17559   2
 -16   0  -3 -2.3133 1.42331   2
 -16   0  -3 0.95991 4.60085   1
  16   0   3 1.41479 4.47838   1
  16   0   3 0.16466 1.24429   2
 -18   0  -3 2.48184 5.24108   1
  18   0   3 1.74377 4.68102   1
 -18   0  -3 -1.4246 1.71918   2
  18   0   3 -1.2261 1.30624   2
  20   0   3 0.48181 1.44112   2
 -20   0  -3 6.34772 6.21131   1
 -20   0  -3 1.28434 2.00952   2
 -22   0  -3 1.93516 2.26037   2
  22   0   3 -1.2448 1.49914   2
  24   0   3 0.14753 1.91687   2
  24   0   3 -1.5500 1.58016   2
 -24   0  -3 1.77438 2.38116   2
  26   0   3 -3.7694 1.87624   2
 -26   0  -3 -1.1086 2.62461   2
  26   0   3 -1.7763 1.66840   2
 -27  -1   3 2.20170 2.20583   2
  27  -1  -3 -0.0421 1.45657   2
 -27   1   3 0.80725 2.37695   2
 -25  -1   3 90.3521 6.09099   2
  25  -1  -3 87.0021 5.23002   2
 -25   1   3 89.1739 6.29625   2
 -23  -1   3 43.6018 6.67611   1
 -23  -1   3 48.2826 4.28039   2
  23  -1  -3 46.3981 3.61684   2
 -23   1   3 52.0059 7.79816   1
 -23   1   3 47.1393 4.47128   2
 -21  -1   3 128.394 10.5260   1
  21  -1  -3 119.768 6.33048   2
  21  -1  -3 104.113 10.8676   1
 -21  -1   3 113.779 6.53011   2
  21   1  -3 116.706 5.79689   2
 -21   1   3 102.853 11.4511   1
  21   1  -3 118.640 9.95829   1
 -21   1   3 118.674 6.83768   2
 -19  -1   3 45.3580 4.27487   2
  19  -1  -3 46.6728 3.54749   2
 -19  -1   3 46.4828 5.63264   1
  19  -1  -3 50.3313 6.27326   1
 -19   1   3 50.1777 4.30530   2
  19   1  -3 53.2661 2.98371   2
 -19   1   3 64.1741 8.72759   1
  19   1  -3 57.4205 7.34951   1
  17  -1  -3 1.94214 1.14675   2
 -17  -1   3 -0.1275 3.28354   1
  17  -1  -3 5.62634 3.96512   1
 -17  -1   3 2.24485 1.26619   2
  17   1  -3 3.25675 0.89102   2
 -17   1   3 2.57184 3.90766   1
  17   1  -3 6.99968 3.47217   1
 -17   1   3 2.72813 1.42954   2
 -15  -1   3 11.8872 3.42701   1
  15  -1  -3 18.0551 4.20161   1
 -15  -1   3 17.7965 2.18862   2
  15  -1  -3 15.2764 2.11414   2
 -15   1   3 17.9453 4.32622   1
  15   1  -3 17.8327 1.66358   2
 -15   1   3 20.4176 2.39310   2
  15   1  -3 12.5951 3.30038   1
 -13  -1   3 4.06712 1.00405   2
  13  -1  -3 5.07893 1.05284   2
 -13  -1   3 2.25172 2.60389   1
  13  -1  -3 6.08865 3.20955   1
  13   1  -3 4.85135 0.80200   2
 -13   1   3 7.23776 3.40749   1
  13   1  -3 6.87039 2.65320   1
 -13   1   3 4.50790 1.22056   2
 -11  -1   3 464.475 22.9860   1
 -11  -1   3 455.231 22.0767   2
  11  -1  -3 495.776 23.6763   1
  11  -1  -3 457.884 22.1429   2
 -11   1   3 482.284 23.6338   1
 -11   1   3 460.695 22.1940   2
  11   1  -3 459.788 21.9841   2
  11   1  -3 472.481 23.0002   1
   9  -1  -3 103.215 7.35470   1
  -9  -1   3 101.864 5.18868   2
   9  -1  -3 103.257 5.32017   2
  -9  -1   3 105.587 6.36737   1
   9   1  -3 102.816 5.08737   2
  -9   1   3 106.428 5.39189   2
  -9   1   3 108.869 7.43021   1
   9   1  -3 106.987 6.37326   1
  -7  -1   3 97.6905 5.65893   1
   7  -1  -3 92.2505 6.54300   1
   7  -1  -3 88.9095 4.85192   2
  -7  -1   3 97.8675 4.67868   2
   7   1  -3 99.0645 5.58739   1
  -7   1   3 100.026 6.71831   1
  -7   1   3 94.4898 4.88392   2
   7   1  -3 94.8204 4.61740   2
   5  -1  -3 157.422 8.28345   1
  -5  -1   3 139.808 7.56862   1
   5  -1  -3 141.749 7.15496   2
  -5  -1   3 145.984 7.00305   2
   5   1  -3 150.990 7.51286   1
  -5   1   3 149.720 8.40419   1
  -5   1   3 149.578 7.15914   2
  -1   1  -3 452.039 21.2793   2
   3  -1   3 156.670 7.37290   2
  -3  -1  -3 153.501 7.28840   2
   3  -1   3 170.146 8.62535   1
  -3  -1  -3 150.530 8.51790   1
   3   1   3 110.731 7.32890   2
   3   1   3 148.864 7.29035   2
  -3   1  -3 168.958 8.90751   1
  -3   1  -3 155.180 7.35630   2
   5  -1   3 930.857 41.6906   1
  -5  -1  -3 876.943 41.3584   1
   5  -1   3 851.721 40.6039   2
  -5  -1  -3 812.749 40.5423   2
  -5  -1  -3 912.142 41.4392   1
  -5   1  -3 840.426 40.6074   2
  -5   1  -3 901.733 41.6635   1
   5   1   3 801.269 40.5205   2
  -7  -1  -3 1322.92 65.9403   2
   7  -1   3 1404.77 66.0001   2
  -7  -1  -3 1431.16 66.8540   1
   7  -1   3 1520.77 67.2278   1
  -7   1  -3 1506.99 67.2348   1
  -7   1  -3 1371.08 66.0123   2
   7   1   3 1312.13 65.9041   2
   9  -1   3 85.3319 7.38023   1
   9  -1   3 85.4683 4.39467   2
  -9  -1  -3 68.3720 4.29045   2
  -9  -1  -3 67.7484 6.66522   1
  -9   1  -3 85.1799 4.47051   2
  -9   1  -3 80.9857 7.57733   1
   9   1   3 67.2050 4.15158   2
  11  -1   3 3.41827 1.18416   2
 -11  -1  -3 3.90777 1.17529   2
  11  -1   3 1.62213 3.39901   1
 -11  -1  -3 3.50136 3.19579   1
 -11   1  -3 0.93698 3.54101   1
  11   1   3 3.14960 1.03802   2
  11   1   3 4.83886 3.22252   1
 -11   1  -3 2.79801 1.20716   2
  13  -1   3 110.113 9.36781   1
 -13  -1  -3 123.041 6.27930   2
  13  -1   3 111.402 6.22422   2
 -13   1  -3 115.372 6.38910   2
  13   1   3 123.168 6.05691   2
 -13   1  -3 111.589 9.80077   1
 -15  -1  -3 95.2946 9.28127   1
  15  -1   3 109.742 9.91677   1
 -15  -1  -3 104.834 5.98561   2
  15  -1   3 108.795 5.88213   2
  15   1   3 105.649 5.65170   2
 -15   1  -3 106.656 6.11483   2
 -15   1  -3 112.163 10.4181   1
 -17  -1  -3 234.150 14.6918   1
  17  -1   3 232.064 15.3087   1
  17  -1   3 228.567 11.2175   2
 -17   1  -3 221.807 15.3895   1
 -17   1  -3 224.783 11.4996   2
  17   1   3 209.058 11.0871   2
 -19  -1  -3 8.11286 5.66327   1
 -19  -1  -3 14.9723 2.15506   2
  19  -1   3 7.66276 1.76198   2
  19  -1   3 10.6763 5.61174   1
 -19  -1  -3 19.0259 5.77454   1
  19   1   3 15.6501 2.47170   2
 -19   1  -3 5.47394 2.05064   2
 -19   1  -3 14.5940 6.22798   1
 -21  -1  -3 42.5814 4.32439   2
 -21  -1  -3 33.0942 7.23263   1
  21  -1   3 29.3954 3.57737   2
 -21  -1  -3 31.8974 7.49205   1
 -21   1  -3 29.8146 4.58663   2
  21   1   3 36.2204 3.39571   2
 -21   1  -3 24.2449 7.60569   1
  21   1   3 37.2975 3.06456   2
 -23  -1  -3 24.3332 4.38500   2
  23  -1   3 20.6919 3.47058   2
 -23   1  -3 22.8792 3.10429   2
  23   1   3 18.7688 2.69175   2
  23   1   3 28.6379 4.17590   2
 -25  -1  -3 5.97428 2.42111   2
  25  -1   3 4.26005 1.95112   2
 -25   1  -3 6.19225 2.66321   2
  27  -1   3 24.6560 2.95654   2
 -28  -2   3 6.99927 2.42827   2
 -28   2   3 7.36716 2.90626   2
  26  -2  -3 -0.2365 1.68258   2
 -26  -2   3 -0.7172 2.00029   2
 -26  -2   3 6.97422 6.36209   1
 -26   2   3 0.59393 2.39915   2
  24  -2  -3 0.47926 1.62034   2
 -24  -2   3 -1.0988 1.85373   2
 -24   2   3 1.55106 2.14550   2
  22  -2  -3 3.80055 1.60989   2
 -22  -2   3 10.2082 4.53670   1
  22  -2  -3 2.90340 5.80878   1
 -22  -2   3 6.14357 1.75547   2
 -22   2   3 -1.2823 5.91257   1
 -22   2   3 5.52889 2.06479   2
  22   2  -3 5.62303 4.49063   1
 -20  -2   3 22.0659 4.62067   1
  20  -2  -3 28.7612 2.98921   2
  20  -2  -3 12.8681 5.33730   1
 -20  -2   3 25.8356 2.98948   2
  20   2  -3 20.6283 4.40460   1
 -20   2   3 15.8957 5.70591   1
 -20   2   3 22.7272 3.55063   2
  18  -2  -3 18.8548 5.30242   1
 -18  -2   3 17.3751 2.60401   2
 -18  -2   3 19.6790 3.89980   1
  18  -2  -3 22.1513 2.70042   2
 -18   2   3 21.9607 3.22627   2
 -18   2   3 27.7293 5.63371   1
  18   2  -3 27.2832 4.04246   1
  16  -2  -3 34.0496 2.74777   2
 -16  -2   3 29.4997 2.56682   2
 -16  -2   3 29.2575 3.78200   1
  16  -2  -3 37.3109 5.46938   1
 -16   2   3 32.1569 3.09598   2
  16   2  -3 25.1742 3.66779   1
 -16   2   3 25.2342 5.02215   1
  14  -2  -3 0.77518 1.09042   2
 -14  -2   3 1.79454 0.93044   2
 -14  -2   3 0.99838 2.35349   1
  14  -2  -3 -1.9426 3.39779   1
  14   2  -3 1.94740 2.34603   1
 -14   2   3 1.26372 1.20725   2
 -14   2   3 2.08095 3.59110   1
 -12  -2   3 13.5481 1.64056   2
 -12  -2   3 14.0781 2.41848   1
  12  -2  -3 13.2613 2.05828   2
  12  -2  -3 12.9714 3.93638   1
  12   2  -3 13.3038 2.38773   1
 -12   2   3 12.4472 2.22111   2
 -12   2   3 17.7053 3.93117   1
 -10  -2   3 23.1488 1.75590   2
  10  -2  -3 25.6970 2.28678   2
  10  -2  -3 22.9723 3.83271   1
 -10  -2   3 25.5404 3.20215   1
 -10   2   3 26.7643 4.24938   1
  10   2  -3 25.2696 3.23878   1
 -10   2   3 24.3802 2.43998   2
  -8  -2   3 10.9440 1.53744   1
  -8  -2   3 9.23080 1.01864   2
   8  -2  -3 8.11004 1.12444   2
   8  -2  -3 8.39137 3.28056   1
  -8   2   3 12.9886 3.41513   1
  -8   2   3 9.07451 1.22940   2
   8   2  -3 9.60047 1.51249   1
   6  -2  -3 105.760 5.73645   2
  -6  -2   3 121.292 5.40820   2
   6  -2  -3 108.189 7.66232   1
  -6  -2   3 121.770 5.77379   1
  -6   2   3 106.245 5.75731   2
   6   2  -3 121.392 5.76138   1
  -6   2   3 108.323 7.64509   1
   4  -2  -3 256.840 12.7099   1
   4  -2  -3 231.100 11.5812   2
  -4   2   3 230.465 11.5669   2
   4   2  -3 255.141 11.7254   1
  -4   2   3 241.347 12.8316   1
   2  -2  -3 830.015 46.8493   1
  -2   2   3 1151.45 47.1104   1
   0  -2   3 1.56427 0.67759   2
   0  -2  -3 1.59490 1.95549   1
   0  -2  -3 1.69085 0.64361   2
   0  -2   3 1.98200 2.03920   1
   0   2  -3 1.91596 2.94041   1
   0   2  -3 0.23764 0.20269   2
  -2  -2  -3 93.0652 6.30556   1
  -2  -2  -3 97.9252 4.90794   2
   2  -2   3 103.081 5.09233   2
   2  -2   3 97.4339 6.63710   1
   2   2   3 86.2192 4.91411   2
  -2   2  -3 105.065 6.87145   1
  -2   2  -3 108.747 5.09433   2
   4  -2   3 8.97639 3.08951   1
  -4  -2  -3 6.18818 2.48447   1
   4  -2   3 6.58417 1.12817   2
   4   2   3 5.43138 0.92151   2
   4   2   3 4.56628 1.91820   1
  -4   2  -3 9.48612 3.29779   1
  -4   2  -3 7.16239 1.12865   2
   4   2   3 6.10459 0.88362   2
  -6  -2  -3 979.335 47.6768   2
   6  -2   3 999.201 47.7894   2
  -6  -2  -3 1054.57 48.4943   1
  -6  -2  -3 1083.63 48.5567   1
   6  -2   3 1067.34 49.0470   1
   6   2   3 958.214 47.6360   2
  -6   2  -3 1077.57 49.1292   1
   6   2   3 968.320 47.6428   2
  -6   2  -3 981.481 47.7922   2
   8  -2   3 810.047 38.9498   2
   8  -2   3 881.691 40.5545   1
  -8  -2  -3 853.923 39.8852   1
  -8  -2  -3 785.317 38.8374   2
  -8  -2  -3 826.085 39.8205   1
  -8   2  -3 818.677 38.9845   2
   8   2   3 791.870 38.7837   2
  -8   2  -3 875.471 40.6293   1
   8   2   3 810.264 38.7929   2
  10  -2   3 115.848 6.38345   2
 -10  -2  -3 131.229 8.39888   1
  10  -2   3 114.705 9.38913   1
 -10  -2  -3 128.217 6.23590   2
 -10  -2  -3 121.378 8.16754   1
 -10   2  -3 112.396 6.44927   2
  10   2   3 126.315 6.08704   2
 -10   2  -3 105.237 9.48029   1
  10   2   3 126.613 6.11210   2
 -12  -2  -3 28.7680 4.09608   1
  12  -2   3 16.0757 4.98256   1
 -12  -2  -3 21.7023 3.73048   1
  12  -2   3 21.4607 2.55941   2
 -12  -2  -3 23.7155 2.34518   2
  12   2   3 20.9309 2.00133   2
 -12   2  -3 18.9044 2.70484   2
  12   2   3 22.7083 2.10498   2
 -12   2  -3 17.6100 4.63199   1
 -14  -2  -3 3.43119 3.83428   1
 -14  -2  -3 -1.8442 3.40508   1
  14  -2   3 4.14459 4.71383   1
  14  -2   3 1.24012 1.33701   2
 -14  -2  -3 1.39506 1.21946   2
 -14   2  -3 -3.2026 4.73212   1
  14   2   3 0.45150 0.95336   2
 -14   2  -3 2.05144 1.49258   2
  14   2   3 0.81554 1.06303   2
  16  -2   3 66.6213 4.62644   2
  16  -2   3 66.0753 9.74163   1
 -16  -2  -3 71.6133 8.57318   1
 -16  -2  -3 75.2351 8.49279   1
 -16  -2  -3 72.6789 4.58222   2
 -16   2  -3 70.9149 5.01210   2
 -16   2  -3 76.9487 10.2265   1
  16   2   3 74.2526 4.13804   2
  16   2   3 69.4666 4.03170   2
  18  -2   3 5.88853 5.89796   1
 -18  -2  -3 0.23408 4.68167   1
  18  -2   3 -0.6314 1.56930   2
 -18  -2  -3 3.73327 4.89237   1
 -18  -2  -3 0.59129 1.62232   2
  18   2   3 -0.2748 1.07133   2
 -18   2  -3 -0.3492 6.03463   1
 -18   2  -3 1.58012 1.92397   2
  18   2   3 0.40125 1.19944   2
  20  -2   3 0.02781 6.35147   1
 -20  -2  -3 12.3552 5.60810   1
 -20  -2  -3 -0.5869 5.24068   1
 -20  -2  -3 1.83374 1.83634   2
  20  -2   3 2.86350 1.75489   2
  20   2   3 1.74088 1.21434   2
 -20   2  -3 -6.7620 6.24797   1
 -20   2  -3 2.07572 2.15996   2
  20   2   3 2.11956 1.11025   2
 -22  -2  -3 6.71291 2.16298   2
 -22  -2  -3 -12.971 6.42350   1
  22  -2   3 8.22304 1.99789   2
  22   2   3 5.19272 1.16137   2
 -22   2  -3 7.62924 2.59678   2
  22   2   3 4.67674 1.05423   2
 -24  -2  -3 1.09899 2.19934   2
  24  -2   3 1.77596 1.99064   2
 -24   2  -3 -2.0400 2.62530   2
 -26  -2  -3 -1.5215 2.42567   2
 -26   2  -3 -2.3997 3.04137   2
 -27  -3   3 12.8162 5.53974   1
 -27  -3   3 3.16530 2.13031   2
  27  -3  -3 3.34891 2.13074   2
 -27   3   3 0.53418 2.68570   2
 -25  -3   3 5.86747 2.08143   2
  25  -3  -3 4.72446 2.00706   2
 -25  -3   3 -0.4369 4.97994   1
 -25   3   3 8.16358 2.66622   2
  23  -3  -3 13.4182 2.05172   2
 -23  -3   3 8.15632 4.40106   1
 -23  -3   3 9.36780 1.95151   2
 -23  -3   3 12.7253 4.68580   1
 -23   3   3 4.38984 7.02493   1
 -23   3   3 9.56652 2.52313   2
  21  -3  -3 53.0879 7.58201   1
 -21  -3   3 34.2410 3.35159   2
 -21  -3   3 33.1562 4.73053   1
 -21  -3   3 23.5254 6.54959   1
  21  -3  -3 35.2533 3.48581   2
 -21   3   3 34.0156 4.07208   2
 -21   3   3 23.9411 7.06084   1
 -19  -3   3 249.862 13.1013   1
  19  -3  -3 231.127 11.6302   2
  19  -3  -3 239.999 16.0796   1
 -19   3   3 216.343 12.3069   2
 -19   3   3 224.780 16.0602   1
  17  -3  -3 5.73018 1.49287   2
  17  -3  -3 5.20027 4.97992   1
 -17  -3   3 3.33976 1.15148   2
 -17  -3   3 2.26640 2.64404   1
 -17   3   3 3.37155 1.65894   2
 -17   3   3 3.38839 5.02670   1
 -15  -3   3 33.0347 2.32434   2
 -15  -3   3 27.9268 4.04032   1
  15  -3  -3 28.7186 5.13538   1
  15  -3  -3 34.3710 2.89557   2
  15   3  -3 24.9154 3.03405   1
 -15   3   3 32.6826 3.10450   2
 -15   3   3 25.2685 6.89692   1
 -13  -3   3 8.05700 1.90215   1
  13  -3  -3 5.92069 4.03704   1
  13  -3  -3 5.06857 1.28157   2
 -13  -3   3 3.97376 0.86573   2
  13   3  -3 5.05311 1.85564   1
 -13   3   3 5.42639 1.37196   2
 -13   3   3 3.63098 3.97113   1
 -11  -3   3 79.1025 4.05930   2
  11  -3  -3 78.7428 4.58988   2
 -11  -3   3 81.6936 4.66041   1
  11  -3  -3 94.8615 7.96625   1
 -11   3   3 78.6920 7.80450   1
  11   3  -3 84.2627 4.68541   1
 -11   3   3 80.6090 4.70663   2
   9  -3  -3 8.88305 3.59833   1
  -9  -3   3 16.0811 1.04977   2
   9  -3  -3 11.5791 2.12207   2
  -9   3   3 12.2793 2.20223   2
  -9   3   3 9.39063 3.70780   1
   7  -3  -3 434.032 21.5292   2
   7  -3  -3 474.200 23.0006   1
  -7   3   3 442.896 21.5500   2
  -7   3   3 470.764 23.1381   1
   5  -3  -3 481.311 21.7390   2
   5  -3  -3 452.123 22.8980   1
   5   3  -3 433.618 21.6169   1
   5   3  -3 444.627 21.6356   1
  -5   3   3 449.279 22.9428   1
  -5   3   3 483.410 21.7485   2
  -3  -3   3 28.6869 3.46424   1
  -3  -3   3 31.0463 2.23616   2
   3  -3  -3 46.8895 2.77559   2
   3  -3  -3 40.1544 5.00363   1
   3   3  -3 39.0126 3.35672   1
  -3   3   3 35.0605 5.25724   1
  -3   3   3 49.0796 2.74928   2
  -1  -3   3 249.685 12.5800   2
  -1  -3   3 277.555 13.4924   1
   1  -3  -3 270.292 13.7981   1
   1  -3   3 2.60150 2.61358   1
   1  -3   3 1.58940 1.05307   2
  -1  -3  -3 0.46053 2.18835   1
  -1  -3  -3 1.17027 0.83663   2
  -1   3  -3 1.50915 2.96963   1
  -3  -3  -3 27.2660 3.00850   1
  -3  -3  -3 24.9741 1.89503   2
   3  -3   3 21.9658 3.59099   1
   3  -3   3 27.2010 2.34904   2
  -3   3  -3 29.8478 2.57702   2
  -3   3  -3 17.2695 3.80660   1
   3   3   3 12.7321 2.26057   1
   3   3   3 24.0735 1.81644   2
   5  -3   3 1029.35 47.9054   1
   5  -3   3 945.269 46.5550   2
  -5  -3  -3 1034.70 47.1628   1
  -5  -3  -3 958.344 46.4144   2
  -5   3  -3 1018.32 47.9475   1
   5   3   3 1072.85 47.1974   1
   5   3   3 967.232 46.3818   2
  -5   3  -3 935.915 46.5628   2
   5   3   3 965.994 46.3787   2
  -7  -3  -3 743.294 34.6972   1
   7  -3   3 687.600 33.9710   2
  -7  -3  -3 768.821 34.7419   1
   7  -3   3 725.019 35.5846   1
  -7   3  -3 729.610 35.6766   1
   7   3   3 702.290 33.7493   2
  -7   3  -3 705.484 34.0162   2
   7   3   3 701.968 33.7462   2
   9  -3   3 925.297 43.0473   1
  -9  -3  -3 813.726 40.9493   2
  -9  -3  -3 898.221 41.9697   1
  -9  -3  -3 902.959 41.9861   1
   9  -3   3 846.806 41.1390   2
   9   3   3 837.955 40.8682   2
   9   3   3 865.099 40.8785   2
  -9   3  -3 865.457 41.1917   2
  -9   3  -3 907.929 43.0226   1
 -11  -3  -3 0.88866 2.73822   1
  11  -3   3 0.06313 1.19864   2
 -11  -3  -3 1.64678 2.84479   1
  11  -3   3 2.69228 4.03354   1
 -11  -3  -3 0.97933 1.00739   2
 -11   3  -3 1.77988 1.36511   2
  11   3   3 1.20994 0.78802   2
  11   3   3 1.82846 0.79378   2
 -11   3  -3 4.08135 4.28901   1
  13  -3   3 63.8113 8.51756   1
  13  -3   3 61.5228 4.21824   2
 -13  -3  -3 67.5012 3.87981   2
 -13  -3  -3 66.1645 6.83519   1
 -13  -3  -3 69.5942 6.73867   1
  13   3   3 65.4345 3.50357   2
  13   3   3 64.1788 3.47510   2
 -13   3  -3 59.0123 8.83307   1
 -13   3  -3 57.6963 4.33537   2
  15  -3   3 1.47103 1.53746   2
 -15  -3  -3 -3.4610 3.59289   1
 -15  -3  -3 -0.9264 3.55649   1
  15  -3   3 -1.0635 5.19163   1
 -15  -3  -3 -0.5648 1.25804   2
 -15   3  -3 -0.2227 5.19583   1
 -15   3  -3 0.47474 1.61329   2
  15   3   3 0.39911 0.84546   2
  15   3   3 0.50898 0.87475   2
  17  -3   3 19.8798 3.17654   2
 -17  -3  -3 5.86167 4.46713   1
 -17  -3  -3 14.9542 4.66457   1
  17  -3   3 21.0217 6.18998   1
 -17  -3  -3 10.1468 1.80385   2
  17   3   3 11.7611 1.73983   2
 -17   3  -3 10.4991 6.26029   1
  17   3   3 13.5045 1.66638   2
 -17   3  -3 23.7682 3.68549   2
  19  -3   3 5.60786 6.18712   1
  19  -3   3 21.2342 3.50091   2
 -19  -3  -3 16.3962 2.14330   2
 -19  -3  -3 10.9537 5.07934   1
 -19  -3  -3 20.9872 5.39893   1
 -19   3  -3 14.9239 2.48227   2
 -19   3  -3 16.0628 7.34505   1
 -21  -3  -3 40.4775 6.87169   1
 -21  -3  -3 35.4872 6.70546   1
 -21  -3  -3 47.1620 4.46102   2
  21  -3   3 50.4149 4.45457   2
 -21   3  -3 51.5703 5.18192   2
 -21   3  -3 43.8110 9.53103   1
 -23  -3  -3 15.9131 2.51157   2
 -23  -3  -3 17.1552 7.21024   1
  23  -3   3 13.7951 2.40882   2
 -23   3  -3 8.73632 2.81632   2
  25  -3   3 0.76720 3.84713   2
 -25  -3  -3 0.08182 2.20530   2
 -25   3  -3 2.95350 3.03200   2
 -28  -4   3 6.68802 2.35319   2
 -28   4   3 4.52814 3.28331   2
  26  -4  -3 2.07333 2.20824   2
 -26  -4   3 -2.1568 3.81534   1
 -26  -4   3 -0.3432 1.92845   2
 -26   4   3 0.81383 2.76545   2
 -24  -4   3 2.36563 3.17894   1
 -24  -4   3 9.20298 3.54935   1
 -24  -4   3 3.31351 1.82635   2
  24  -4  -3 2.57564 1.98095   2
 -24   4   3 5.26594 2.60680   2
  22  -4  -3 17.8732 7.51136   1
  22  -4  -3 15.7252 2.32331   2
 -22  -4   3 20.6740 3.03187   2
 -22  -4   3 18.3334 3.30647   1
 -22  -4   3 23.9758 3.63071   1
 -22   4   3 13.4229 7.67503   1
 -22   4   3 17.8731 2.74056   2
  20  -4  -3 31.5276 7.43952   1
  20  -4  -3 28.6452 3.49939   2
 -20  -4   3 25.4634 3.47740   1
 -20  -4   3 31.2717 2.85889   2
 -20  -4   3 25.3363 3.32834   1
 -20   4   3 26.5653 4.03099   2
 -20   4   3 25.4410 7.26454   1
 -18  -4   3 13.1842 2.20492   2
  18  -4  -3 12.1379 5.64430   1
 -18  -4   3 12.9218 2.47696   1
 -18  -4   3 10.7143 2.60742   1
 -18   4   3 11.6572 2.16877   2
 -18   4   3 10.1159 5.67993   1
  16  -4  -3 36.1174 3.35632   2
  16  -4  -3 46.5867 6.35616   1
 -16  -4   3 40.1275 3.45568   1
 -16  -4   3 38.6077 2.58180   2
 -16  -4   3 38.6228 3.59606   1
 -16   4   3 40.9408 6.16380   1
 -16   4   3 36.8096 3.64809   2
 -14  -4   3 3.89035 1.16548   1
  14  -4  -3 4.35324 4.31699   1
 -14  -4   3 3.59315 1.10676   1
  14  -4  -3 3.88581 1.37178   2
 -14  -4   3 4.03001 0.80634   2
 -14   4   3 4.66842 1.48660   2
 -14   4   3 6.90917 4.49631   1
  12  -4  -3 261.613 14.8686   1
  12  -4  -3 245.806 12.0584   2
 -12  -4   3 238.981 11.5426   2
 -12   4   3 239.620 12.0735   2
 -12   4   3 241.904 14.7784   1
  10  -4  -3 81.0940 7.83951   1
  10  -4  -3 74.8492 4.51029   2
 -10   4   3 89.8806 8.36115   1
 -10   4   3 73.4045 4.57100   2
   8  -4  -3 834.069 39.3079   1
   8  -4  -3 757.437 37.6590   2
  -8   4   3 789.351 39.2601   1
  -8   4   3 817.018 37.7373   2
  -6  -4   3 409.988 19.4472   2
   6  -4  -3 422.554 21.3978   1
   6  -4  -3 403.164 19.7691   2
  -6   4   3 416.689 21.4639   1
  -6   4   3 405.296 19.7865   2
   6   4  -3 436.509 19.6621   1
  -4  -4   3 654.275 32.0914   2
   4  -4  -3 713.798 33.6153   1
  -4  -4   3 697.002 32.5656   1
   4  -4  -3 666.927 32.2969   2
  -4   4   3 699.761 33.5954   1
  -4   4   3 654.426 32.2870   2
   4   4  -3 716.719 32.6041   1
   2  -4  -3 999.074 47.9002   2
  -2  -4   3 1017.91 48.4784   1
  -2  -4   3 960.265 47.8086   2
   2  -4  -3 1070.27 48.9062   1
   2   4  -3 990.475 47.8036   2
  -2   4   3 1095.94 49.0124   1
   0  -4   3 448.188 22.4945   1
   0  -4   3 418.152 21.4214   2
   0  -4  -3 498.309 22.4984   1
  -2  -4  -3 12.3255 2.80885   1
   2  -4   3 12.6720 3.41398   1
   2  -4   3 16.6006 2.02849   2
  -2  -4  -3 12.2607 1.70542   2
  -2   4  -3 21.3214 2.06380   2
  -2   4  -3 14.1579 3.75474   1
   2   4   3 11.6454 1.61812   2
   4  -4   3 129.985 9.39857   1
   4  -4   3 130.303 6.89575   2
  -4  -4  -3 141.847 8.00192   1
  -4  -4  -3 132.522 6.61620   2
  -4   4  -3 127.645 9.68712   1
   4   4   3 128.262 6.55469   2
   4   4   3 134.565 7.91751   1
  -4   4  -3 149.500 7.07985   2
  -6  -4  -3 44.4198 4.81254   1
   6  -4   3 53.5475 3.35119   2
   6  -4   3 41.3288 5.12096   1
  -6  -4  -3 45.3758 2.80767   2
   6   4   3 45.6823 2.71935   2
  -6   4  -3 54.0338 3.44991   2
   6   4   3 47.2253 4.77915   1
   6   4   3 43.3020 2.65589   2
  -6   4  -3 53.7025 7.16052   1
  -8  -4  -3 11.4098 2.66110   1
   8  -4   3 7.44122 1.37815   2
  -8  -4  -3 11.3712 2.69556   1
   8  -4   3 9.50870 4.09289   1
  -8   4  -3 7.60538 1.46200   2
   8   4   3 10.2636 1.38381   2
   8   4   3 8.81784 1.31890   2
  -8   4  -3 8.03814 4.39667   1
 -10  -4  -3 63.3763 5.79707   1
  10  -4   3 75.9024 8.30004   1
  10  -4   3 66.8263 4.14937   2
 -10  -4  -3 70.5576 5.78458   1
  10   4   3 60.1896 3.31879   2
  10   4   3 62.7873 3.32358   2
 -10   4  -3 67.1272 4.21547   2
 -10   4  -3 63.0685 8.73502   1
 -12  -4  -3 139.768 9.49295   1
 -12  -4  -3 150.084 7.52447   2
 -12  -4  -3 160.919 9.42003   1
  12  -4   3 138.089 13.3802   1
  12  -4   3 150.166 7.88892   2
 -12   4  -3 153.371 11.8400   1
  12   4   3 148.283 7.15552   2
  12   4   3 151.737 7.16581   2
 -12   4  -3 147.996 7.99504   2
  14  -4   3 -0.0024 4.97290   1
 -14  -4  -3 1.42019 3.39228   1
 -14  -4  -3 3.46106 3.28869   1
  14  -4   3 0.89674 1.53639   2
 -14  -4  -3 0.28771 1.17798   2
 -14   4  -3 1.02973 1.65143   2
 -14   4  -3 5.76821 5.55916   1
  16  -4   3 82.7553 5.40189   2
 -16  -4  -3 66.6025 4.72650   2
 -16  -4  -3 68.0173 7.93678   1
  16  -4   3 93.8055 11.3080   1
 -16  -4  -3 62.2442 8.15065   1
 -16   4  -3 91.2144 11.5507   1
 -16   4  -3 92.1148 5.54429   2
  18  -4   3 111.024 12.9577   1
 -18  -4  -3 115.632 9.92210   1
 -18  -4  -3 105.525 9.76600   1
 -18  -4  -3 118.167 6.36005   2
  18  -4   3 106.550 6.63639   2
 -18   4  -3 97.1040 13.4500   1
 -18   4  -3 111.928 7.05622   2
 -20  -4  -3 3.22763 1.81958   2
  20  -4   3 2.26417 7.61243   1
 -20  -4  -3 3.29332 4.85633   1
 -20  -4  -3 6.82631 5.21969   1
  20  -4   3 0.93277 1.96993   2
 -20   4  -3 1.90838 2.31647   2
 -20   4  -3 0.76986 7.26386   1
 -22  -4  -3 1.82401 5.73661   1
 -22  -4  -3 1.50917 1.98606   2
  22  -4   3 1.80484 2.13870   2
 -22   4  -3 4.36001 2.53469   2
  24  -4   3 -2.8249 2.20516   2
 -24  -4  -3 -1.4746 2.04285   2
 -24   4  -3 3.14260 2.84023   2
 -26   4  -3 9.50330 3.83498   2
 -27  -5   3 4.64467 2.05469   2
 -27   5   3 -2.0433 3.11880   2
  25  -5  -3 0.29669 2.15469   2
 -25  -5   3 -0.1105 1.66231   2
 -25   5   3 -0.4629 2.64414   2
 -23  -5   3 24.2052 3.07014   2
  23  -5  -3 26.8907 4.14912   2
 -23   5   3 24.1326 10.3939   1
 -23   5   3 19.6642 3.07452   2
  21  -5  -3 29.3970 7.64661   1
  21  -5  -3 44.9817 4.22537   2
 -21  -5   3 35.3163 3.16266   2
 -21   5   3 43.0750 4.66725   2
 -21   5   3 46.5054 8.68332   1
 -19  -5   3 52.4925 3.34726   2
  19  -5  -3 49.3519 7.60337   1
  19  -5  -3 51.8035 4.28599   2
 -19   5   3 42.9393 7.67250   1
  17  -5  -3 39.1171 3.76018   2
  17  -5  -3 29.4744 6.62680   1
 -17  -5   3 50.2784 2.78827   2
 -17   5   3 37.9781 4.06156   2
 -17   5   3 34.5754 6.81020   1
  15  -5  -3 9.47115 1.75855   2
  15  -5  -3 12.5662 5.37652   1
 -15  -5   3 11.5848 1.47566   2
 -15   5   3 9.78902 6.48660   1
 -15   5   3 11.8931 1.87414   2
  13  -5  -3 27.5222 5.51635   1
  13  -5  -3 32.2527 3.14883   2
 -13  -5   3 36.5094 1.90083   2
 -13   5   3 30.8944 3.15008   2
 -13   5   3 33.6032 6.06556   1
  11  -5  -3 56.0328 8.03482   1
  11  -5  -3 54.6410 3.73692   2
 -11   5   3 49.6222 6.15041   1
 -11   5   3 53.0458 3.77407   2
   9  -5  -3 20.8844 4.68714   1
   9  -5  -3 19.1286 2.57417   2
  -9   5   3 16.3920 4.64880   1
  -9   5   3 20.6626 2.67125   2
   7  -5  -3 1065.31 52.2159   2
   7  -5  -3 1185.24 53.9447   1
  -7  -5   3 1054.20 51.8769   2
  -7   5   3 1065.30 52.2182   2
  -7   5   3 1146.40 53.8773   1
   7   5  -3 1155.44 52.0589   1
  -5  -5   3 679.494 33.6342   2
  -5  -5   3 722.462 34.1360   1
   5  -5  -3 735.886 35.4698   1
   5  -5  -3 784.735 34.0038   2
  -5   5   3 700.892 35.4193   1
  -5   5   3 667.308 33.8662   2
   5   5  -3 736.888 34.1716   1
   3  -5  -3 53.3288 6.24111   1
   3  -5  -3 49.6524 3.29547   2
  -3  -5   3 50.1964 3.00643   2
  -3  -5   3 43.3913 4.79274   1
  -3   5   3 50.0393 6.54666   1
   3   5  -3 50.3061 3.00099   2
   3   5  -3 57.1787 4.72246   1
  -3   5   3 61.3216 3.41319   2
   1  -5  -3 1166.13 52.0486   2
  -1  -5   3 1237.30 53.0327   1
  -1  -5   3 1161.45 52.0140   2
   1  -5  -3 1249.01 53.2234   1
   1   5  -3 844.235 52.0569   2
  -1   5   3 1002.34 53.7583   1
   1  -5   3 500.205 24.5738   1
  -1  -5  -3 465.578 24.8323   1
  -1  -5  -3 502.853 23.1595   2
   1  -5   3 486.934 23.2179   2
   1   5   3 490.796 23.1406   2
  -1   5  -3 491.730 24.7148   1
   3  -5   3 38.1008 4.80348   1
  -3  -5  -3 43.5280 2.62746   2
   3  -5   3 35.9253 2.96379   2
  -3  -5  -3 40.1356 4.99109   1
  -3   5  -3 35.2148 4.89526   1
   3   5   3 46.4775 4.78260   1
  -3   5  -3 42.7468 3.27139   2
   3   5   3 44.2197 2.58892   2
   5  -5   3 9.04933 4.03268   1
   5  -5   3 11.8092 1.59136   2
  -5  -5  -3 17.5003 2.83374   1
  -5  -5  -3 14.2429 1.77782   2
  -5   5  -3 10.2749 1.61687   2
   5   5   3 13.6756 2.73161   1
   5   5   3 14.9726 1.54062   2
  -5   5  -3 9.34904 4.51614   1
  -7  -5  -3 3.10826 2.37833   1
   7  -5   3 3.68252 4.22659   1
   7  -5   3 3.56903 1.41830   2
  -7  -5  -3 1.82112 0.92223   2
   7   5   3 -2.8923 2.17891   1
  -7   5  -3 2.09420 4.40916   1
  -7   5  -3 1.87082 1.39442   2
   7   5   3 1.18402 0.67091   2
   7   5   3 1.14306 0.73377   2
  -9  -5  -3 21.1434 3.14309   1
   9  -5   3 27.5929 5.18875   1
   9  -5   3 25.5224 2.81868   2
  -9  -5  -3 26.2901 3.23836   1
   9   5   3 24.4462 1.54786   2
  -9   5  -3 24.2854 2.98388   2
  -9   5  -3 28.0904 5.38480   1
   9   5   3 25.3084 1.54732   2
  11  -5   3 -0.3655 1.31048   2
 -11  -5  -3 1.04729 2.52347   1
  11  -5   3 0.30521 4.45633   1
 -11  -5  -3 -0.1400 2.63990   1
 -11   5  -3 4.07685 4.85720   1
 -11   5  -3 0.35125 1.35732   2
  13  -5   3 7.58164 1.70611   2
 -13  -5  -3 2.25257 3.00117   1
 -13  -5  -3 9.65314 3.04084   1
  13  -5   3 8.12030 5.03306   1
 -13   5  -3 5.50015 5.52903   1
 -13   5  -3 6.53702 1.84929   2
  15  -5   3 44.3543 7.40767   1
 -15  -5  -3 53.1877 6.32449   1
 -15  -5  -3 41.8578 4.76544   1
  15  -5   3 45.9214 4.09287   2
 -15   5  -3 51.5515 8.01681   1
 -15   5  -3 48.7954 4.31109   2
  17  -5   3 57.9984 8.75609   1
 -17  -5  -3 65.0922 7.39833   1
 -17  -5  -3 50.6355 7.19809   1
  17  -5   3 58.3981 4.70489   2
 -17   5  -3 61.2703 5.07566   2
 -17   5  -3 50.8157 8.58240   1
  19  -5   3 5.54826 7.40851   1
  19  -5   3 18.3418 2.55942   2
 -19  -5  -3 21.3977 4.56429   1
 -19   5  -3 18.6864 2.82887   2
 -19   5  -3 17.6697 8.47648   1
  21  -5   3 -1.0970 2.12936   2
 -21  -5  -3 -1.4164 4.60971   1
 -21  -5  -3 4.52014 4.76781   1
 -21   5  -3 -13.099 8.63034   1
 -21   5  -3 0.97853 2.44936   2
 -23  -5  -3 0.31582 5.46574   1
  23  -5   3 -4.0213 2.23284   2
 -23   5  -3 0.38331 2.82367   2
 -25   5  -3 -1.7018 3.12835   2
 -28   6   3 2.63794 4.15022   2
  26  -6  -3 5.23299 3.09823   2
 -26   6   3 7.92478 3.04529   2
 -24  -6   3 -1.3608 1.42992   2
  24  -6  -3 -1.4320 2.28612   2
 -24   6   3 1.33048 2.73717   2
 -22  -6   3 14.3304 2.46272   2
  22  -6  -3 9.15836 11.9649   1
  22  -6  -3 13.3467 2.47465   2
 -22   6   3 12.6584 2.79940   2
 -22   6   3 3.17992 7.81758   1
  20  -6  -3 -3.6355 6.55125   1
 -20  -6   3 2.16679 1.12353   2
  20  -6  -3 5.07157 2.04962   2
 -20   6   3 3.56515 7.09280   1
 -20   6   3 3.44686 2.28433   2
  18  -6  -3 17.0010 6.58886   1
  18  -6  -3 16.5810 2.35537   2
 -18  -6   3 18.4572 1.91781   2
 -18   6   3 16.6122 6.66541   1
 -18   6   3 17.6908 2.56557   2
 -16  -6   3 21.0311 1.65705   2
  16  -6  -3 20.1337 5.94799   1
  16  -6  -3 19.6776 3.30309   2
 -16   6   3 23.3497 3.61209   2
 -16   6   3 10.9822 6.17628   1
  14  -6  -3 26.9932 5.84607   1
  14  -6  -3 35.1348 3.49794   2
 -14   6   3 37.3180 3.57380   2
 -14   6   3 38.3014 6.69662   1
  12  -6  -3 13.3819 1.80175   2
  12  -6  -3 14.3070 5.06496   1
 -12   6   3 15.7005 5.41103   1
 -12   6   3 17.9884 2.75154   2
  10  -6  -3 29.2997 5.46590   1
  10  -6  -3 29.9780 2.96689   2
 -10   6   3 21.3416 5.16207   1
 -10   6   3 28.0006 2.95103   2
   8  -6  -3 156.790 8.52559   2
  -8  -6   3 174.076 7.94792   2
   8  -6  -3 159.760 11.3011   1
   8   6  -3 178.863 8.23171   1
  -8   6   3 165.756 11.8676   1
  -8   6   3 160.980 8.55409   2
   6  -6  -3 36.9965 5.41179   1
   6  -6  -3 43.1731 3.33765   2
  -6  -6   3 43.8559 4.07391   1
  -6  -6   3 50.7975 2.64762   2
  -6   6   3 45.2379 3.40397   2
  -6   6   3 32.3745 5.32098   1
   6   6  -3 50.1823 4.03098   1
   4  -6  -3 1584.01 77.0933   2
   4  -6  -3 1727.86 78.5966   1
  -4  -6   3 1692.23 77.6693   1
  -4  -6   3 1590.47 76.9140   2
   4   6  -3 1590.96 76.8719   2
  -4   6   3 1547.40 77.0751   2
   4   6  -3 1753.49 77.7128   1
  -4   6   3 1679.82 78.5588   1
  -2  -6   3 468.014 23.4155   2
   2  -6  -3 532.993 25.1892   1
   2  -6  -3 488.671 23.5270   2
  -2  -6   3 492.033 24.6238   1
  -2   6   3 516.473 25.2693   1
   2   6  -3 484.064 23.4150   2
   0  -6   3 836.486 42.4150   2
   0  -6   3 935.392 43.7503   1
   0  -6  -3 940.194 43.6654   1
   2  -6   3 81.5726 7.53295   1
  -2  -6  -3 91.0872 4.62356   2
  -2  -6  -3 84.7224 6.90968   1
   2  -6   3 80.7081 4.80355   2
   2   6   3 86.3978 4.58306   2
  -2   6  -3 90.9842 4.76894   2
  -2   6  -3 83.3874 8.38256   1
   4  -6   3 307.683 13.7679   2
  -4  -6  -3 272.600 14.6829   1
   4  -6   3 273.533 15.8509   1
  -4  -6  -3 269.008 13.3654   2
   4   6   3 285.141 14.7208   1
  -4   6  -3 273.088 13.6251   2
  -4   6  -3 281.142 16.0774   1
   4   6   3 271.138 13.3035   2
  -6  -6  -3 39.9056 4.88634   1
   6  -6   3 41.4197 3.27190   2
   6  -6   3 36.6668 5.27374   1
  -6  -6  -3 36.8310 2.60469   2
   6   6   3 37.0286 4.75532   1
   6   6   3 39.7469 2.36645   2
  -6   6  -3 46.8070 3.54493   2
   6   6   3 35.0699 2.45214   2
  -6   6  -3 46.7219 6.14945   1
  -8  -6  -3 -3.1160 2.30752   1
  -8  -6  -3 0.87442 0.87678   2
   8  -6   3 0.18426 1.30769   2
   8  -6   3 0.82306 4.17946   1
  -8   6  -3 -3.0843 4.61696   1
   8   6   3 -1.4062 2.28681   1
   8   6   3 -0.0018 0.55138   2
   8   6   3 0.13320 0.58580   2
  -8   6  -3 0.74941 1.33321   2
 -10  -6  -3 229.532 12.3746   1
  10  -6   3 236.370 14.8377   1
  10  -6   3 228.119 11.5943   2
 -10  -6  -3 230.660 12.3431   1
 -10   6  -3 233.146 11.6799   2
 -10   6  -3 226.719 15.2954   1
  12  -6   3 1.45381 1.59563   2
 -12  -6  -3 0.60372 2.61745   1
 -12  -6  -3 1.00386 2.63339   1
  12  -6   3 7.23327 5.87865   1
 -12   6  -3 6.56190 5.75775   1
 -12   6  -3 1.52127 1.62452   2
  14  -6   3 43.4524 7.28331   1
  14  -6   3 52.7590 4.13184   2
 -14  -6  -3 33.7924 4.16290   1
 -14  -6  -3 36.1063 5.55047   1
 -14   6  -3 43.1757 4.25847   2
 -14   6  -3 39.7740 7.52991   1
  16  -6   3 54.8374 5.17349   2
  16  -6   3 76.1764 9.10749   1
 -16  -6  -3 53.6565 6.42313   1
 -16  -6  -3 45.4740 6.34201   1
 -16   6  -3 65.0301 9.45460   1
 -16   6  -3 58.3834 4.95260   2
  18  -6   3 13.2302 2.46275   2
  18  -6   3 9.28667 7.34819   1
 -18  -6  -3 16.1922 3.78672   1
 -18  -6  -3 18.5797 4.03962   1
 -18   6  -3 3.51847 7.87378   1
 -18   6  -3 11.2463 2.52840   2
 -20  -6  -3 2.51707 3.73242   1
  20  -6   3 -9.4822 8.26226   1
  20  -6   3 -1.9387 2.16912   2
 -20  -6  -3 3.55013 3.97928   1
 -20   6  -3 -6.1324 8.21836   1
 -20   6  -3 0.57331 2.40921   2
  22  -6   3 -1.1445 2.35843   2
 -22  -6  -3 -1.3097 4.22773   1
 -22   6  -3 -1.2500 2.76887   2
  24  -6   3 -2.8428 3.07767   2
 -24   6  -3 0.39635 3.04552   2
 -26   6  -3 9.46282 4.19272   2
 -27   7   3 1.11793 3.65082   2
  25  -7  -3 2.48573 2.58032   2
 -25   7   3 -0.8438 2.87180   2
  23  -7  -3 48.2310 5.34588   2
 -23   7   3 50.0768 5.90427   2
  21  -7  -3 0.54752 7.99746   1
  21  -7  -3 3.91305 2.21339   2
 -21   7   3 4.02029 2.52680   2
 -21   7   3 12.4139 8.70406   1
  19  -7  -3 19.5541 8.01630   1
  19  -7  -3 28.5772 4.04611   2
 -19   7   3 28.2287 4.62422   2
 -19   7   3 12.0054 7.51010   1
  17  -7  -3 1.13460 1.84277   2
  17  -7  -3 0.85083 6.42203   1
 -17   7   3 5.71580 6.49495   1
 -17   7   3 -0.7851 1.98928   2
  15  -7  -3 230.625 16.2976   1
  15  -7  -3 228.830 11.9313   2
 -15   7   3 236.738 12.0698   2
 -15   7   3 242.107 16.9005   1
  13  -7  -3 124.124 12.9432   1
  13  -7  -3 137.178 7.34294   2
 -13   7   3 131.392 7.38489   2
 -13   7   3 132.536 11.9935   1
  11  -7  -3 7.17060 4.86565   1
 -11  -7   3 5.15102 0.87989   2
  11  -7  -3 4.98771 1.56559   2
 -11   7   3 2.90564 5.16033   1
 -11   7   3 6.38819 1.66567   2
   9  -7  -3 52.9922 3.78112   2
  -9  -7   3 42.7793 2.48940   2
   9  -7  -3 39.9855 5.94500   1
  -9   7   3 46.6000 6.36410   1
   9   7  -3 41.1666 2.89086   1
  -9   7   3 48.7054 3.59098   2
   7  -7  -3 1.54382 1.39148   2
  -7  -7   3 0.30136 0.77427   2
  -7  -7   3 0.32256 1.91590   1
   7  -7  -3 6.96401 4.26892   1
  -7   7   3 0.47355 1.28719   2
  -7   7   3 2.36222 4.34161   1
   7   7  -3 -0.9257 1.82442   1
  -5  -7   3 297.371 14.1591   2
  -5  -7   3 301.358 15.2869   1
   5  -7  -3 292.544 14.4497   2
   5  -7  -3 293.146 16.8220   1
   5   7  -3 295.617 15.2425   1
  -5   7   3 304.084 14.5304   2
  -5   7   3 284.577 16.8963   1
   5   7  -3 300.481 14.0677   2
   3  -7  -3 198.286 12.4903   1
   3  -7  -3 187.119 9.94320   2
  -3  -7   3 200.007 9.78099   2
  -3  -7   3 207.658 11.5282   1
   3   7  -3 205.888 9.73969   2
   3   7  -3 214.902 11.4375   1
  -3   7   3 196.439 9.91086   2
  -3   7   3 194.432 12.7625   1
  -1  -7   3 1.84746 1.11646   2
   1  -7  -3 2.29899 3.48584   1
   1  -7  -3 2.03169 1.16348   2
  -1  -7   3 -0.0412 3.38087   1
   1   7  -3 1.84583 1.15013   2
  -1   7   3 5.73694 4.25744   1
  -1  -7  -3 172.773 12.1023   1
   1  -7   3 213.140 12.2097   1
   1  -7   3 212.319 9.75991   2
  -1  -7  -3 181.937 9.62810   2
   1   7   3 188.733 9.60309   2
  -1   7  -3 208.783 12.4701   1
  -3  -7  -3 420.675 20.9668   1
   3  -7   3 401.094 19.6721   2
  -3  -7  -3 413.740 19.5124   2
   3  -7   3 407.773 21.8335   1
  -3   7  -3 407.595 19.6864   2
   3   7   3 408.854 19.4509   2
   3   7   3 425.791 20.9330   1
  -3   7  -3 394.144 21.8145   1
   5  -7   3 102.632 5.77040   2
  -5  -7  -3 105.716 7.41972   1
  -5  -7  -3 106.333 5.40133   2
   5  -7   3 91.7363 8.93696   1
  -5   7  -3 106.152 5.83726   2
  -5   7  -3 105.972 9.86501   1
   5   7   3 103.754 7.35724   1
   5   7   3 102.342 5.25187   2
   7  -7   3 10.3535 1.71276   2
  -7  -7  -3 11.3642 1.82084   2
  -7  -7  -3 7.76992 2.80766   1
   7  -7   3 12.8704 4.70750   1
  -7   7  -3 8.01948 4.88669   1
   7   7   3 9.31843 2.76331   1
   7   7   3 8.84769 1.35532   2
   7   7   3 13.3635 1.46778   2
  -7   7  -3 11.7967 1.82421   2
   9  -7   3 365.139 17.6857   2
  -9  -7  -3 363.487 18.3826   1
  -9  -7  -3 359.552 17.2497   2
   9  -7   3 354.156 20.6898   1
  -9   7  -3 338.619 20.9981   1
   9   7   3 386.077 18.4321   1
  -9   7  -3 361.739 17.7257   2
  11  -7   3 4.90364 1.74222   2
 -11  -7  -3 6.50039 2.70950   1
 -11  -7  -3 7.08506 2.78676   1
  11  -7   3 1.95833 5.14965   1
 -11   7  -3 4.80682 1.68844   2
 -11   7  -3 6.84249 5.73077   1
  13  -7   3 118.362 12.1846   1
 -13  -7  -3 110.959 7.50310   1
 -13  -7  -3 92.9295 7.31061   1
  13  -7   3 111.674 6.55107   2
 -13   7  -3 109.873 6.58306   2
 -13   7  -3 112.567 13.6110   1
 -15  -7  -3 135.824 8.29298   1
  15  -7   3 128.165 7.45439   2
 -15  -7  -3 125.696 8.25326   1
  15  -7   3 114.789 13.5868   1
 -15   7  -3 120.885 7.58820   2
 -15   7  -3 108.311 13.8664   1
  17  -7   3 0.48641 7.25134   1
  17  -7   3 1.45868 2.10332   2
 -17  -7  -3 3.54314 3.12087   1
 -17  -7  -3 2.10874 2.93497   1
 -17   7  -3 -1.8382 2.20984   2
 -17   7  -3 -2.8588 7.10169   1
  19  -7   3 3.82388 8.37404   1
  19  -7   3 3.08853 2.27098   2
 -19  -7  -3 3.81072 2.86744   1
 -19  -7  -3 9.45063 3.17906   1
 -19   7  -3 1.31450 8.46912   1
 -19   7  -3 2.41651 2.32012   2
  21  -7   3 6.87641 2.61866   2
 -21  -7  -3 3.22387 2.43850   1
 -21  -7  -3 3.33150 2.08527   1
 -21   7  -3 7.74490 2.94932   2
  23  -7   3 5.69119 2.86807   2
 -23   7  -3 2.19910 3.22559   2
 -25   7  -3 1.72067 3.55226   2
 -26   8   3 5.75356 3.45904   2
  24  -8  -3 -4.8727 2.48413   2
 -24   8   3 -3.7280 2.92884   2
  22  -8  -3 1.18907 2.43678   2
 -22   8   3 -0.0771 9.43176   1
 -22   8   3 -3.3878 2.48776   2
  20  -8  -3 0.51966 7.72602   1
  20  -8  -3 3.89255 2.22979   2
 -20   8   3 1.48402 2.44304   2
 -20   8   3 -12.066 8.17397   1
  18  -8  -3 9.56911 2.32959   2
  18  -8  -3 19.0616 7.79082   1
 -18   8   3 1.28879 7.57203   1
 -18   8   3 8.93271 2.48431   2
  16  -8  -3 88.1044 5.87834   2
  16  -8  -3 83.1613 12.5183   1
 -16   8   3 95.9243 10.6740   1
 -16   8   3 86.3807 6.06208   2
  14  -8  -3 79.0793 5.29715   2
  14  -8  -3 74.7771 10.8936   1
 -14   8   3 73.5967 5.26248   2
 -14   8   3 77.0391 11.4596   1
 -12  -8   3 6.08086 0.70939   2
  12  -8  -3 7.69566 1.79300   2
  12  -8  -3 12.2819 6.00828   1
 -12   8   3 5.17582 1.66786   2
 -12   8   3 12.1106 5.89429   1
 -10  -8   3 1.44371 0.68830   2
  10  -8  -3 3.57526 4.78847   1
  10  -8  -3 0.68327 1.40880   2
  10   8  -3 0.08392 0.85113   1
 -10   8   3 -0.2742 1.32657   2
 -10   8   3 0.72676 4.90614   1
   8  -8  -3 2.10551 1.71507   2
   8  -8  -3 -0.2342 4.42950   1
  -8  -8   3 1.81010 0.81573   2
  -8  -8   3 0.84108 1.97859   1
   8   8  -3 3.13153 1.97031   1
  -8   8   3 1.71658 4.64266   1
  -8   8   3 1.95618 1.42341   2
   6  -8  -3 64.2062 4.16177   2
  -6  -8   3 64.9294 3.55705   2
   6  -8  -3 63.1705 6.80768   1
  -6  -8   3 56.6049 5.54901   1
  -6   8   3 58.9111 8.61202   1
   6   8  -3 62.0904 3.30849   2
   6   8  -3 60.6055 5.38432   1
  -6   8   3 60.6717 4.12698   2
   4  -8  -3 108.113 8.88422   1
  -4  -8   3 98.1163 5.28880   2
   4  -8  -3 102.282 5.65851   2
  -4  -8   3 103.663 7.56127   1
  -4   8   3 100.064 9.38610   1
  -4   8   3 100.009 5.58779   2
   4   8  -3 95.1097 7.27817   1
   4   8  -3 100.518 5.21958   2
   2  -8  -3 195.491 9.93939   2
   2  -8  -3 200.134 12.3984   1
  -2  -8   3 199.069 9.81275   2
  -2  -8   3 211.049 12.1126   1
   2   8  -3 197.100 9.77778   2
  -2   8   3 192.135 12.7435   1
   0  -8  -3 -0.2330 3.52964   1
   0  -8  -3 0.66707 1.53318   2
   0  -8   3 -0.8974 1.16145   2
   0  -8   3 -0.2468 3.35678   1
   0   8   3 0.34340 1.15737   2
   2  -8   3 60.4175 7.59557   1
   2  -8   3 59.1928 3.83834   2
  -2  -8  -3 53.8410 6.68479   1
  -2  -8  -3 58.5659 3.64633   2
  -2   8  -3 47.6768 6.03038   1
   2   8   3 57.0257 5.78822   1
   2   8   3 58.4799 3.53308   2
   4  -8   3 4.30222 1.44610   2
  -4  -8  -3 6.29139 3.19260   1
   4  -8   3 3.13039 4.10705   1
  -4  -8  -3 6.86860 1.17770   2
  -4   8  -3 4.14633 1.45427   2
   4   8   3 6.58537 1.07381   2
  -4   8  -3 6.48636 4.59443   1
   4   8   3 7.18559 3.14499   1
   6  -8   3 84.4418 9.18928   1
  -6  -8  -3 99.4947 7.23269   1
  -6  -8  -3 102.153 5.03085   2
   6  -8   3 90.5580 5.54993   2
   6   8   3 99.9119 7.29039   1
   6   8   3 96.4520 4.80591   2
  -6   8  -3 81.5610 10.1448   1
  -6   8  -3 86.7255 5.52969   2
  -8  -8  -3 3.32675 2.76880   1
   8  -8   3 3.44770 4.67588   1
   8  -8   3 2.65632 1.55528   2
  -8  -8  -3 1.35171 0.99956   2
   8   8   3 1.61386 0.62986   2
  -8   8  -3 1.27818 1.47384   2
   8   8   3 1.68457 0.64021   2
   8   8   3 1.66881 2.74067   1
  -8   8  -3 6.33187 5.32517   1
  10  -8   3 -1.1759 5.10096   1
 -10  -8  -3 3.62193 2.87040   1
  10  -8   3 4.41112 1.72182   2
 -10  -8  -3 6.85367 1.15939   2
 -10   8  -3 5.39323 6.12997   1
  10   8   3 5.50101 2.83569   1
 -10   8  -3 2.13021 1.65310   2
 -12  -8  -3 30.6443 3.53034   1
  12  -8   3 21.4774 3.57071   2
 -12  -8  -3 24.5081 3.38578   1
  12  -8   3 12.8404 6.39174   1
 -12   8  -3 22.8545 3.60821   2
 -12   8  -3 16.9846 7.17905   1
 -14  -8  -3 3.88366 2.84466   1
  14  -8   3 1.55613 6.73532   1
 -14  -8  -3 3.10682 2.59332   1
  14  -8   3 3.98502 2.00082   2
 -14   8  -3 0.63196 1.86835   2
 -14   8  -3 2.71620 7.05369   1
  16  -8   3 1.20075 2.12582   2
 -16  -8  -3 2.59278 2.45148   1
 -16  -8  -3 1.83850 2.52686   1
  16  -8   3 -1.6004 6.88801   1
 -16   8  -3 0.98701 2.20565   2
 -16   8  -3 -7.0682 7.46191   1
  18  -8   3 0.30095 2.27576   2
  18  -8   3 2.59799 8.30135   1
 -18   8  -3 2.65535 2.42302   2
 -18   8  -3 -0.7893 8.81515   1
  20  -8   3 13.5137 2.94919   2
 -20   8  -3 16.3304 3.20826   2
 -20   8  -3 8.32299 10.0522   1
  22  -8   3 10.3327 3.04167   2
 -22   8  -3 7.32826 3.39080   2
 -24   8  -3 15.5939 3.99638   2
 -25   9   3 -0.0257 3.45459   2
  23  -9  -3 -3.9123 2.60167   2
 -23   9   3 3.63837 3.12486   2
  21  -9  -3 20.6053 10.4820   1
  21  -9  -3 27.5017 4.78803   2
 -21   9   3 30.7276 5.15008   2
 -21   9   3 8.41094 9.60325   1
  19  -9  -3 67.0038 5.55309   2
  19  -9  -3 60.9636 10.0752   1
 -19   9   3 46.2936 10.4901   1
 -19   9   3 59.0097 5.78797   2
  17  -9  -3 11.7578 7.86180   1
  17  -9  -3 9.98522 2.35439   2
 -17   9   3 14.3331 8.06290   1
 -17   9   3 9.15757 2.50948   2
  15  -9  -3 11.6284 2.28526   2
  15  -9  -3 17.5724 7.00764   1
 -15   9   3 12.5059 2.41565   2
 -15   9   3 6.48395 7.27692   1
  13  -9  -3 29.3581 8.38052   1
  13  -9  -3 38.4448 4.00767   2
 -13  -9   3 35.2728 2.19180   2
 -13   9   3 35.1122 7.55225   1
 -13   9   3 38.0170 3.99404   2
  11  -9  -3 25.6879 3.55967   2
 -11  -9   3 32.8506 2.04779   2
  11  -9  -3 28.7519 6.80999   1
 -11   9   3 25.7641 3.45435   2
 -11   9   3 19.9234 6.67772   1
  -9  -9   3 59.9483 4.99066   1
   9  -9  -3 69.6657 9.46826   1
  -9  -9   3 60.0381 3.52102   2
   9  -9  -3 67.9649 4.52345   2
   9   9  -3 56.5239 5.42797   1
  -9   9   3 71.7660 10.1620   1
  -9   9   3 67.3554 4.41439   2
   7  -9  -3 25.4460 5.38805   1
   7  -9  -3 24.7101 3.07715   2
  -7  -9   3 28.4012 2.21876   2
  -7  -9   3 26.6092 3.43081   1
  -7   9   3 21.6936 2.98271   2
  -7   9   3 25.7348 5.75602   1
   7   9  -3 20.8714 3.24709   1
  -5  -9   3 262.203 14.1343   1
   5  -9  -3 255.477 12.7113   2
  -5  -9   3 257.523 12.3715   2
   5  -9  -3 237.041 15.5266   1
  -5   9   3 248.409 12.6357   2
   5   9  -3 258.491 13.9949   1
   5   9  -3 261.762 12.2814   2
  -5   9   3 257.457 15.7853   1
   3  -9  -3 6.97741 1.45585   2
  -3  -9   3 6.96219 1.29750   2
  -3  -9   3 7.75982 3.70971   1
   3  -9  -3 7.47377 4.40064   1
  -3   9   3 8.96695 4.69597   1
   3   9  -3 6.83266 1.26997   2
   3   9  -3 4.21847 2.99649   1
  -3   9   3 17.6776 2.04827   2
  -1  -9   3 -0.1250 1.21538   2
   1  -9  -3 -2.2201 3.57966   1
   1  -9  -3 1.12030 1.25783   2
   1   9  -3 1.28952 1.22750   2
   1   9  -3 -3.2252 1.75044   1
  -1   9   3 3.64451 4.59886   1
  -1  -9  -3 91.4037 8.62535   1
  -1  -9  -3 89.0665 5.12731   2
   1  -9   3 85.3513 5.28309   2
   1  -9   3 79.4041 8.28889   1
  -1   9  -3 109.866 4.93818   2
   1   9   3 90.4592 5.07952   2
  -1   9  -3 79.6215 8.98473   1
   3  -9   3 7.74037 1.50755   2
  -3  -9  -3 6.19610 3.70844   1
  -3  -9  -3 5.41066 1.18978   2
   3  -9   3 0.09987 3.91273   1
   3   9   3 4.76926 3.07915   1
   3   9   3 6.85778 1.19746   2
  -3   9  -3 8.50447 4.80452   1
  -3   9  -3 8.21735 1.56154   2
  -5  -9  -3 78.2042 4.35085   2
   5  -9   3 76.6326 8.96421   1
   5  -9   3 75.1643 4.85506   2
  -5  -9  -3 72.9122 7.11615   1
  -5   9  -3 76.6686 9.89770   1
  -5   9  -3 74.3847 4.85177   2
   5   9   3 78.0871 4.18583   2
   5   9   3 82.6636 7.11204   1
  -7  -9  -3 0.58244 1.03047   2
  -7  -9  -3 -1.3167 2.95004   1
   7  -9   3 -0.0032 1.49182   2
   7  -9   3 -1.1100 4.66038   1
   7   9   3 -3.9434 2.78255   1
  -7   9  -3 1.46847 1.55685   2
  -7   9  -3 1.38014 5.29866   1
   7   9   3 0.02379 0.80529   2
  -9  -9  -3 4.04383 1.16001   2
  -9  -9  -3 7.17979 3.13072   1
   9  -9   3 7.29166 5.66116   1
   9  -9   3 1.09000 1.67856   2
   9   9   3 6.50773 3.19084   1
  -9   9  -3 4.74555 1.82051   2
  -9   9  -3 3.68314 6.08199   1
 -11  -9  -3 2.84247 1.17630   2
  11  -9   3 4.26419 6.44496   1
  11  -9   3 3.33605 1.94044   2
 -11  -9  -3 1.91382 2.95663   1
 -11   9  -3 1.93465 1.81543   2
  11   9   3 -1.4370 2.92809   1
 -11   9  -3 2.07073 6.50597   1
 -13  -9  -3 6.26980 2.90639   1
  13  -9   3 9.47732 6.73079   1
  13  -9   3 4.89915 2.05492   2
 -13  -9  -3 4.10501 2.75514   1
 -13   9  -3 5.07150 2.02623   2
 -15  -9  -3 26.6549 2.90349   1
 -15  -9  -3 24.5501 2.81267   1
  15  -9   3 15.2391 7.94842   1
  15  -9   3 22.2716 3.58468   2
 -15   9  -3 40.0600 9.48315   1
 -15   9  -3 23.9869 4.49718   2
  17  -9   3 4.69387 8.33131   1
  17  -9   3 1.61396 2.36474   2
 -17   9  -3 1.82384 9.00060   1
 -17   9  -3 3.29446 3.22381   2
  19  -9   3 12.0801 2.95309   2
  19  -9   3 11.3159 10.3234   1
 -19   9  -3 8.76397 2.89532   2
 -19   9  -3 2.47843 9.66240   1
  21  -9   3 8.85642 3.12957   2
 -21   9  -3 16.4680 3.43804   2
  23  -9   3 0.10308 4.94602   2
 -23   9  -3 0.79674 3.48287   2
  24 -10  -3 6.62621 3.34002   2
 -24  10   3 10.3239 3.82041   2
  22 -10  -3 4.47946 2.89458   2
 -22  10   3 5.94757 3.26678   2
  20 -10  -3 19.4252 3.18824   2
  20 -10  -3 11.3370 10.4379   1
 -20  10   3 22.4003 3.39229   2
 -20  10   3 9.83988 9.74317   1
  18 -10  -3 -1.0504 2.25915   2
  18 -10  -3 26.2073 9.08825   1
 -18  10   3 2.24674 2.53413   2
 -18  10   3 4.63909 8.75192   1
  16 -10  -3 36.6716 4.71549   2
  16 -10  -3 18.5687 8.26108   1
 -16  10   3 44.8840 9.89454   1
 -16  10   3 46.3780 4.96784   2
  14 -10  -3 120.360 14.1465   1
  14 -10  -3 143.462 8.21438   2
 -14 -10   3 148.951 6.90199   2
 -14  10   3 137.934 8.30603   2
 -14  10   3 124.603 17.9114   1
 -12 -10   3 49.0756 2.95465   2
  12 -10  -3 48.7846 4.47164   2
  12 -10  -3 39.5701 8.02454   1
 -12  10   3 46.4506 8.61205   1
 -12  10   3 54.6478 5.00326   2
  10 -10  -3 6.08937 1.91350   2
 -10 -10   3 6.17522 2.41465   1
 -10 -10   3 4.90726 1.04250   2
  10 -10  -3 2.66583 5.71190   1
  10  10  -3 8.03198 2.46970   1
 -10  10   3 8.73211 6.29951   1
 -10  10   3 6.32706 1.86445   2
   8 -10  -3 -0.4446 1.53764   2
  -8 -10   3 1.01513 1.03054   2
   8 -10  -3 2.35321 5.07782   1
  -8 -10   3 3.82225 2.85273   1
   8  10  -3 0.46900 2.61380   1
  -8  10   3 1.27524 1.50200   2
  -8  10   3 0.39706 5.59371   1
  -6 -10   3 48.1936 3.13093   2
  -6 -10   3 49.4521 6.25370   1
   6 -10  -3 46.2868 3.79895   2
   6 -10  -3 37.7183 6.23971   1
   6  10  -3 47.1360 2.91154   2
  -6  10   3 47.2290 6.98016   1
   6  10  -3 46.7297 5.98572   1
  -6  10   3 44.0788 3.64389   2
  -4 -10   3 336.273 18.3340   1
   4 -10  -3 320.918 19.2364   1
   4 -10  -3 333.465 16.5016   2
  -4 -10   3 347.165 16.3061   2
  -4  10   3 345.446 19.8400   1
   4  10  -3 348.595 18.2509   1
  -4  10   3 332.976 16.4645   2
   4  10  -3 336.249 16.1852   2
  -2 -10   3 70.9146 8.34896   1
  -2 -10   3 77.3424 4.59262   2
   2 -10  -3 79.9885 8.72667   1
   2 -10  -3 76.3151 4.78683   2
  -2  10   3 81.4527 9.35328   1
   2  10  -3 79.8641 7.29278   1
   2  10  -3 76.8997 4.52287   2
   0 -10  -3 1.10968 4.03108   1
   0 -10   3 7.16897 4.08489   1
   0 -10   3 2.99615 1.44425   2
   0 -10  -3 3.70450 1.38825   2
   0  10  -3 1.49285 1.40697   2
   0  10   3 1.64173 1.33944   2
   0  10   3 12.1315 3.30817   1
  -2 -10  -3 59.0993 3.81186   2
   2 -10   3 53.4974 6.52104   1
  -2 -10  -3 50.5662 7.64641   1
   2 -10   3 60.0730 4.11995   2
  -2  10  -3 46.5719 6.52167   1
   2  10   3 60.0443 3.69482   2
   2  10   3 57.0517 6.87031   1
  -4 -10  -3 33.1407 2.62173   2
  -4 -10  -3 27.7691 4.77777   1
   4 -10   3 25.6195 3.26360   2
   4 -10   3 26.3600 5.79174   1
   4  10   3 27.4665 2.52572   2
   4  10   3 27.2510 4.38042   1
  -4  10  -3 28.2722 6.17513   1
  -4  10  -3 29.5243 3.21105   2
  -6 -10  -3 0.79462 1.14126   2
  -6 -10  -3 4.80148 3.65923   1
   6 -10   3 0.62891 1.51918   2
   6 -10   3 4.14589 4.84752   1
  -6  10  -3 1.93120 1.54109   2
   6  10   3 1.11238 1.01405   2
  -6  10  -3 3.52395 5.55240   1
   6  10   3 2.65683 3.41950   1
   8 -10   3 -1.7082 5.52798   1
  -8 -10  -3 6.08909 3.64194   1
  -8 -10  -3 3.19593 1.23800   2
   8 -10   3 3.36484 1.79474   2
   8  10   3 2.44672 0.77928   2
   8  10   3 3.28125 0.81522   2
   8  10   3 3.98714 3.43834   1
  -8  10  -3 2.09135 1.78751   2
  -8  10  -3 11.0786 6.32828   1
 -10 -10  -3 77.2125 4.73357   2
  10 -10   3 86.9250 5.69332   2
  10 -10   3 83.4110 9.90143   1
 -10 -10  -3 84.6534 7.48105   1
  10  10   3 79.3668 7.46371   1
 -10  10  -3 67.7878 9.45416   1
 -10  10  -3 91.6566 5.81679   2
 -12 -10  -3 12.7414 2.31084   2
  12 -10   3 9.30035 2.26611   2
  12 -10   3 23.3205 7.88315   1
 -12 -10  -3 13.6291 3.51075   1
 -12  10  -3 10.7679 2.45588   2
 -12  10  -3 20.0937 8.15466   1
 -14 -10  -3 7.14257 2.72329   1
  14 -10   3 -2.8427 7.76492   1
  14 -10   3 8.53947 2.40587   2
 -14 -10  -3 2.57543 2.45782   1
 -14  10  -3 1.83036 2.36032   2
 -14  10  -3 1.43718 8.24741   1
  16 -10   3 8.22786 8.60762   1
  16 -10   3 1.96288 2.42747   2
 -16  10  -3 3.91156 2.52930   2
 -16  10  -3 8.31096 9.32698   1
  18 -10   3 82.9167 12.4905   1
  18 -10   3 69.2267 6.17628   2
 -18  10  -3 48.5295 12.3035   1
 -18  10  -3 64.8810 6.53271   2
  20 -10   3 19.2414 3.41353   2
 -20  10  -3 17.6887 3.45287   2
 -20  10  -3 12.8544 13.5160   1
  22 -10   3 -2.4002 3.13157   2
 -22  10  -3 5.18156 3.70967   2
  23 -11  -3 -2.4111 3.03634   2
 -23  11   3 0.13643 3.60141   2
  21 -11  -3 4.09361 2.91360   2
 -21  11   3 5.04506 3.17141   2
 -21  11   3 -4.9819 11.9214   1
  19 -11  -3 -0.7115 2.61427   2
  19 -11  -3 8.84167 9.79431   1
 -19  11   3 0.12117 2.73501   2
 -19  11   3 -1.4390 10.0559   1
  17 -11  -3 7.74466 2.59767   2
  17 -11  -3 4.96227 8.71091   1
 -17  11   3 7.93044 2.78578   2
 -17  11   3 6.96130 9.10297   1
 -15 -11   3 1.88366 0.88013   2
  15 -11  -3 1.50032 2.20432   2
  15 -11  -3 -11.213 7.35436   1
 -15  11   3 1.60439 2.21308   2
 -15  11   3 8.21819 8.60882   1
  13 -11  -3 238.201 12.5705   2
  13 -11  -3 246.414 18.8716   1
 -13 -11   3 235.879 11.5463   2
 -13  11   3 244.039 12.6723   2
 -13  11   3 237.273 19.4508   1
  11 -11  -3 9.74784 7.15713   1
  11 -11  -3 14.7776 2.35310   2
 -11 -11   3 15.5828 2.79511   1
 -11 -11   3 13.9757 2.09058   2
 -11  11   3 12.1736 2.25901   2
 -11  11   3 9.58239 6.97159   1
  11  11  -3 17.7414 2.71606   1
  -9 -11   3 19.7117 2.34236   2
   9 -11  -3 23.9197 6.85365   1
  -9 -11   3 20.4462 3.68547   1
   9 -11  -3 20.4855 3.58169   2
  -9  11   3 21.2647 3.50108   2
  -9  11   3 9.16540 6.69424   1
   9  11  -3 15.9766 3.45223   1
   7 -11  -3 56.4979 4.72453   2
  -7 -11   3 67.7826 4.00604   2
  -7 -11   3 74.8232 7.32042   1
   7 -11  -3 47.2950 7.39724   1
  -7  11   3 55.5921 8.07281   1
   7  11  -3 73.1542 3.61324   2
  -7  11   3 62.5534 4.67480   2
   7  11  -3 63.0982 6.92986   1
  -5 -11   3 128.367 6.71103   2
  -5 -11   3 133.964 9.89014   1
   5 -11  -3 126.447 7.12708   2
   5 -11  -3 130.082 11.8941   1
   5  11  -3 126.193 9.57359   1
  -5  11   3 124.827 11.7031   1
   5  11  -3 123.711 6.56192   2
  -5  11   3 127.006 7.00447   2
   3 -11  -3 40.0395 3.65240   2
  -3 -11   3 41.0122 3.33804   2
   3 -11  -3 40.4098 6.00608   1
  -3 -11   3 44.4804 5.82118   1
  -3  11   3 39.8850 6.62221   1
   3  11  -3 48.1564 3.35495   2
   3  11  -3 44.9582 5.50332   1
   1 -11  -3 22.0362 2.94182   2
  -1 -11   3 25.1870 5.41030   1
  -1 -11   3 13.7605 1.99023   2
   1 -11  -3 14.1708 4.85334   1
  -1  11   3 15.2261 2.75165   2
   1  11  -3 15.3598 2.76564   2
  -1 -11  -3 25.1830 5.44208   1
   1 -11   3 27.3933 3.18446   2
   1 -11   3 26.9899 5.31732   1
  -1 -11  -3 26.5210 2.97154   2
   1  11   3 33.2129 2.88017   2
   1  11   3 10.4034 3.72622   1
   3 -11   3 54.2453 7.16496   1
   3 -11   3 56.4905 4.17177   2
  -3 -11  -3 52.5647 3.70348   2
  -3 -11  -3 44.8655 5.92857   1
  -3  11  -3 44.7016 6.93732   1
   3  11   3 48.1813 3.60309   2
  -3  11  -3 63.4300 3.89085   2
   3  11   3 54.7307 7.43686   1
   5 -11   3 143.902 12.7938   1
   5 -11   3 149.697 7.99292   2
  -5 -11  -3 145.909 10.8073   1
  -5 -11  -3 146.277 7.54793   2
   5  11   3 142.380 7.32323   2
  -5  11  -3 138.858 7.89791   2
  -5  11  -3 140.235 13.1179   1
   5  11   3 139.855 10.4633   1
   7 -11   3 51.4123 7.90906   1
   7 -11   3 67.2049 4.98770   2
  -7 -11  -3 65.7178 7.83270   1
  -7 -11  -3 62.7130 4.07674   2
  -7  11  -3 70.2821 4.92277   2
  -7  11  -3 62.2548 8.81119   1
   7  11   3 60.6315 7.62952   1
   7  11   3 63.3633 3.68401   2
  -9 -11  -3 7.83911 3.95998   1
   9 -11   3 8.31606 2.16761   2
  -9 -11  -3 7.38338 1.47531   2
   9 -11   3 2.41360 6.64501   1
  -9  11  -3 21.2053 7.48153   1
   9  11   3 12.1999 3.89819   1
  -9  11  -3 8.40833 2.05287   2
 -11 -11  -3 107.038 5.89011   2
  11 -11   3 122.752 14.8368   1
 -11 -11  -3 114.462 8.61015   1
  11 -11   3 102.744 6.92832   2
  11  11   3 98.5855 10.0314   1
 -11  11  -3 128.883 15.5918   1
 -11  11  -3 108.079 6.93441   2
 -13 -11  -3 110.744 6.12407   2
  13 -11   3 117.468 7.39282   2
  13 -11   3 102.992 12.2375   1
 -13 -11  -3 119.412 7.97693   1
 -13 -11  -3 111.286 7.69221   1
 -13  11  -3 111.965 7.39348   2
 -13  11  -3 105.180 12.8268   1
  15 -11   3 -2.7698 2.29648   2
  15 -11   3 0.70632 9.18552   1
 -15  11  -3 -1.8450 2.42689   2
 -15  11  -3 2.19115 9.44884   1
  17 -11   3 -3.6487 9.49713   1
  17 -11   3 1.03403 2.55480   2
 -17  11  -3 4.36849 3.26929   2
 -17  11  -3 6.70417 11.1884   1
  19 -11   3 22.0153 3.63098   2
  19 -11   3 -0.2675 12.9115   1
 -19  11  -3 25.6428 3.93668   2
 -19  11  -3 15.7062 11.9635   1
  21 -11   3 -1.0003 3.22101   2
 -21  11  -3 -1.3756 3.53170   2
 -24  12   3 0.28144 4.05093   2
  22 -12  -3 0.23866 3.12326   2
 -22  12   3 8.87856 3.59984   2
  20 -12  -3 0.90442 2.83785   2
  20 -12  -3 19.1654 12.1887   1
 -20  12   3 -2.7212 2.77710   2
 -20  12   3 -4.9449 11.0156   1
  18 -12  -3 9.46385 2.81154   2
  18 -12  -3 11.1113 10.2279   1
 -18  12   3 7.67589 11.0337   1
  16 -12  -3 3.17184 8.80433   1
  16 -12  -3 0.41900 2.52456   2
 -16 -12   3 1.47245 0.94208   2
 -16  12   3 -3.4240 2.45113   2
 -16  12   3 4.85707 9.45655   1
 -14 -12   3 6.78063 1.18850   2
  14 -12  -3 6.56177 2.42684   2
  14 -12  -3 6.28204 8.71113   1
 -14  12   3 20.5545 9.36516   1
 -14  12   3 2.09251 2.46033   2
  12 -12  -3 30.4800 4.42436   2
  12 -12  -3 21.9789 8.51991   1
 -12 -12   3 37.0598 2.67951   2
 -12  12   3 22.7618 8.65480   1
  12  12  -3 32.6787 3.81379   1
 -12  12   3 27.3527 4.54940   2
 -10 -12   3 60.1964 6.55507   1
 -10 -12   3 55.3793 3.64956   2
  10 -12  -3 49.5858 8.84490   1
  10 -12  -3 53.5389 4.86810   2
 -10  12   3 45.2178 8.88012   1
 -10  12   3 58.8333 5.00547   2
   8 -12  -3 47.9254 4.31086   2
  -8 -12   3 39.0538 3.28736   2
   8 -12  -3 40.5474 7.84032   1
  -8 -12   3 35.6220 5.02567   1
   8  12  -3 40.2427 4.99161   1
  -8  12   3 47.3475 4.31652   2
  -8  12   3 41.7514 8.08168   1
  -6 -12   3 32.4222 3.01509   2
   6 -12  -3 39.0503 7.47989   1
   6 -12  -3 35.6845 3.83799   2
  -6 -12   3 25.1817 4.94906   1
   6  12  -3 27.0787 4.86521   1
  -6  12   3 23.9166 6.92609   1
  -6  12   3 33.8155 3.64880   2
   6  12  -3 29.8657 2.72263   2
  -4 -12   3 104.881 10.1643   1
  -4 -12   3 109.333 6.23502   2
   4 -12  -3 112.374 6.61576   2
   4 -12  -3 109.609 11.5127   1
   4  12  -3 105.845 9.71112   1
  -4  12   3 110.018 11.7286   1
   4  12  -3 111.929 6.10643   2
  -4  12   3 122.318 6.41090   2
  -2 -12   3 42.7427 6.40676   1
   2 -12  -3 45.0593 6.64533   1
  -2 -12   3 50.8952 3.75347   2
   2 -12  -3 46.5102 4.00954   2
   2  12  -3 64.5302 7.80005   1
  -2  12   3 43.3032 7.04463   1
   2  12  -3 45.9235 3.67438   2
   0 -12  -3 -1.5127 7.28367   1
   0 -12   3 10.6894 1.89919   2
   0 -12  -3 11.8679 1.89661   2
   0 -12   3 10.8861 5.59965   1
   0  12   3 -6.1157 3.28680   1
   0  12   3 9.36791 1.69892   2
   0  12  -3 7.41503 1.75384   2
  -2 -12  -3 342.648 15.9962   2
   2 -12   3 337.014 16.1567   2
  -2 -12  -3 335.610 19.2266   1
   2 -12   3 338.359 19.7744   1
   2  12   3 340.106 15.8727   2
   2  12   3 334.403 18.7870   1
  -2  12  -3 254.038 15.7893   2
  -2  12  -3 337.417 20.3806   1
  -4 -12  -3 151.979 12.0008   1
   4 -12   3 149.437 8.26478   2
   4 -12   3 146.504 13.4719   1
  -4 -12  -3 151.918 7.82940   2
   4  12   3 153.388 11.3228   1
  -4  12  -3 139.441 8.06818   2
   4  12   3 151.984 7.72512   2
  -4  12  -3 138.997 13.5163   1
   6 -12   3 3.37311 6.16573   1
  -6 -12  -3 3.21806 1.41061   2
  -6 -12  -3 7.23149 4.79271   1
   6 -12   3 6.28742 1.98513   2
  -6  12  -3 2.76338 6.63469   1
   6  12   3 7.34528 4.44702   1
  -6  12  -3 1.30973 1.79969   2
   6  12   3 3.28011 1.24961   2
   8 -12   3 -0.4532 1.87466   2
  -8 -12  -3 1.37522 1.38655   2
  -8 -12  -3 -3.1516 4.30584   1
   8 -12   3 8.89992 6.75392   1
  -8  12  -3 -0.1942 1.85546   2
   8  12   3 0.82881 0.90035   2
   8  12   3 4.20827 4.27348   1
  -8  12  -3 4.33000 7.63376   1
 -10 -12  -3 7.09398 1.58309   2
 -10 -12  -3 12.9475 4.37898   1
  10 -12   3 6.27194 7.74088   1
  10 -12   3 7.46914 2.25934   2
  10  12   3 6.29431 5.05478   1
 -10  12  -3 -10.937 8.01179   1
 -10  12  -3 7.21833 2.27155   2
 -12 -12  -3 26.4208 4.48656   1
  12 -12   3 37.2446 9.72608   1
 -12 -12  -3 23.0492 3.00703   2
  12 -12   3 32.6742 4.69884   2
  12  12   3 23.3794 4.42899   1
 -12  12  -3 31.7994 9.78825   1
 -12  12  -3 25.1201 4.56329   2
 -14 -12  -3 3.99868 2.68304   1
  14 -12   3 -2.4156 9.00331   1
 -14 -12  -3 -0.6110 2.31725   1
 -14  12  -3 -7.2863 10.0934   1
 -14  12  -3 -0.7901 2.57520   2
  16 -12   3 38.7309 11.8885   1
  16 -12   3 51.8244 6.01814   2
 -16  12  -3 48.7773 12.9740   1
 -16  12  -3 58.3940 6.40453   2
  18 -12   3 15.3487 3.34551   2
  18 -12   3 5.07317 12.1246   1
 -18  12  -3 15.8193 12.0374   1
 -18  12  -3 16.1450 3.50351   2
  20 -12   3 1.46598 3.33374   2
 -20  12  -3 4.78860 3.56522   2
  21 -13  -3 -0.6133 3.27252   2
 -21  13   3 3.25774 3.81536   2
  19 -13  -3 -6.3387 11.6293   1
  19 -13  -3 7.60090 3.15063   2
 -19  13   3 20.6223 12.2043   1
 -19  13   3 8.62174 3.48596   2
  17 -13  -3 6.94284 10.3816   1
  17 -13  -3 15.9684 3.07842   2
 -17  13   3 15.0298 3.33756   2
 -17  13   3 3.68026 11.4210   1
  15 -13  -3 9.07974 9.65444   1
 -15 -13   3 18.9851 2.41385   2
 -15  13   3 13.3506 3.06986   2
 -15  13   3 9.45597 10.0692   1
 -13 -13   3 11.7197 1.53904   2
  13 -13  -3 14.4161 8.85287   1
  13 -13  -3 12.8917 2.81047   2
 -13  13   3 11.0857 9.56637   1
 -13  13   3 9.38525 2.61732   2
  11 -13  -3 3.71275 2.24352   2
  11 -13  -3 17.1246 8.52132   1
 -11 -13   3 4.77527 1.38995   2
 -11 -13   3 2.41404 3.51512   1
  11  13  -3 -2.2877 3.43289   1
 -11  13   3 -0.4013 8.11108   1
 -11  13   3 2.31095 2.30034   2
  -9 -13   3 18.8454 2.73842   2
  -9 -13   3 16.8944 4.57040   1
   9 -13  -3 16.8560 2.65253   2
   9 -13  -3 18.6128 8.14930   1
   9  13  -3 17.6580 4.56421   1
  -9  13   3 15.6395 8.14388   1
  -9  13   3 19.3711 2.67329   2
  -7 -13   3 729.155 35.9836   1
  -7 -13   3 729.446 33.8564   2
   7 -13  -3 675.672 38.0364   1
   7 -13  -3 698.514 34.2416   2
  -7  13   3 712.040 38.6234   1
   7  13  -3 724.000 33.5495   2
  -7  13   3 719.373 34.2355   2
   7  13  -3 704.105 35.9010   1
  -5 -13   3 44.0504 3.67604   2
  -5 -13   3 43.2346 6.24401   1
   5 -13  -3 39.4315 7.62013   1
   5 -13  -3 39.8591 4.32290   2
  -5  13   3 42.7913 7.88869   1
   5  13  -3 43.2379 3.50772   2
   5  13  -3 54.3229 6.33563   1
  -5  13   3 42.4178 4.10499   2
  -3 -13   3 67.5320 9.74023   1
  -3 -13   3 57.1778 4.48584   2
   3 -13  -3 65.7826 4.95309   2
   3 -13  -3 57.4937 8.16732   1
  -3  13   3 78.6278 4.27499   2
   3  13  -3 77.6366 9.00521   1
  -3  13   3 53.7070 8.51011   1
   3  13  -3 62.3281 4.39579   2
  -1 -13   3 16.3546 6.55546   1
   1 -13  -3 12.7822 2.11751   2
   1 -13  -3 16.0370 6.02022   1
   1  13  -3 12.3896 1.90568   2
  -1  13   3 13.5970 2.08412   2
   1  13  -3 -2.1512 3.26511   1
   1 -13   3 33.5311 3.80274   2
   1 -13   3 34.1940 6.86519   1
  -1 -13  -3 20.7197 6.64323   1
  -1 -13  -3 26.7467 3.60909   2
  -1  13  -3 23.9350 6.77878   1
   1  13   3 59.0309 8.06654   1
  -1  13  -3 31.9574 3.77425   2
   1  13   3 34.6889 3.44940   2
  -3 -13  -3 -0.8123 5.25579   1
   3 -13   3 5.47430 1.96428   2
   3 -13   3 4.51942 5.70059   1
  -3 -13  -3 4.23959 1.59970   2
   3  13   3 5.50521 1.61859   2
   3  13   3 6.22242 4.78479   1
  -3  13  -3 11.9366 6.28201   1
   5 -13   3 11.6433 6.70401   1
  -5 -13  -3 20.0318 3.10388   2
   5 -13   3 15.7560 2.54757   2
  -5 -13  -3 19.1043 5.63073   1
  -5  13  -3 20.3120 3.59410   2
  -5  13  -3 13.5682 7.52712   1
   5  13   3 25.2001 5.62113   1
   5  13   3 22.7468 2.77245   2
   7 -13   3 0.60291 2.09170   2
  -7 -13  -3 4.08571 4.88961   1
  -7 -13  -3 2.63011 1.51099   2
   7 -13   3 -2.2383 6.68426   1
  -7  13  -3 2.74643 2.01169   2
   7  13   3 1.83549 4.89534   1
   7  13   3 0.35146 1.14901   2
  -7  13  -3 11.6372 7.71066   1
  -9 -13  -3 -1.2258 1.47638   2
  -9 -13  -3 -2.8100 4.57102   1
   9 -13   3 4.26064 2.36037   2
   9 -13   3 3.20950 7.92110   1
  -9  13  -3 -13.238 8.26633   1
   9  13   3 6.91017 4.84667   1
  -9  13  -3 -0.8116 2.10268   2
  11 -13   3 1.72372 2.45516   2
 -11 -13  -3 0.32062 1.47244   2
 -11 -13  -3 4.45605 4.74515   1
 -11  13  -3 2.21471 2.32625   2
  11  13   3 3.20197 4.53994   1
 -11  13  -3 12.8673 9.65252   1
  13 -13   3 3.79346 2.70781   2
 -13 -13  -3 1.06460 3.73407   1
  13 -13   3 13.0348 9.51089   1
 -13 -13  -3 4.31978 1.66843   2
 -13  13  -3 6.92985 2.85154   2
 -13  13  -3 -7.3281 9.69269   1
 -15 -13  -3 0.84252 1.69617   2
  15 -13   3 -9.4457 10.2020   1
  15 -13   3 1.01339 2.84578   2
 -15  13  -3 -4.2720 10.9841   1
 -15  13  -3 -1.6831 2.81881   2
  17 -13   3 -4.6756 2.99140   2
  17 -13   3 -8.5397 11.6312   1
 -17  13  -3 -2.6958 3.11046   2
 -17  13  -3 0.07508 11.9009   1
  19 -13   3 -0.1429 3.42861   2
 -19  13  -3 1.73930 3.71834   2
  20 -14  -3 0.51557 3.38396   2
 -20  14   3 -1.7821 3.76301   2
  18 -14  -3 55.0225 13.9594   1
  18 -14  -3 1.14603 3.14808   2
 -18  14   3 0.64784 3.54541   2
 -18  14   3 -16.665 14.5179   1
  16 -14  -3 14.5312 11.5681   1
 -16 -14   3 16.6212 2.47144   2
  16 -14  -3 6.35997 3.20082   2
 -16  14   3 8.71502 3.37225   2
 -16  14   3 6.04687 12.2280   1
  14 -14  -3 14.3107 3.09025   2
 -14 -14   3 16.5254 2.64562   2
  14 -14  -3 -0.1902 9.60046   1
 -14  14   3 3.52843 10.8258   1
 -14  14   3 11.3595 3.10391   2
 -12 -14   3 4.31288 3.32657   1
  12 -14  -3 1.66054 2.51066   2
  12 -14  -3 -3.6869 10.9466   1
 -12 -14   3 2.34484 1.47114   2
 -12  14   3 4.97775 2.60830   2
  12  14  -3 -0.1591 3.49329   1
 -12  14   3 -0.8453 9.17100   1
 -10 -14   3 0.39102 1.47457   2
  10 -14  -3 0.08591 7.94075   1
 -10 -14   3 8.07914 6.88820   1
  10 -14  -3 2.61933 2.36338   2
  10  14  -3 -1.5938 4.40871   1
 -10  14   3 -4.6032 8.43981   1
 -10  14   3 -1.2695 2.12962   2
   8 -14  -3 135.333 8.25137   2
  -8 -14   3 135.362 7.36384   2
  -8 -14   3 150.832 11.4659   1
   8 -14  -3 115.504 12.8078   1
   8  14  -3 135.700 11.5049   1
  -8  14   3 139.917 8.21175   2
  -8  14   3 119.361 15.6371   1
   6 -14  -3 218.052 12.0234   2
  -6 -14   3 235.579 15.4906   1
  -6 -14   3 235.888 11.5555   2
   6 -14  -3 210.945 17.6532   1
  -6  14   3 223.607 17.9488   1
   6  14  -3 231.303 15.2982   1
   6  14  -3 232.032 11.1932   2
  -6  14   3 217.053 11.8704   2
  -4 -14   3 69.4502 4.82170   2
  -4 -14   3 56.8813 7.59042   1
   4 -14  -3 55.0321 8.76575   1
   4 -14  -3 69.2908 5.39150   2
  -4  14   3 74.3674 9.50733   1
   4  14  -3 73.2086 9.77180   1
   4  14  -3 71.8138 4.58396   2
  -2 -14   3 -4.2557 5.45929   1
   2 -14  -3 -5.8137 5.80855   1
  -2 -14   3 2.88861 1.81389   2
   2 -14  -3 2.66961 1.98706   2
  -2  14   3 1.84257 1.95986   2
   2  14  -3 3.20772 5.14755   1
   2  14  -3 3.32843 1.74695   2
   0 -14  -3 33.0759 7.71936   1
   0 -14  -3 26.5795 3.90925   2
   0 -14   3 23.6665 3.89502   2
   0 -14   3 12.8228 7.25272   1
   0  14  -3 20.2275 5.64136   1
   0  14   3 19.5948 3.60049   2
   0  14  -3 27.2749 3.64414   2
   2 -14   3 95.6368 12.1377   1
   2 -14   3 77.8877 5.80965   2
  -2 -14  -3 86.2183 5.50131   2
  -2 -14  -3 95.9789 11.9370   1
   2  14   3 83.7283 5.37635   2
   2  14   3 73.7518 10.4263   1
  -2  14  -3 96.4879 12.9408   1
   4 -14   3 13.3667 2.55940   2
   4 -14   3 17.5835 6.98397   1
  -4 -14  -3 11.8429 2.05822   2
  -4 -14  -3 21.0022 6.64336   1
   4  14   3 17.6793 2.99100   2
  -4  14  -3 28.6270 3.47883   2
  -4  14  -3 13.4605 7.33749   1
   4  14   3 18.4065 5.69837   1
   6 -14   3 -4.7879 6.92420   1
  -6 -14  -3 0.92985 1.60939   2
  -6 -14  -3 2.58250 5.60905   1
   6 -14   3 -0.2553 2.17418   2
   6  14   3 3.03119 5.26470   1
   6  14   3 1.80759 1.42638   2
  -6  14  -3 -0.2118 7.72092   1
  -6  14  -3 2.74985 2.08075   2
  -8 -14  -3 18.0135 5.98521   1
  -8 -14  -3 28.7524 3.43792   2
   8 -14   3 30.7488 4.69248   2
   8 -14   3 14.7738 8.51507   1
  -8  14  -3 25.0112 3.17168   2
   8  14   3 27.2827 2.32514   2
  -8  14  -3 26.2006 9.19055   1
   8  14   3 26.3913 6.28592   1
  10 -14   3 17.7790 9.53055   1
 -10 -14  -3 9.11561 1.88877   2
  10 -14   3 8.66574 2.71631   2
 -10  14  -3 4.87158 2.57798   2
 -10  14  -3 10.8599 9.93236   1
  10  14   3 5.23149 5.22470   1
 -12 -14  -3 16.3631 4.98622   1
  12 -14   3 14.0767 3.13250   2
 -12 -14  -3 11.4264 2.02726   2
  12 -14   3 11.8290 10.1975   1
 -12  14  -3 6.80544 15.2010   1
  12  14   3 22.1937 5.11143   1
 -12  14  -3 13.0902 3.14949   2
 -14 -14  -3 -0.4305 2.73480   1
  14 -14   3 20.4124 11.5333   1
 -14 -14  -3 0.99261 1.72706   2
  14 -14   3 1.11200 2.87591   2
 -14  14  -3 -2.6717 13.2553   1
 -14  14  -3 6.07505 3.09458   2
  16 -14   3 11.4014 3.62328   2
  16 -14   3 24.1968 13.0442   1
 -16  14  -3 10.0380 3.61520   2
  18 -14   3 3.43212 3.60594   2
 -18  14  -3 2.42578 3.56835   2
  19 -15  -3 -0.8409 3.65418   2
 -19  15   3 1.58259 3.96299   2
 -17 -15   3 2.51662 1.37449   2
  17 -15  -3 4.61198 3.35018   2
 -17  15   3 9.69298 3.91384   2
 -15 -15   3 17.3964 3.08401   2
  15 -15  -3 20.5930 3.67602   2
  15 -15  -3 24.1543 13.2233   1
 -15  15   3 20.7606 3.77115   2
  13 -15  -3 -1.1988 2.85288   2
  13 -15  -3 14.8160 10.8439   1
 -13 -15   3 -0.0867 1.62025   2
  13  15  -3 -2.8757 2.39385   1
 -13  15   3 0.16693 2.72563   2
 -11 -15   3 8.53640 4.88967   1
  11 -15  -3 5.43746 9.82209   1
  11 -15  -3 3.52155 2.80713   2
 -11 -15   3 2.47868 1.67772   2
  11  15  -3 6.84534 4.83663   1
 -11  15   3 -1.2412 2.43913   2
 -11  15   3 7.61457 10.3054   1
   9 -15  -3 6.07868 8.86065   1
  -9 -15   3 4.75051 5.25140   1
  -9 -15   3 8.01148 1.87278   2
   9 -15  -3 15.1012 3.01022   2
  -9  15   3 9.95080 2.63766   2
   9  15  -3 2.59715 5.42460   1
  -9  15   3 4.79255 9.01428   1
   7 -15  -3 -1.4524 2.36341   2
  -7 -15   3 -4.1959 5.38774   1
  -7 -15   3 -0.0154 1.69327   2
   7 -15  -3 -4.3318 8.13225   1
   7  15  -3 -0.4854 1.32236   2
  -7  15   3 3.33781 2.10230   2
  -7  15   3 -1.4675 8.00075   1
   7  15  -3 -1.8252 5.46430   1
   5 -15  -3 -8.9018 6.87027   1
  -5 -15   3 15.4564 6.26985   1
  -5 -15   3 1.89385 1.82035   2
   5 -15  -3 3.56228 2.25753   2
  -5  15   3 0.11503 7.56927   1
   5  15  -3 6.72197 1.75843   2
   5  15  -3 0.15260 5.78644   1
   3 -15  -3 3.01363 2.18830   2
  -3 -15   3 -1.4805 1.78074   2
  -3 -15   3 4.57973 6.66119   1
   3 -15  -3 -7.0296 6.71398   1
  -3  15   3 -4.2654 7.03952   1
   3  15  -3 1.99177 5.54085   1
   3  15  -3 0.30555 1.77329   2
   1 -15  -3 61.9132 5.10077   2
  -1 -15   3 52.6879 8.87633   1
  -1 -15   3 53.2936 6.14258   2
   1 -15  -3 52.0737 9.30396   1
  -1  15   3 59.7646 4.85488   2
   1  15  -3 57.2358 4.77028   2
   1  15  -3 79.3765 9.69137   1
  -1  15   3 31.6796 8.28579   1
  -1 -15  -3 -2.0489 2.00109   2
   1 -15   3 1.11011 2.10156   2
  -1 -15  -3 1.04764 6.92138   1
   1 -15   3 12.5643 7.17465   1
   1  15   3 0.73449 1.83289   2
   1  15   3 1.53016 5.54568   1
  -1  15  -3 0.78841 1.94293   2
   3 -15   3 1.78639 6.77087   1
  -3 -15  -3 10.3852 7.07591   1
  -3 -15  -3 2.94261 1.89528   2
   3 -15   3 3.77037 2.28527   2
  -3  15  -3 9.60962 7.22347   1
   3  15   3 3.14161 1.80874   2
   3  15   3 -4.3197 5.34029   1
  -3  15  -3 4.33365 2.06195   2
   5 -15   3 -3.8735 7.71954   1
  -5 -15  -3 0.24572 1.78078   2
  -5 -15  -3 -5.0186 6.21520   1
   5 -15   3 0.70727 2.22608   2
  -5  15  -3 2.97411 2.02460   2
   5  15   3 0.21624 1.61705   2
   5  15   3 0.35892 5.75392   1
  -5  15  -3 2.90619 8.03188   1
  -7 -15  -3 20.0182 3.50075   2
  -7 -15  -3 7.82294 6.62482   1
   7 -15   3 18.2469 2.99413   2
   7 -15   3 22.3621 9.22897   1
  -7  15  -3 18.8736 2.80772   2
   7  15   3 10.5445 6.45768   1
   7  15   3 13.5090 1.72082   2
  -7  15  -3 10.8749 9.58938   1
   9 -15   3 50.4938 11.2137   1
  -9 -15  -3 21.8350 6.70541   1
  -9 -15  -3 26.1881 3.68814   2
   9 -15   3 29.4247 5.16561   2
   9  15   3 18.3821 6.47861   1
  -9  15  -3 16.8404 3.06125   2
  11 -15   3 5.88037 2.89359   2
 -11 -15  -3 2.85306 1.95826   2
 -11 -15  -3 0.50266 5.52727   1
  11 -15   3 -9.3550 9.74683   1
  11  15   3 8.79489 5.92847   1
 -11  15  -3 1.43049 2.74375   2
  13 -15   3 13.2250 3.37554   2
 -13 -15  -3 18.2705 4.79500   1
 -13 -15  -3 13.3689 2.21573   2
  13  15   3 5.58282 4.58563   1
 -13  15  -3 11.1241 3.37202   2
  15 -15   3 11.8697 3.57947   2
 -15 -15  -3 6.06719 2.16449   2
 -15  15  -3 7.77832 3.70470   2
  17 -15   3 4.91125 3.86460   2
 -17  15  -3 0.74878 4.08817   2
  18 -16  -3 4.64140 4.06631   2
 -18  16   3 -0.1031 4.14221   2
  16 -16  -3 0.93667 3.50856   2
 -16 -16   3 4.98952 1.73197   2
 -16  16   3 1.30893 3.54380   2
  14 -16  -3 6.23675 3.27433   2
 -14 -16   3 8.26688 1.93597   2
 -14  16   3 4.22288 3.18676   2
  12 -16  -3 1.02373 2.87266   2
 -12 -16   3 1.24518 4.45987   1
 -12 -16   3 -0.7982 1.77588   2
  12  16  -3 -3.4333 4.58170   1
 -12  16   3 4.04975 2.91349   2
 -10 -16   3 14.0475 2.32013   2
 -10 -16   3 13.2370 6.25377   1
  10 -16  -3 20.1561 3.38160   2
  10  16  -3 6.53219 5.97367   1
 -10  16   3 26.9996 4.99008   2
  -8 -16   3 2.30048 1.86562   2
   8 -16  -3 21.4279 11.3756   1
   8 -16  -3 0.78659 2.58914   2
  -8 -16   3 1.66157 6.39919   1
   8  16  -3 -0.1888 11.1547   1
  -8  16   3 4.39064 2.48716   2
  -6 -16   3 36.3560 4.05000   2
  -6 -16   3 41.1578 8.07561   1
   6 -16  -3 32.1869 4.95798   2
   6 -16  -3 26.5403 9.69875   1
  -6  16   3 36.1550 4.45710   2
   6  16  -3 30.3959 7.36249   1
   6  16  -3 32.0582 3.56201   2
   4 -16  -3 -4.5115 7.25884   1
   4 -16  -3 1.24935 2.37698   2
  -4 -16   3 0.71602 1.89612   2
  -4 -16   3 4.66790 7.51762   1
  -4  16   3 1.11096 2.38206   2
   4  16  -3 2.38534 1.92855   2
   4  16  -3 -2.9857 6.84736   1
   2 -16  -3 43.0901 4.92250   2
  -2 -16   3 56.1512 4.79319   2
   2 -16  -3 31.1184 8.26511   1
  -2 -16   3 47.7514 9.39073   1
   2  16  -3 43.7749 4.42505   2
  -2  16   3 38.6209 4.73036   2
   0 -16   3 13.2291 2.72496   2
   0 -16  -3 15.7221 8.67078   1
   0 -16  -3 15.4478 2.75240   2
   0  16   3 9.70355 2.36231   2
   0  16  -3 10.7633 2.41114   2
  -2 -16  -3 16.0293 2.62067   2
   2 -16   3 17.4153 2.83340   2
  -2 -16  -3 34.9828 8.37475   1
   2 -16   3 19.9905 7.41949   1
  -2  16  -3 26.2179 4.42469   2
   2  16   3 16.4210 2.45796   2
  -4 -16  -3 9.50680 7.91721   1
   4 -16   3 3.94361 2.61093   2
  -4 -16  -3 1.82900 2.02083   2
   4 -16   3 20.7640 8.44495   1
  -4  16  -3 0.31263 1.34471   2
   4  16   3 5.52753 1.90671   2
  -6 -16  -3 11.9621 7.73203   1
  -6 -16  -3 1.58036 1.98611   2
   6 -16   3 4.52788 2.75826   2
  -6  16  -3 4.93918 2.39509   2
   6  16   3 3.74124 1.67948   2
  -8 -16  -3 7.73172 2.19642   2
   8 -16   3 3.44458 2.71713   2
  -8 -16  -3 22.5668 7.42859   1
  -8  16  -3 6.97422 2.71606   2
 -10 -16  -3 68.7375 5.35899   2
 -10 -16  -3 67.5780 8.64002   1
  10 -16   3 73.4934 6.81836   2
 -10  16  -3 75.4789 6.68925   2
  12 -16   3 0.20149 3.70318   2
 -12 -16  -3 22.7456 6.10255   1
 -12 -16  -3 5.42951 2.22510   2
 -12  16  -3 3.72194 3.10745   2
 -14 -16  -3 8.05962 2.31599   2
  14 -16   3 6.88583 3.72613   2
 -14  16  -3 3.96775 3.45061   2
  16 -16   3 4.97625 4.00410   2
 -16 -16  -3 0.58657 2.17788   2
  15 -17  -3 10.5420 4.03693   2
 -15 -17   3 4.93087 2.08633   2
 -15  17   3 6.58694 3.76269   2
  13 -17  -3 12.0341 3.90528   2
 -13 -17   3 10.6179 2.26721   2
 -13  17   3 9.70453 3.53281   2
  11 -17  -3 12.4482 3.55487   2
 -11 -17   3 14.4413 6.27595   1
 -11 -17   3 12.2945 2.40170   2
 -11  17   3 13.8493 3.32766   2
  -9 -17   3 8.66559 2.23226   2
   9 -17  -3 10.9356 3.24052   2
  -9  17   3 7.81997 2.87628   2
  -7 -17   3 -2.7150 1.98765   2
   7 -17  -3 0.65525 2.63330   2
  -7  17   3 -1.9816 2.18542   2
   7  17  -3 4.73012 2.15411   2
   5 -17  -3 6.27092 2.75236   2
  -5 -17   3 9.57379 2.38399   2
   5  17  -3 13.6142 2.11762   2
  -3 -17   3 42.0328 4.66838   2
   3 -17  -3 42.8364 5.37813   2
   3  17  -3 35.1622 4.63832   2
  -3  17   3 43.9891 5.02187   2
   1 -17  -3 1.29819 2.54449   2
  -1 -17   3 8.41572 2.78753   2
   1  17  -3 5.62826 2.24591   2
  -1  17   3 2.73314 2.30928   2
   1 -17   3 2.24628 2.56035   2
  -1 -17  -3 0.39409 2.44307   2
  -1  17  -3 -0.3726 2.22827   2
   1  17   3 4.85242 2.24271   2
   3 -17   3 6.32347 2.74990   2
  -3 -17  -3 4.18595 2.27894   2
  -3  17  -3 0.35211 2.57843   2
   3  17   3 1.37964 2.04530   2
   5 -17   3 -0.7172 2.75036   2
  -5 -17  -3 2.04870 2.18884   2
   5  17   3 4.67718 1.90387   2
  -5  17  -3 -2.5017 1.82094   2
   7 -17   3 0.97381 2.83153   2
  -7 -17  -3 2.69620 2.21172   2
   7  17   3 -0.6666 1.52651   2
  -7  17  -3 3.52842 2.34745   2
  -9 -17  -3 4.83918 2.37703   2
   9 -17   3 7.02506 3.31082   2
  -9  17  -3 2.85314 2.89424   2
  11 -17   3 -3.6186 3.32281   2
 -11  17  -3 -3.4432 3.01166   2
 -13 -17  -3 19.7220 2.85885   2
  13 -17   3 13.8778 4.25290   2
 -13  17  -3 20.6267 4.38313   2
 -14 -18   3 9.23031 2.44711   2
  14 -18  -3 3.63748 4.40598   2
 -12 -18   3 5.25829 2.40500   2
  12 -18  -3 3.60887 4.43680   2
 -12  18   3 3.76819 3.45431   2
  10 -18  -3 -1.0521 3.45799   2
 -10 -18   3 3.12366 2.32378   2
 -10  18   3 3.84521 3.08290   2
  -8 -18   3 6.70764 2.43892   2
   8 -18  -3 10.9874 3.41556   2
  -8  18   3 11.0212 2.80210   2
   6 -18  -3 -0.7641 2.96573   2
  -6 -18   3 6.15096 2.44304   2
   6  18  -3 7.98635 2.10037   2
  -4 -18   3 32.3582 4.62769   2
   4 -18  -3 23.1749 3.57814   2
   4  18  -3 24.4407 4.30608   2
  -4  18   3 33.8754 5.27262   2
  -2 -18   3 6.77223 2.66976   2
   2 -18  -3 -0.3398 2.74247   2
  -2  18   3 2.66062 2.39559   2
   2  18  -3 -1.1670 2.29965   2
   0 -18  -3 -0.7827 2.75549   2
   0 -18   3 6.00317 2.84639   2
   0  18  -3 2.03479 2.42161   2
   0  18   3 1.89371 2.38632   2
  -2 -18  -3 -1.4223 2.40043   2
   2 -18   3 -3.5641 2.70568   2
  -2  18  -3 -0.6430 2.44468   2
   2  18   3 3.08627 2.36273   2
  -4 -18  -3 1.01298 2.33423   2
   4 -18   3 -0.4903 2.95827   2
   4  18   3 -0.6894 2.08608   2
  -6 -18  -3 4.36966 2.45128   2
   6 -18   3 -4.2716 3.01778   2
  -6  18  -3 8.76804 2.33229   2
   6  18   3 1.26250 2.03730   2
  -8 -18  -3 2.10567 2.41181   2
   8 -18   3 -0.7572 3.34493   2
  -8  18  -3 -0.1745 2.73838   2
  10 -18   3 -6.0155 3.55083   2
 -10 -18  -3 -2.5319 2.49264   2
 -10  18  -3 4.93492 3.46245   2
 -12 -18  -3 10.7488 2.83961   2
  12 -18   3 5.42660 4.18968   2
  11 -19  -3 4.33160 4.27263   2
 -11 -19   3 6.21575 2.71678   2
   9 -19  -3 9.73107 3.92789   2
  -9 -19   3 2.61923 2.68807   2
  -7 -19   3 -1.1931 2.56572   2
   7 -19  -3 -2.3786 3.47415   2
   7  19  -3 -0.0058 1.79041   2
   5 -19  -3 0.73044 3.48861   2
  -5 -19   3 0.40084 2.52829   2
   5  19  -3 -1.5452 2.25432   2
   3 -19  -3 7.72272 3.39035   2
  -3 -19   3 9.56784 2.79688   2
   3  19  -3 6.06668 2.60936   2
  -3  19   3 7.69718 2.90555   2
  -1 -19   3 16.4408 3.35039   2
   1 -19  -3 3.15271 3.24910   2
   1  19  -3 3.23226 2.68606   2
  -1  19   3 -0.2068 2.55284   2
   1 -19   3 -2.8307 3.09669   2
   1  19   3 -2.7806 2.54944   2
  -1  19  -3 0.21747 2.60674   2
  -3 -19  -3 6.83718 2.60452   2
   3 -19   3 -1.9370 3.18460   2
  -3  19  -3 3.66913 2.89379   2
   3  19   3 -4.5600 2.31669   2
   5 -19   3 27.7701 4.32583   2
  -5 -19  -3 28.1039 5.08906   2
   5  19   3 13.9215 2.71214   2
  -7 -19  -3 40.9058 5.56080   2
   7 -19   3 50.5730 7.72820   2
   7  19   3 33.6038 3.62605   2
   9 -19   3 0.29209 4.19127   2
  -9 -19  -3 11.8225 3.16093   2
   6  20  -3 3.67991 2.31495   2
   4  20  -3 1.25526 2.83978   2
   4  20   3 3.44448 3.02621   2
 -28   0   4 10.9468 2.60416   2
 -26   0   4 0.24354 2.04226   2
  24   0  -4 6.96216 1.25963   2
 -24   0   4 6.59541 2.06461   2
 -22   0   4 21.5890 5.89975   1
  22   0  -4 20.3254 5.56395   1
  22   0  -4 25.2631 2.48363   2
 -22   0   4 26.0595 3.55007   2
  20   0  -4 -1.7708 3.96375   1
 -20   0   4 -1.9627 4.42161   1
 -20   0   4 -0.0504 1.53076   2
  20   0  -4 0.35401 1.10491   2
 -18   0   4 1.30422 3.81654   1
  18   0  -4 -2.1842 3.51563   1
 -18   0   4 1.40736 1.36337   2
  18   0  -4 1.50264 1.04061   2
  16   0  -4 309.841 14.8053   2
 -16   0   4 299.864 14.9639   2
  16   0  -4 320.824 16.8882   1
 -16   0   4 311.083 16.9360   1
  14   0  -4 103.978 8.00648   1
 -14   0   4 110.881 7.99871   1
  14   0  -4 108.680 5.49742   2
 -14   0   4 107.875 5.66455   2
 -12   0   4 221.279 12.3575   1
  12   0  -4 219.186 12.3201   1
  12   0  -4 222.846 10.7181   2
 -12   0   4 226.681 10.8145   2
  10   0  -4 445.901 21.9037   2
  10   0  -4 491.653 23.0316   1
 -10   0   4 470.254 23.0351   1
 -10   0   4 455.137 21.9599   2
   8   0  -4 0.05362 0.75470   2
   8   0  -4 -1.7398 2.17149   1
  -8   0   4 0.41881 0.77930   2
  -8   0   4 1.02186 2.23409   1
   6   0  -4 563.339 27.9971   2
   6   0  -4 633.925 28.7038   1
  -6   0   4 567.656 28.0070   2
  -6   0   4 626.491 28.7335   1
  -4   0   4 95.1626 5.84329   1
   4   0  -4 89.4151 4.55286   2
  -2   0   4 52.8844 4.61853   1
   0   0   4 29.6247 3.97821   1
   0   0  -4 0.92156 1.92577   1
  -2   0  -4 848.894 41.4295   2
  -2   0  -4 926.196 42.2414   1
   2   0   4 831.103 41.4248   2
  -2   0  -4 933.728 42.2540   1
  -4   0  -4 4293.52 201.232   1
   6   0   4 317.778 15.7131   2
  -6   0  -4 328.357 15.7641   2
  -6   0  -4 330.630 17.2173   1
   6   0   4 345.435 17.2058   1
   8   0   4 1106.40 53.8088   2
  -8   0  -4 1159.16 55.1198   1
   8   0   4 1206.47 55.1475   1
  -8   0  -4 1119.19 53.8437   2
 -10   0  -4 83.3018 4.71782   2
  10   0   4 79.8391 7.48893   1
  10   0   4 81.4820 4.57963   2
 -10   0  -4 80.4619 7.60554   1
 -12   0  -4 760.257 36.5977   2
 -12   0  -4 790.458 38.4649   1
  12   0   4 756.958 36.5048   2
  12   0   4 790.706 38.4138   1
 -14   0  -4 85.2225 9.09251   1
  14   0   4 89.1960 9.04499   1
  14   0   4 88.4572 5.04281   2
 -14   0  -4 90.4036 5.33844   2
  16   0   4 363.679 20.3904   1
 -16   0  -4 358.548 17.3796   2
 -16   0  -4 379.257 20.6886   1
  16   0   4 326.982 17.3016   2
 -18   0  -4 9.33991 6.10483   1
 -18   0  -4 18.7766 3.42454   2
  18   0   4 17.7157 2.79028   2
 -20   0  -4 0.32202 1.95828   2
  20   0   4 -0.1362 1.51304   2
 -20   0  -4 -2.2594 5.99378   1
 -22   0  -4 45.1208 5.12639   2
  22   0   4 43.8574 3.80560   2
  24   0   4 2.22741 2.10283   2
 -24   0  -4 -0.3621 2.44256   2
  24   0   4 -1.3928 1.65672   2
  26   0   4 5.47328 2.06177   2
 -26   0  -4 2.65187 2.90992   2
 -27  -1   4 1.15233 2.16653   2
  27  -1  -4 1.95767 1.44813   2
 -27   1   4 -1.3426 2.27086   2
 -25  -1   4 0.52574 2.00964   2
  25  -1  -4 -2.0686 1.41635   2
 -25   1   4 1.13365 2.08650   2
 -23  -1   4 1.01958 4.95697   1
 -23  -1   4 -1.8080 1.70159   2
  23  -1  -4 -0.5798 1.35222   2
 -23   1   4 -0.2937 1.90949   2
 -23   1   4 -2.5071 5.60573   1
  23   1  -4 5.56465 5.65907   1
 -21  -1   4 0.37263 1.56146   2
  21  -1  -4 5.59496 1.42307   2
 -21  -1   4 6.93729 4.44193   1
  21  -1  -4 -0.1279 4.62322   1
 -21   1   4 3.12784 1.79273   2
 -21   1   4 2.86871 5.27318   1
  21   1  -4 0.79635 4.10063   1
  21   1  -4 2.23155 0.83154   2
 -19  -1   4 5.24016 4.08852   1
  19  -1  -4 15.4583 4.93523   1
 -19  -1   4 10.6584 1.67918   2
  19   1  -4 9.60273 4.00390   1
 -19   1   4 13.0279 1.90311   2
 -19   1   4 9.35186 4.77400   1
  19   1  -4 10.0214 1.62406   2
  17  -1  -4 3.45240 1.17916   2
 -17  -1   4 6.31997 3.43999   1
 -17  -1   4 2.33213 1.24760   2
  17  -1  -4 1.05401 3.78016   1
 -17   1   4 3.78660 1.38982   2
  17   1  -4 3.18260 3.29475   1
 -17   1   4 5.67701 4.00445   1
  17   1  -4 4.15172 0.88084   2
  15  -1  -4 16.5380 3.96802   1
 -15  -1   4 13.4226 1.96039   2
 -15  -1   4 13.8357 3.24302   1
  15  -1  -4 12.7888 1.93122   2
 -15   1   4 9.21970 3.60586   1
 -15   1   4 16.4348 2.29796   2
  15   1  -4 11.3018 3.13069   1
  15   1  -4 12.3918 1.52780   2
  13  -1  -4 10.7778 1.83493   2
  13  -1  -4 9.21439 3.51988   1
 -13  -1   4 7.97592 2.78499   1
 -13  -1   4 9.31263 1.77067   2
  13   1  -4 12.0140 2.75139   1
 -13   1   4 9.89130 1.32902   2
  13   1  -4 10.0570 1.38617   2
 -13   1   4 14.1206 3.54618   1
  11  -1  -4 118.654 5.85782   2
 -11  -1   4 109.740 5.73969   2
  11  -1  -4 123.445 8.25118   1
 -11  -1   4 103.311 7.11102   1
 -11   1   4 120.892 5.95811   2
  11   1  -4 111.485 5.61537   2
 -11   1   4 121.199 8.18573   1
  11   1  -4 112.799 7.16657   1
  -9  -1   4 82.9203 5.75001   1
   9  -1  -4 94.4892 6.78612   1
   9  -1  -4 88.6661 4.60304   2
  -9  -1   4 83.4452 4.42789   2
   9   1  -4 86.4920 4.34515   2
  -9   1   4 90.2015 4.65884   2
  -9   1   4 95.3023 6.83554   1
   9   1  -4 86.9527 5.73829   1
  -7  -1   4 280.973 13.7265   1
   7  -1  -4 265.976 13.1625   2
   7  -1  -4 290.231 14.3779   1
  -7  -1   4 276.226 13.0590   2
   7   1  -4 274.232 13.0208   2
   7   1  -4 286.531 13.7118   1
  -7   1   4 268.890 14.4085   1
  -7   1   4 270.492 13.1833   2
   5  -1  -4 147.510 8.10790   1
  -5  -1   4 143.382 6.70803   2
   5  -1  -4 134.678 6.84704   2
  -5  -1   4 143.998 7.55582   1
   5   1  -4 143.437 7.40431   1
  -5   1   4 135.484 8.22417   1
  -5   1   4 133.248 6.81716   2
   3  -1  -4 47.5637 2.71323   2
  -3  -1   4 58.3804 4.17372   1
  -3   1   4 44.6839 2.66422   2
  -3   1   4 45.6838 4.61183   1
  -1  -1   4 579.720 29.2289   2
  -1  -1   4 623.461 29.9094   1
   1  -1  -4 658.944 29.2830   2
  -1   1   4 631.205 29.9701   1
  -1  -1  -4 60.8073 3.68933   2
  -1  -1  -4 71.4301 5.50009   1
   1  -1   4 73.8289 5.39356   1
   1  -1   4 72.1176 3.87985   2
  -1   1  -4 81.2219 3.87881   2
  -1   1  -4 65.3332 5.86999   1
   1   1   4 55.5220 5.93462   1
   3  -1   4 82.8408 4.43398   2
  -3  -1  -4 83.1307 6.29223   1
   3  -1   4 89.2103 6.49924   1
  -3  -1  -4 75.9727 4.35205   2
   3   1   4 76.5494 4.35394   2
  -3   1  -4 96.2588 4.59251   2
  -3   1  -4 79.1762 6.67530   1
  -5  -1  -4 1045.75 49.9114   2
  -5  -1  -4 1135.33 50.9085   1
   5  -1   4 1101.32 51.0754   1
   5  -1   4 996.382 49.9289   2
  -5   1  -4 1131.44 51.1547   1
   5   1   4 1026.14 49.8870   2
  -5   1  -4 1025.17 49.9543   2
  -7  -1  -4 613.227 29.8773   1
   7  -1   4 628.599 30.1240   1
  -7  -1  -4 584.780 28.6090   2
   7  -1   4 602.078 28.6624   2
  -7  -1  -4 638.102 29.9360   1
  -7   1  -4 590.983 28.6760   2
  -7   1  -4 621.765 30.2473   1
   7   1   4 580.151 28.5720   2
   9  -1   4 20.6232 2.36969   2
   9  -1   4 21.7792 4.05884   1
  -9  -1  -4 18.5791 2.28785   2
  -9  -1  -4 21.4552 3.84855   1
   9   1   4 17.2962 2.11416   2
  -9   1  -4 21.4654 2.47365   2
  -9   1  -4 15.9475 4.01119   1
 -11  -1  -4 13.4563 2.27973   2
 -11  -1  -4 10.9262 3.77150   1
  11  -1   4 11.8761 3.99229   1
  11  -1   4 12.6631 2.21647   2
  11   1   4 11.5275 1.99005   2
 -11   1  -4 10.4041 4.22040   1
 -11   1  -4 13.7192 2.38922   2
 -13  -1  -4 8.51134 4.01944   1
  13  -1   4 6.23516 4.38783   1
 -13  -1  -4 8.58173 1.51142   2
  13  -1   4 12.4343 2.33761   2
 -13   1  -4 7.60282 5.06788   1
  13   1   4 9.65566 1.31608   2
 -13   1  -4 9.16760 1.60093   2
  15  -1   4 33.8324 5.88960   1
 -15  -1  -4 44.6301 6.03166   1
 -15  -1  -4 54.0031 3.72765   2
  15  -1   4 36.8819 3.48734   2
  15   1   4 49.9765 3.24960   2
 -15   1  -4 41.3707 6.67554   1
 -15   1  -4 37.9105 3.75960   2
 -17  -1  -4 6.80306 5.21959   1
 -17  -1  -4 12.4587 2.02610   2
 -17  -1  -4 10.5562 5.45423   1
  17  -1   4 11.9855 1.82777   2
  17  -1   4 14.2107 5.56327   1
  17   1   4 16.4078 2.45743   2
 -17   1  -4 13.7364 6.05669   1
 -17   1  -4 13.0836 2.52320   2
  19  -1   4 2.08027 5.81136   1
 -19  -1  -4 7.51565 5.66365   1
 -19  -1  -4 2.49090 5.92406   1
  19  -1   4 2.03369 1.64543   2
 -19  -1  -4 3.20578 1.89717   2
 -19   1  -4 3.06015 6.12571   1
 -19   1  -4 0.07772 2.03504   2
  19   1   4 0.13530 1.33399   2
  19   1   4 1.91678 1.53823   2
 -21  -1  -4 23.4431 7.58321   1
  21  -1   4 20.4520 3.34123   2
 -21  -1  -4 13.2126 2.54325   2
 -21  -1  -4 11.4264 8.94424   1
  21   1   4 16.6127 3.03170   2
 -21   1  -4 23.3502 4.21294   2
 -21   1  -4 9.43161 8.29618   1
  21   1   4 14.9711 2.70555   2
  23  -1   4 -0.7114 1.77619   2
 -23  -1  -4 0.91248 2.24971   2
 -23   1  -4 0.67809 2.44349   2
  23   1   4 -0.6020 1.42355   2
  23   1   4 -1.1678 2.07980   2
  25  -1   4 -1.4474 2.14057   2
 -25  -1  -4 -3.1108 2.36730   2
  25   1   4 1.40879 1.35463   2
  25   1   4 0.04996 1.47499   2
 -25   1  -4 -4.1530 2.65374   2
  28  -2  -4 -0.7586 1.88971   2
 -28  -2   4 -1.7188 2.19317   2
 -28   2   4 -1.3740 2.52360   2
  26  -2  -4 3.02685 1.74210   2
 -26  -2   4 -2.1949 1.95912   2
 -26   2   4 0.04385 2.39069   2
  24  -2  -4 0.53368 1.60939   2
 -24  -2   4 -1.2176 1.72223   2
 -24  -2   4 -2.2332 4.98599   1
 -24   2   4 -0.6897 2.12028   2
  22  -2  -4 8.93650 1.72795   2
 -22  -2   4 11.4453 1.90014   2
  22  -2  -4 -1.4927 5.12907   1
 -22  -2   4 7.09554 4.52820   1
 -22   2   4 7.81350 2.15157   2
 -22   2   4 9.52563 6.36302   1
  22   2  -4 9.21797 4.45701   1
  20  -2  -4 34.7090 3.22842   2
  20  -2  -4 24.9834 5.77943   1
 -20  -2   4 32.6058 3.18569   2
 -20  -2   4 36.2853 4.84229   1
 -20   2   4 24.8029 6.30605   1
 -20   2   4 32.7335 3.80713   2
  20   2  -4 33.9796 4.69597   1
  18  -2  -4 130.411 6.91701   2
  18  -2  -4 145.275 11.2081   1
 -18  -2   4 128.841 6.80574   2
 -18  -2   4 137.035 9.08925   1
  18   2  -4 128.985 9.00526   1
 -18   2   4 125.891 7.16830   2
 -18   2   4 125.291 11.0772   1
 -16  -2   4 75.2727 4.00550   2
 -16  -2   4 70.8362 6.14010   1
  16  -2  -4 68.8413 8.09942   1
  16  -2  -4 66.6471 4.12853   2
 -16   2   4 65.2179 4.35735   2
  16   2  -4 71.8754 6.05075   1
 -16   2   4 64.7543 8.22353   1
  14  -2  -4 236.878 11.6413   2
 -14  -2   4 235.805 11.4580   2
 -14  -2   4 246.548 12.6214   1
  14  -2  -4 257.284 14.2135   1
 -14   2   4 237.436 11.7308   2
 -14   2   4 236.392 14.1715   1
  14   2  -4 221.164 12.9602   1
 -12  -2   4 260.113 13.8001   1
  12  -2  -4 280.016 13.2147   2
  12  -2  -4 294.292 15.4325   1
 -12  -2   4 260.718 12.9956   2
 -12   2   4 277.274 15.3361   1
  12   2  -4 264.490 13.8220   1
 -12   2   4 280.414 13.2822   2
  10  -2  -4 272.347 14.5121   1
  10  -2  -4 253.627 12.5975   2
 -10  -2   4 262.720 13.0180   1
 -10  -2   4 252.053 12.3555   2
 -10   2   4 256.188 12.6310   2
 -10   2   4 264.570 14.4942   1
  10   2  -4 270.625 13.0124   1
  -8  -2   4 65.4652 3.29502   2
   8  -2  -4 70.8370 6.28765   1
  -8  -2   4 64.4181 4.15992   1
   8  -2  -4 64.0135 3.69573   2
  -8   2   4 66.1497 3.77473   2
  -8   2   4 65.1435 6.43179   1
   8   2  -4 65.7399 4.12585   1
   6  -2  -4 9.86975 3.06075   1
  -6  -2   4 9.46142 1.63593   1
  -6  -2   4 8.33870 1.03647   2
   6  -2  -4 6.97877 1.05880   2
  -6   2   4 10.4221 3.08960   1
  -6   2   4 7.59187 1.07557   2
   6   2  -4 9.41846 1.49404   1
  -4  -2   4 1302.56 62.1549   1
   4  -2  -4 1324.56 62.6632   1
   4   2  -4 1337.81 62.1650   1
  -4   2   4 1325.40 62.7025   1
   2  -2  -4 233.896 11.9335   1
  -2  -2   4 206.556 10.7351   2
  -2   2   4 230.124 10.7981   2
  -2   2   4 237.634 12.1561   1
   0  -2   4 13.1149 2.70374   1
   0  -2   4 11.3811 1.73941   2
   0  -2  -4 15.0824 1.59071   2
   0  -2  -4 16.4870 2.70431   1
   0   2  -4 11.5216 2.99564   1
   0   2   4 12.3937 3.03816   1
   2  -2   4 12.8277 2.14075   2
   2  -2   4 10.4394 3.01760   1
  -2  -2  -4 15.5264 1.68547   2
  -2  -2  -4 17.7226 2.83020   1
  -2   2  -4 15.4965 2.10709   2
  -2   2  -4 8.14550 3.24985   1
  -4  -2  -4 32.3582 3.62450   1
   4  -2   4 30.1893 3.95949   1
   4  -2   4 27.1047 2.52703   2
   4   2   4 33.1391 2.24962   2
  -4   2  -4 27.2635 4.09312   1
  -4   2  -4 28.1715 2.49551   2
   4   2   4 32.2490 2.22634   2
   6  -2   4 160.569 8.61334   2
   6  -2   4 170.132 10.8444   1
  -6  -2  -4 188.208 10.2277   1
  -6  -2  -4 180.383 10.1122   1
  -6  -2  -4 179.847 8.48694   2
  -6   2  -4 159.259 8.61816   2
   6   2   4 179.430 8.43724   2
   6   2   4 179.253 8.44214   2
  -6   2  -4 160.404 11.0396   1
  -8  -2  -4 3.21463 1.10246   2
   8  -2   4 8.47791 1.33255   2
  -8  -2  -4 1.68624 2.97818   1
  -8  -2  -4 6.96057 3.22239   1
   8  -2   4 9.81250 4.06443   1
   8   2   4 3.65573 1.02046   2
  -8   2  -4 6.71595 3.89508   1
   8   2   4 2.61673 1.04058   2
  -8   2  -4 7.15139 1.39279   2
  10  -2   4 143.138 7.28285   2
 -10  -2  -4 149.402 9.35258   1
 -10  -2  -4 142.580 9.23353   1
  10  -2   4 145.356 10.4172   1
 -10  -2  -4 138.332 7.14778   2
  10   2   4 135.259 7.03672   2
 -10   2  -4 136.094 10.3677   1
 -10   2  -4 140.813 7.39055   2
  10   2   4 139.309 7.02276   2
  12  -2   4 15.9163 4.59654   1
 -12  -2  -4 22.4351 4.08016   1
  12  -2   4 21.3872 2.62392   2
 -12  -2  -4 25.2222 4.26195   1
 -12  -2  -4 22.1653 2.42475   2
 -12   2  -4 22.7655 2.86851   2
  12   2   4 23.6641 2.15644   2
 -12   2  -4 20.6374 4.95204   1
  12   2   4 23.7306 2.28476   2
  14  -2   4 392.142 18.2898   2
 -14  -2  -4 367.278 20.3198   1
  14  -2   4 384.852 21.2604   1
 -14  -2  -4 378.833 20.4445   1
 -14  -2  -4 357.841 18.1717   2
  14   2   4 367.301 17.9861   2
 -14   2  -4 390.801 18.4160   2
  14   2   4 372.159 18.0115   2
 -14   2  -4 389.334 21.6340   1
 -16  -2  -4 60.7809 8.53590   1
 -16  -2  -4 52.6450 6.58677   1
  16  -2   4 68.5228 10.2033   1
 -16  -2  -4 59.9736 4.28175   2
 -16   2  -4 68.4981 4.74177   2
  16   2   4 59.9248 3.72863   2
  16   2   4 59.7560 3.87693   2
 -16   2  -4 64.0809 8.02306   1
 -18  -2  -4 3.38429 5.13031   1
 -18  -2  -4 8.50059 1.89432   2
 -18  -2  -4 9.25238 5.30528   1
  18  -2   4 2.23995 6.23377   1
  18  -2   4 9.15685 1.91524   2
 -18   2  -4 10.0484 2.15232   2
  18   2   4 12.3705 2.22761   2
 -18   2  -4 12.2038 6.29568   1
  18   2   4 9.63369 1.48922   2
 -20  -2  -4 41.5183 4.30567   2
 -20  -2  -4 35.4480 6.98335   1
  20  -2   4 40.3571 4.01447   2
  20  -2   4 34.8197 7.66870   1
 -20  -2  -4 31.8406 6.66195   1
 -20   2  -4 40.0417 4.88639   2
 -20   2  -4 45.2248 8.40611   1
  20   2   4 44.0606 3.24439   2
  20   2   4 42.6547 3.06005   2
 -22  -2  -4 22.2191 7.75205   1
 -22  -2  -4 23.2440 4.00580   2
  22  -2   4 25.7226 3.91603   2
 -22   2  -4 26.0455 3.35319   2
  22   2   4 27.8474 2.74147   2
  22   2   4 28.6692 2.45900   2
  24  -2   4 -0.6897 2.07896   2
 -24  -2  -4 0.91128 2.25466   2
 -24   2  -4 -2.8410 2.68246   2
 -26   2  -4 9.69542 3.64478   2
  27  -3  -4 5.89813 2.12392   2
 -27  -3   4 17.2488 5.28078   1
 -27  -3   4 1.89251 2.13970   2
 -27   3   4 5.67059 2.81485   2
 -25  -3   4 3.08504 4.65383   1
 -25  -3   4 -0.2509 1.86829   2
  25  -3  -4 2.18412 1.80287   2
 -25   3   4 -1.7795 2.38388   2
 -23  -3   4 -2.8301 4.06565   1
 -23  -3   4 -1.0744 1.57167   2
 -23  -3   4 1.34131 3.85375   1
  23  -3  -4 3.01414 1.77938   2
 -23   3   4 -3.0477 6.90958   1
 -23   3   4 -1.6451 2.06894   2
 -21  -3   4 -0.6411 3.36350   1
  21  -3  -4 -0.0709 5.37654   1
  21  -3  -4 0.46215 1.56783   2
 -21  -3   4 -0.3372 1.40392   2
 -21   3   4 -0.1120 1.86947   2
 -21   3   4 2.60838 6.00135   1
  19  -3  -4 48.0979 3.60159   2
  19  -3  -4 55.5356 7.33354   1
 -19  -3   4 33.1797 4.20090   1
 -19  -3   4 40.0874 3.26301   2
 -19   3   4 31.3208 6.51518   1
 -19   3   4 43.2942 4.02102   2
 -17  -3   4 26.0762 2.51528   2
 -17  -3   4 31.2507 4.69037   1
  17  -3  -4 40.5497 6.15373   1
  17  -3  -4 35.4501 3.09696   2
 -17   3   4 27.9548 5.54596   1
 -17   3   4 36.1389 3.39678   2
  17   3  -4 29.1170 3.37480   1
 -15  -3   4 17.0226 2.48283   1
  15  -3  -4 14.1034 2.36914   2
  15  -3  -4 14.3903 4.60338   1
 -15  -3   4 14.9606 1.69432   2
  15   3  -4 13.0485 2.32734   1
 -15   3   4 12.0362 4.74475   1
 -15   3   4 11.7910 1.73894   2
  13  -3  -4 7.83874 3.99457   1
 -13  -3   4 3.36283 0.79444   2
  13  -3  -4 3.53560 1.22913   2
 -13  -3   4 4.30485 1.71523   1
 -13   3   4 5.38446 1.37613   2
 -13   3   4 3.60911 4.04726   1
  13   3  -4 3.88121 1.73859   1
 -11  -3   4 1.71061 0.62475   2
 -11  -3   4 2.33269 1.26758   1
  11  -3  -4 2.08638 1.13020   2
  11  -3  -4 2.82428 3.72896   1
  11   3  -4 3.92335 1.34252   1
 -11   3   4 1.22370 3.62038   1
 -11   3   4 0.94063 1.14185   2
  -9  -3   4 96.3820 4.90648   1
   9  -3  -4 101.476 5.22113   2
   9  -3  -4 101.222 7.99204   1
  -9  -3   4 91.1280 4.66732   2
   9   3  -4 96.7843 4.93826   1
  -9   3   4 99.1153 5.25773   2
  -9   3   4 98.0985 7.98482   1
   7  -3  -4 75.7217 4.40607   2
   7  -3  -4 75.6341 6.85929   1
   7   3  -4 86.2177 4.31269   1
  -7   3   4 81.4276 7.29898   1
  -7   3   4 77.5207 4.46689   2
   7   3  -4 87.8739 4.31337   1
   5  -3  -4 13.7514 3.29008   1
   5  -3  -4 15.0677 2.26804   2
   5   3  -4 13.7582 1.82537   1
   5   3  -4 14.1924 1.84210   1
  -5   3   4 16.6996 3.73213   1
  -5   3   4 18.2336 2.17658   2
   3  -3  -4 9.91363 3.00823   1
   3  -3  -4 12.2256 2.00866   2
  -3  -3   4 9.81699 1.45225   2
  -3  -3   4 11.4529 2.26566   1
  -3   3   4 12.0523 1.68536   2
  -3   3   4 11.9634 3.31580   1
   3   3  -4 6.78990 1.72022   1
  -1  -3   4 2696.84 128.357   1
   1  -3  -4 2767.67 128.503   1
  -1   3   4 2740.43 128.542   1
  -1  -3  -4 449.521 22.6262   2
   1  -3   4 508.392 23.8581   1
  -1  -3  -4 514.219 23.6293   1
   1  -3   4 463.180 22.6462   2
  -1   3  -4 454.074 22.6278   2
  -1   3  -4 495.240 23.8309   1
   3  -3   4 622.947 30.6766   2
  -3  -3  -4 602.275 30.5670   2
  -3  -3  -4 676.685 31.5176   1
   3  -3   4 672.880 32.0075   1
  -3   3  -4 720.607 30.8009   2
   3   3   4 607.539 30.5546   2
  -3   3  -4 657.440 32.0627   1
  -5  -3  -4 -1.0383 2.53903   1
  -5  -3  -4 0.64575 0.89630   2
   5  -3   4 -0.5799 3.30349   1
   5  -3   4 0.12929 1.09116   2
   5   3   4 -0.4134 0.80338   2
  -5   3  -4 0.48373 1.24272   2
   5   3   4 1.28315 0.81070   2
   5   3   4 0.89145 2.37761   1
  -5   3  -4 -1.4998 3.56947   1
  -7  -3  -4 69.2666 6.11575   1
  -7  -3  -4 64.2935 6.13570   1
   7  -3   4 59.9540 7.38600   1
   7  -3   4 71.7682 4.18951   2
  -7   3  -4 69.3946 7.95398   1
   7   3   4 68.8490 3.72549   2
   7   3   4 66.6228 3.73925   2
  -7   3  -4 69.4054 4.21181   2
  -9  -3  -4 22.3668 3.72675   1
  -9  -3  -4 22.2544 2.32816   2
   9  -3   4 30.3401 4.80589   1
  -9  -3  -4 23.8564 3.66487   1
   9  -3   4 30.2748 2.77870   2
  -9   3  -4 32.0015 2.82689   2
  -9   3  -4 36.0830 5.28234   1
   9   3   4 21.0823 2.08757   2
   9   3   4 23.6626 2.07236   2
  11  -3   4 60.5996 8.22786   1
 -11  -3  -4 48.1973 6.18184   1
 -11  -3  -4 46.7584 5.96280   1
 -11  -3  -4 47.8184 3.11508   2
  11  -3   4 50.4875 3.57714   2
  11   3   4 45.6397 2.91164   2
  11   3   4 45.7053 2.85916   2
 -11   3  -4 50.7401 3.62094   2
 -11   3  -4 41.7318 5.96444   1
  13  -3   4 290.140 17.4631   1
 -13  -3  -4 276.862 13.7625   2
 -13  -3  -4 294.147 15.8996   1
 -13  -3  -4 271.712 15.6714   1
  13  -3   4 291.735 14.0106   2
 -13   3  -4 283.493 14.0905   2
  13   3   4 282.939 13.5488   2
  13   3   4 279.136 13.5568   2
 -15  -3  -4 47.3946 5.82966   1
 -15  -3  -4 52.3912 3.90783   2
  15  -3   4 54.7466 7.52522   1
  15  -3   4 61.3988 4.28264   2
 -15  -3  -4 52.2830 7.65161   1
  15   3   4 53.3995 3.30397   2
 -15   3  -4 63.5991 4.54769   2
 -15   3  -4 57.7945 7.89109   1
  15   3   4 51.1646 3.36687   2
  17  -3   4 31.9829 3.70230   2
 -17  -3  -4 25.2011 5.45396   1
  17  -3   4 25.6888 6.76443   1
 -17  -3  -4 32.9131 3.47276   2
 -17  -3  -4 40.2654 5.72688   1
  17   3   4 33.6009 2.62354   2
 -17   3  -4 24.2139 7.18506   1
  17   3   4 34.1763 2.48154   2
  19  -3   4 12.6528 2.13092   2
 -19  -3  -4 8.57897 2.03501   2
 -19  -3  -4 13.7076 5.57181   1
  19  -3   4 10.9299 7.15977   1
 -19  -3  -4 20.3369 5.80224   1
 -19   3  -4 19.3778 7.22800   1
  19   3   4 9.24125 1.73080   2
 -19   3  -4 14.4514 2.55259   2
  19   3   4 11.2523 1.84836   2
 -21  -3  -4 6.23933 6.28300   1
  21  -3   4 -2.4148 1.94206   2
 -21  -3  -4 2.16819 1.97908   2
 -21   3  -4 -2.4745 9.89105   1
 -21   3  -4 0.63464 2.41174   2
 -23  -3  -4 -0.7708 2.13947   2
  23  -3   4 0.62351 2.06068   2
 -23   3  -4 -1.6165 2.69766   2
 -25  -3  -4 -2.7088 2.29038   2
 -25   3  -4 -0.6244 3.07544   2
 -28   4   4 -1.3712 3.09738   2
 -26  -4   4 6.72342 1.94698   2
  26  -4  -4 4.50020 2.19972   2
 -26   4   4 5.50962 2.75877   2
 -24  -4   4 12.5337 2.01761   2
 -24  -4   4 9.72567 2.72873   1
  24  -4  -4 15.0188 2.31950   2
 -24  -4   4 15.6875 3.10924   1
 -24   4   4 13.9000 2.77423   2
 -22  -4   4 1.04788 2.74921   1
 -22  -4   4 2.06542 2.46324   1
  22  -4  -4 5.89295 6.92772   1
  22  -4  -4 -0.0120 1.77857   2
 -22  -4   4 1.23571 1.40160   2
 -22   4   4 -4.1182 6.71935   1
 -22   4   4 2.26568 2.19750   2
 -20  -4   4 24.1623 2.85104   1
 -20  -4   4 23.4626 3.05290   1
  20  -4  -4 29.8643 3.56288   2
 -20  -4   4 27.0764 2.67144   2
  20  -4  -4 21.4452 6.42029   1
 -20   4   4 25.5523 3.97027   2
 -20   4   4 31.6897 7.31337   1
  18  -4  -4 18.5519 6.12256   1
 -18  -4   4 5.82237 1.92544   1
 -18  -4   4 7.03886 2.46499   1
  18  -4  -4 9.28563 1.82650   2
 -18  -4   4 5.91445 1.19286   2
 -18   4   4 5.07084 1.86512   2
 -18   4   4 6.94801 5.67905   1
  16  -4  -4 0.01340 1.35842   2
  16  -4  -4 3.34078 4.65943   1
 -16  -4   4 0.84936 0.85741   2
 -16  -4   4 1.58642 1.73579   1
 -16  -4   4 -0.9320 1.33269   1
 -16   4   4 -2.1958 4.97018   1
 -16   4   4 0.86877 1.45213   2
  14  -4  -4 85.3917 9.00135   1
  14  -4  -4 81.5346 4.80215   2
 -14  -4   4 81.3673 4.13230   2
 -14   4   4 85.3475 9.07759   1
 -14   4   4 79.5406 4.92230   2
  12  -4  -4 57.3541 7.98136   1
 -12  -4   4 71.6659 3.22017   2
  12  -4  -4 62.2301 4.03012   2
 -12   4   4 56.5415 8.09976   1
 -12   4   4 58.4011 4.08299   2
  10  -4  -4 -0.8199 3.67641   1
  10  -4  -4 0.98109 1.24260   2
 -10   4   4 4.14110 3.98666   1
 -10   4   4 1.12087 1.27625   2
   8  -4  -4 195.065 9.97875   2
   8  -4  -4 217.053 12.5455   1
  -8   4   4 200.975 12.3273   1
  -8   4   4 201.655 10.0163   2
   6  -4  -4 279.386 15.4304   1
   6  -4  -4 262.652 13.4185   2
  -6  -4   4 281.725 13.1036   2
  -6   4   4 280.811 13.4905   2
   6   4  -4 291.434 13.5546   1
  -6   4   4 270.713 15.3473   1
   6   4  -4 279.861 13.5141   1
   4  -4  -4 302.241 14.4535   2
   4  -4  -4 314.726 16.1710   1
  -4  -4   4 280.891 14.2277   2
  -4  -4   4 299.707 14.9479   1
  -4   4   4 314.316 16.2247   1
  -4   4   4 301.821 14.4577   2
   4   4  -4 300.173 14.9594   1
   2  -4  -4 607.026 25.1427   2
   2  -4  -4 575.283 26.3685   1
  -2  -4   4 425.781 26.2510   1
  -2  -4   4 497.261 24.9528   2
   2   4  -4 506.672 24.9538   2
  -2   4   4 568.427 26.4552   1
   0  -4   4 426.632 21.3853   1
   0  -4  -4 464.501 21.4809   1
   0  -4   4 415.765 20.2254   2
   0  -4  -4 406.009 20.2190   2
  -2  -4  -4 210.505 11.3811   1
   2  -4   4 187.646 9.88879   2
   2  -4   4 198.798 11.7785   1
  -2  -4  -4 214.594 9.81695   2
  -2   4  -4 191.398 11.8815   1
   2   4   4 216.931 9.78289   2
  -2   4  -4 194.683 9.91111   2
   4  -4   4 219.027 10.9333   2
  -4  -4  -4 227.085 12.0787   1
  -4  -4  -4 212.864 10.6890   2
   4  -4   4 220.156 12.9674   1
  -4   4  -4 212.677 13.0763   1
   4   4   4 226.345 11.9578   1
   4   4   4 218.071 10.6533   2
  -4   4  -4 241.148 11.0711   2
   6  -4   4 12.7674 4.14156   1
   6  -4   4 12.4979 1.58977   2
  -6  -4  -4 11.9108 3.02336   1
  -6  -4  -4 8.65089 1.16926   2
  -6   4  -4 12.3224 1.60072   2
   6   4   4 8.79313 2.79028   1
  -6   4  -4 11.0506 4.33782   1
   6   4   4 10.7800 1.69783   2
   6   4   4 8.40878 1.03276   2
   8  -4   4 94.9676 5.36306   2
  -8  -4  -4 82.0864 6.87298   1
   8  -4   4 93.6758 8.63419   1
  -8  -4  -4 100.034 6.98807   1
   8   4   4 90.7185 4.78806   2
   8   4   4 93.3927 4.78491   2
  -8   4  -4 104.023 9.37364   1
  -8   4  -4 99.2608 5.43971   2
  10  -4   4 27.7121 5.12714   1
  10  -4   4 24.7782 2.80059   2
 -10  -4  -4 26.0414 3.63597   1
 -10  -4  -4 17.7133 3.42127   1
 -10   4  -4 22.2887 2.86406   2
  10   4   4 20.9652 1.80572   2
  10   4   4 22.3367 1.84052   2
 -10   4  -4 20.8085 5.34756   1
  12  -4   4 2.00178 1.44354   2
 -12  -4  -4 2.50774 3.02809   1
 -12  -4  -4 3.55456 3.19647   1
  12  -4   4 8.59756 4.95792   1
 -12   4  -4 1.20731 4.89376   1
  12   4   4 0.81669 0.77950   2
  12   4   4 1.58754 0.82015   2
 -12   4  -4 1.07189 1.42805   2
 -14  -4  -4 52.7450 7.14132   1
  14  -4   4 57.4381 4.19553   2
 -14  -4  -4 48.2275 6.77897   1
 -14  -4  -4 58.2505 3.67712   2
  14  -4   4 49.8674 7.05710   1
  14   4   4 51.8830 3.00725   2
 -14   4  -4 52.1177 4.29210   2
 -14   4  -4 43.3181 7.11513   1
  14   4   4 52.4020 2.97246   2
  16  -4   4 76.5870 5.42365   2
  16  -4   4 74.5090 11.2759   1
 -16  -4  -4 75.0421 8.61999   1
 -16  -4  -4 77.0331 5.01563   2
 -16  -4  -4 85.5118 8.44548   1
 -16   4  -4 64.3174 8.83084   1
 -16   4  -4 82.2105 5.66950   2
 -18  -4  -4 -0.3066 1.60921   2
 -18  -4  -4 -1.4147 4.71555   1
  18  -4   4 2.50532 1.90516   2
  18  -4   4 -0.3461 6.59774   1
 -18  -4  -4 8.80100 4.80101   1
 -18   4  -4 1.14043 2.13146   2
 -18   4  -4 -2.2955 6.84660   1
  20  -4   4 1.31417 8.37926   1
  20  -4   4 0.97544 2.06883   2
 -20  -4  -4 -1.6591 5.30824   1
 -20  -4  -4 0.61231 1.82063   2
 -20  -4  -4 1.84840 5.08884   1
 -20   4  -4 -0.5602 2.26187   2
 -20   4  -4 -12.796 7.21140   1
  22  -4   4 -0.4885 2.16027   2
 -22  -4  -4 0.24085 2.06839   2
 -22  -4  -4 10.8271 6.52566   1
 -22   4  -4 2.35745 2.67573   2
  24  -4   4 8.47027 2.75745   2
 -24   4  -4 12.8776 3.37201   2
 -26   4  -4 3.27905 4.05355   2
 -27  -5   4 -2.5454 1.86160   2
 -27   5   4 -4.7294 2.76457   2
 -25  -5   4 11.7870 1.89788   2
  25  -5  -4 7.34025 2.43156   2
 -25   5   4 6.83256 2.78246   2
  23  -5  -4 2.92810 2.02301   2
 -23  -5   4 1.63449 1.42316   2
 -23   5   4 4.88020 7.93403   1
 -23   5   4 4.22275 2.46803   2
 -21  -5   4 17.3272 2.46041   2
  21  -5  -4 8.86693 6.91287   1
  21  -5  -4 14.0282 2.27232   2
 -21   5   4 12.6085 7.48904   1
 -21   5   4 12.9798 2.52933   2
  19  -5  -4 8.42785 1.94548   2
  19  -5  -4 9.39440 6.26630   1
 -19   5   4 8.97994 6.27679   1
 -19   5   4 8.20098 2.30981   2
  17  -5  -4 149.361 12.7945   1
  17  -5  -4 148.727 7.72794   2
 -17  -5   4 126.652 6.92521   2
 -17   5   4 150.976 12.8112   1
 -17   5   4 145.069 7.87147   2
 -15  -5   4 -0.4498 0.65182   2
  15  -5  -4 0.34636 1.40918   2
  15  -5  -4 -4.8547 4.44700   1
 -15   5   4 1.17925 1.47953   2
 -15   5   4 0.06117 7.42781   1
  13  -5  -4 147.036 7.75802   2
  13  -5  -4 144.836 11.3112   1
 -13   5   4 147.959 7.79861   2
 -13   5   4 152.689 11.7556   1
  11  -5  -4 14.9493 4.53547   1
  11  -5  -4 11.2575 1.60301   2
 -11   5   4 12.1267 4.52406   1
 -11   5   4 11.4027 1.63385   2
   9  -5  -4 53.6717 7.63669   1
   9  -5  -4 49.5896 3.64515   2
  -9   5   4 53.5846 7.90595   1
  -9   5   4 57.8005 3.93195   2
   7  -5  -4 76.4305 7.64100   1
  -7  -5   4 73.7482 3.80721   2
   7  -5  -4 82.7742 4.64569   2
  -7   5   4 76.3421 4.50026   2
   7   5  -4 75.2998 4.48764   1
  -7   5   4 73.3127 7.97161   1
  -5  -5   4 8.03813 2.11312   1
   5  -5  -4 8.25310 1.33848   2
  -5  -5   4 8.74668 1.38962   2
   5  -5  -4 5.24079 3.69603   1
   5   5  -4 7.52666 2.10939   1
  -5   5   4 7.35876 1.23909   2
  -5   5   4 5.87825 4.02136   1
  -3  -5   4 160.680 9.55304   1
  -3  -5   4 161.524 8.25827   2
   3  -5  -4 166.311 10.4812   1
   3  -5  -4 197.233 8.62320   2
   3   5  -4 162.104 8.23933   2
  -3   5   4 172.256 10.9016   1
  -3   5   4 164.877 8.39662   2
   3   5  -4 171.004 9.43076   1
  -1  -5   4 129.829 7.63327   2
  -1  -5   4 166.661 9.35040   1
   1  -5  -4 157.153 9.54187   1
   1  -5  -4 155.378 7.49337   2
  -1  -5  -4 11.0277 1.92309   2
  -1  -5  -4 9.35933 3.10875   1
   1  -5   4 12.3179 3.35647   1
   1  -5   4 16.2092 2.14915   2
  -1   5  -4 18.9242 4.08345   1
   1   5   4 9.86859 1.24239   2
   3  -5   4 27.1362 2.69087   2
   3  -5   4 24.5077 4.20865   1
  -3  -5  -4 27.2134 2.28444   2
  -3  -5  -4 25.7909 3.63922   1
   3   5   4 25.4508 2.10605   2
  -3   5  -4 30.2931 2.70720   2
  -3   5  -4 25.3074 4.62992   1
   3   5   4 40.3887 4.49673   1
  -5  -5  -4 76.3683 4.21188   2
   5  -5   4 80.1979 8.03715   1
   5  -5   4 79.3267 4.63440   2
  -5  -5  -4 73.3640 6.18559   1
   5   5   4 77.3353 6.26066   1
   5   5   4 76.1117 4.09111   2
  -5   5  -4 79.5031 8.66198   1
  -5   5  -4 80.3497 4.64564   2
  -7  -5  -4 2.62914 2.66478   1
  -7  -5  -4 1.00869 0.93346   2
   7  -5   4 -2.5782 3.81926   1
   7  -5   4 0.05904 1.27504   2
  -7   5  -4 -0.1867 1.31196   2
   7   5   4 0.80345 0.84840   2
  -7   5  -4 4.29449 4.47077   1
   7   5   4 4.06538 2.56738   1
   7   5   4 0.71667 0.76679   2
   9  -5   4 343.437 19.6013   1
   9  -5   4 344.281 16.8427   2
  -9  -5  -4 351.119 17.8222   1
  -9  -5  -4 347.485 17.7810   1
   9   5   4 333.727 16.3295   2
   9   5   4 343.707 16.3348   2
  -9   5  -4 353.782 19.8158   1
  -9   5  -4 353.674 16.8855   2
  11  -5   4 40.6486 3.48933   2
  11  -5   4 45.2720 6.32603   1
 -11  -5  -4 41.5199 5.62626   1
 -11   5  -4 37.8577 3.61049   2
  11   5   4 39.2515 2.25577   2
  11   5   4 39.0178 2.24346   2
 -11   5  -4 36.1686 6.57365   1
  13  -5   4 9.88931 5.83686   1
 -13  -5  -4 17.3293 3.70021   1
  13  -5   4 15.4715 2.06851   2
 -13  -5  -4 20.7019 3.67140   1
 -13   5  -4 15.2155 2.17143   2
 -15  -5  -4 36.4548 4.85784   1
  15  -5   4 40.0838 7.43176   1
  15  -5   4 39.8554 4.00498   2
 -15  -5  -4 34.2575 4.79285   1
 -15   5  -4 34.2885 7.57077   1
 -15   5  -4 42.2972 4.14120   2
  17  -5   4 26.8256 3.88761   2
 -17  -5  -4 22.2777 4.78579   1
  17  -5   4 21.7404 7.42864   1
 -17  -5  -4 22.9144 4.83672   1
 -17   5  -4 26.7954 7.79237   1
  19  -5   4 4.30227 2.11717   2
 -19  -5  -4 4.78836 7.15792   1
 -19  -5  -4 9.07390 4.76019   1
  19  -5   4 17.5406 7.97157   1
 -19   5  -4 5.44790 8.31576   1
 -19   5  -4 8.02049 2.58839   2
  21  -5   4 3.09194 2.33936   2
 -21  -5  -4 2.62829 5.25448   1
 -21   5  -4 5.00663 2.76671   2
 -23  -5  -4 6.58494 5.94305   1
  23  -5   4 0.93175 2.49690   2
 -23   5  -4 1.03866 2.88406   2
 -25   5  -4 -1.1637 3.50603   2
 -28   6   4 13.6784 3.99228   2
 -26  -6   4 2.52165 1.62977   2
  26  -6  -4 -1.4144 2.53408   2
 -26   6   4 0.41593 2.92130   2
 -24  -6   4 13.2443 1.69462   2
  24  -6  -4 11.3525 2.50511   2
 -24   6   4 15.1490 3.12520   2
  22  -6  -4 -2.1334 8.02910   1
 -22  -6   4 12.3223 2.28220   2
  22  -6  -4 24.5533 4.11289   2
 -22   6   4 12.4468 8.35206   1
 -22   6   4 18.3728 2.91211   2
  20  -6  -4 -3.9319 6.13417   1
 -20  -6   4 -1.5405 0.94614   2
  20  -6  -4 -0.1206 1.84470   2
 -20   6   4 -2.8410 6.81706   1
 -20   6   4 1.04937 2.13800   2
  18  -6  -4 44.7721 3.93202   2
  18  -6  -4 32.1175 7.13964   1
 -18  -6   4 36.6909 2.44163   2
 -18   6   4 46.9412 7.94777   1
 -18   6   4 38.7142 4.35301   2
  16  -6  -4 16.7404 3.15924   2
  16  -6  -4 17.1464 6.00859   1
 -16   6   4 17.8935 6.11449   1
 -16   6   4 14.0663 2.09301   2
  14  -6  -4 1.86627 1.46976   2
  14  -6  -4 1.22079 5.03482   1
 -14   6   4 5.90125 5.31919   1
 -14   6   4 1.13445 1.52824   2
  12  -6  -4 62.2796 8.37024   1
  12  -6  -4 58.8453 3.99413   2
 -12   6   4 57.8522 4.03114   2
 -12   6   4 45.8147 6.48959   1
  10  -6  -4 6.42203 1.43809   2
  10  -6  -4 3.00756 4.26939   1
 -10   6   4 4.68596 1.42192   2
 -10   6   4 6.44183 4.54816   1
   8  -6  -4 318.363 18.5432   1
  -8  -6   4 334.367 15.5607   2
   8  -6  -4 309.275 15.9979   2
  -8   6   4 360.441 16.2243   2
  -8   6   4 304.312 18.3922   1
   8   6  -4 345.008 15.8914   1
   6  -6  -4 205.754 9.87815   2
  -6  -6   4 192.546 9.38577   2
   6  -6  -4 192.540 12.4253   1
  -6  -6   4 201.168 10.3437   1
  -6   6   4 198.746 12.5006   1
  -6   6   4 185.595 9.77952   2
   6   6  -4 192.405 10.2926   1
  -4  -6   4 333.746 17.0310   1
   4  -6  -4 328.390 16.1363   2
   4  -6  -4 344.006 18.2135   1
  -4  -6   4 340.637 15.9464   2
   4   6  -4 340.793 17.0348   1
   4   6  -4 335.284 15.8961   2
  -4   6   4 325.345 16.1164   2
  -4   6   4 336.776 18.3389   1
   2  -6  -4 41.0335 2.96296   2
  -2  -6   4 41.9330 2.77953   2
  -2  -6   4 34.0061 4.18154   1
   2  -6  -4 41.3768 6.01225   1
  -2   6   4 45.6566 6.51866   1
   2   6  -4 37.5421 2.74474   2
   0  -6   4 1024.44 48.3770   2
   0  -6  -4 1166.58 49.7653   1
   0  -6  -4 951.798 48.4189   2
   0  -6   4 1069.31 49.6903   1
   0   6  -4 938.316 50.3110   1
  -2  -6  -4 363.890 17.2328   2
  -2  -6  -4 377.021 18.7944   1
   2  -6   4 353.621 17.3539   2
   2  -6   4 356.275 19.3203   1
   2   6   4 360.725 17.1871   2
  -2   6  -4 356.001 17.3304   2
  -2   6  -4 361.635 19.5190   1
   4  -6   4 130.248 6.77899   2
  -4  -6  -4 130.460 8.36246   1
  -4  -6  -4 128.084 6.28447   2
   4  -6   4 107.975 9.37676   1
  -4   6  -4 116.345 6.59448   2
   4   6   4 122.880 6.18991   2
  -4   6  -4 112.117 9.74535   1
   4   6   4 128.646 8.26332   1
  -6  -6  -4 37.7336 5.13134   1
  -6  -6  -4 30.9240 2.49108   2
   6  -6   4 28.8827 5.10174   1
   6  -6   4 36.7756 3.39456   2
  -6   6  -4 35.3847 3.49656   2
   6   6   4 33.0167 2.21735   2
   6   6   4 38.0706 4.99819   1
  -6   6  -4 30.6904 5.51431   1
   6   6   4 30.4989 2.35874   2
   8  -6   4 69.3132 8.29984   1
  -8  -6  -4 64.9665 3.62217   2
   8  -6   4 63.7910 4.26650   2
  -8  -6  -4 61.0774 5.76183   1
   8   6   4 61.7142 3.36846   2
   8   6   4 67.6000 5.80123   1
  -8   6  -4 65.4175 4.34043   2
  -8   6  -4 67.2348 9.11691   1
   8   6   4 58.5155 3.33162   2
  10  -6   4 30.5328 3.30555   2
  10  -6   4 28.7108 6.04311   1
 -10  -6  -4 34.2138 4.47606   1
 -10  -6  -4 38.3215 5.19928   1
  10   6   4 34.2658 1.90088   2
 -10   6  -4 31.4812 6.18172   1
 -10   6  -4 30.7779 3.43159   2
  10   6   4 33.4450 1.90424   2
 -12  -6  -4 2.86901 3.07624   1
  12  -6   4 -0.9321 1.57076   2
  12  -6   4 3.26746 5.40526   1
 -12  -6  -4 0.56387 3.00107   1
 -12   6  -4 0.02589 1.57260   2
 -12   6  -4 -2.0017 5.50184   1
 -14  -6  -4 12.7466 3.58432   1
  14  -6   4 8.45037 2.03080   2
 -14  -6  -4 12.8916 3.61870   1
  14  -6   4 17.7642 6.30673   1
 -14   6  -4 5.48644 6.37149   1
 -14   6  -4 10.1613 2.12192   2
 -16  -6  -4 7.53396 3.90190   1
  16  -6   4 8.29549 2.15229   2
 -16  -6  -4 3.56070 3.69049   1
  16  -6   4 16.5957 7.25870   1
 -16   6  -4 14.3631 7.66731   1
 -16   6  -4 6.99292 2.21127   2
  18  -6   4 -0.8442 7.45756   1
  18  -6   4 1.20985 2.12046   2
 -18  -6  -4 1.48674 4.00755   1
 -18  -6  -4 3.10522 4.55182   1
 -18   6  -4 -4.4350 7.60335   1
 -18   6  -4 0.18137 2.26941   2
 -20  -6  -4 6.12053 4.72942   1
 -20  -6  -4 7.09123 4.44959   1
  20  -6   4 6.72836 2.46646   2
 -20   6  -4 5.13564 2.69200   2
 -20   6  -4 9.27347 9.45772   1
  22  -6   4 2.12759 2.53116   2
 -22  -6  -4 -5.3836 4.93684   1
 -22   6  -4 0.81203 2.89765   2
 -24  -6  -4 20.9119 5.97854   1
 -24   6  -4 6.61735 3.33467   2
 -27   7   4 9.74173 3.58660   2
  25  -7  -4 3.16456 2.56736   2
 -25   7   4 1.87516 2.96392   2
  23  -7  -4 64.4556 5.81429   2
 -23   7   4 67.3540 6.13321   2
  21  -7  -4 3.76607 2.24684   2
  21  -7  -4 -9.3249 7.96564   1
 -21   7   4 3.85622 2.38170   2
 -21   7   4 -2.0097 7.89549   1
  19  -7  -4 38.8562 8.70341   1
  19  -7  -4 39.1546 4.28882   2
 -19   7   4 33.2767 8.79371   1
  17  -7  -4 74.0978 9.35624   1
  17  -7  -4 69.5812 5.13054   2
 -17   7   4 63.7779 8.92987   1
 -17   7   4 69.8920 5.33453   2
  15  -7  -4 7.35754 5.99971   1
  15  -7  -4 1.25383 1.69439   2
 -15   7   4 4.94974 6.39729   1
 -15   7   4 4.97462 1.87967   2
  13  -7  -4 139.727 7.57578   2
  13  -7  -4 145.572 12.4723   1
 -13   7   4 136.401 7.61775   2
 -13   7   4 133.914 12.5196   1
  11  -7  -4 4.27625 4.92843   1
 -11  -7   4 0.24411 0.46308   2
  11  -7  -4 1.01364 1.42365   2
 -11   7   4 1.92140 1.41349   2
 -11   7   4 -3.8659 4.67318   1
   9  -7  -4 162.301 8.45096   2
  -9  -7   4 163.097 7.81563   2
   9  -7  -4 158.372 11.7124   1
   9   7  -4 166.796 8.13172   1
  -9   7   4 157.113 12.2386   1
  -9   7   4 162.790 8.46807   2
  -7  -7   4 97.0177 4.95310   2
   7  -7  -4 99.7019 5.55647   2
   7  -7  -4 96.8501 9.22140   1
  -7  -7   4 98.3321 6.24415   1
   7   7  -4 93.4902 6.11747   1
  -7   7   4 98.4642 5.57025   2
  -7   7   4 102.072 9.62417   1
  -5  -7   4 115.386 5.96193   2
  -5  -7   4 115.035 7.61960   1
   5  -7  -4 110.011 9.35202   1
   5  -7  -4 128.295 6.52343   2
   5   7  -4 114.075 7.58591   1
  -5   7   4 117.273 9.60839   1
   5   7  -4 119.493 5.85331   2
  -5   7   4 112.985 6.32564   2
   3  -7  -4 134.805 7.41012   2
  -3  -7   4 143.234 9.31355   1
   3  -7  -4 140.047 10.2976   1
  -3  -7   4 145.082 7.28097   2
  -3   7   4 141.322 7.37873   2
  -3   7   4 135.882 10.4213   1
   3   7  -4 164.772 9.14318   1
   3   7  -4 151.273 7.26467   2
  -1  -7   4 66.5997 4.31805   2
   1  -7  -4 77.1481 7.26315   1
  -1  -7   4 79.3360 7.12625   1
   1  -7  -4 73.8461 4.12763   2
   1   7  -4 56.2659 7.01522   1
   1   7  -4 62.5848 4.08928   2
  -1   7   4 54.7170 7.52792   1
  -1  -7  -4 124.418 6.70162   2
   1  -7   4 136.726 6.86641   2
   1  -7   4 144.264 9.47586   1
   1   7   4 126.225 6.69032   2
  -1   7  -4 132.552 10.2287   1
   3  -7   4 121.409 9.80699   1
   3  -7   4 122.103 6.67927   2
  -3  -7  -4 125.290 6.46331   2
  -3  -7  -4 125.684 8.77168   1
   3   7   4 121.533 6.38931   2
  -3   7  -4 128.407 10.0804   1
  -3   7  -4 130.025 6.74384   2
   3   7   4 138.620 8.56184   1
  -5  -7  -4 192.625 11.1339   1
  -5  -7  -4 187.550 9.30725   2
   5  -7   4 187.596 9.66006   2
   5  -7   4 201.491 12.7447   1
   5   7   4 188.725 11.0507   1
  -5   7  -4 187.675 9.62074   2
  -5   7  -4 174.236 12.7378   1
   5   7   4 191.982 9.18946   2
   7  -7   4 29.6295 5.47578   1
  -7  -7  -4 23.5366 3.55505   1
   7  -7   4 22.5669 2.86300   2
  -7  -7  -4 20.8123 2.16477   2
  -7   7  -4 24.2604 5.67443   1
   7   7   4 18.0570 1.91880   2
  -7   7  -4 22.6288 2.96447   2
   7   7   4 22.1331 1.79455   2
   7   7   4 24.3624 3.57399   1
  -9  -7  -4 3.78356 2.91415   1
   9  -7   4 2.30866 1.50940   2
   9  -7   4 -1.0045 4.61745   1
  -9  -7  -4 -0.4008 0.95722   2
   9   7   4 0.51965 0.61985   2
  -9   7  -4 4.54830 5.24855   1
   9   7   4 1.68430 2.74957   1
   9   7   4 0.44214 0.60390   2
  -9   7  -4 2.30232 1.56510   2
 -11  -7  -4 7.83361 3.14694   1
  11  -7   4 5.42601 1.73958   2
 -11  -7  -4 5.15557 3.00107   1
  11  -7   4 12.9530 5.74311   1
 -11   7  -4 4.95288 6.11367   1
 -11   7  -4 3.36137 1.72775   2
 -13  -7  -4 9.32598 3.33356   1
  13  -7   4 1.26975 6.08059   1
  13  -7   4 8.01898 2.03961   2
 -13  -7  -4 4.16646 3.23735   1
 -13   7  -4 9.65146 2.05197   2
 -13   7  -4 4.08735 7.95434   1
 -15  -7  -4 139.100 9.70232   1
  15  -7   4 155.893 14.8491   1
 -15  -7  -4 142.953 9.68040   1
  15  -7   4 151.820 8.55677   2
 -15   7  -4 148.476 15.2564   1
 -15   7  -4 149.778 8.57938   2
 -17  -7  -4 1.73758 3.40289   1
  17  -7   4 -0.2485 2.06890   2
  17  -7   4 -1.2581 7.11887   1
 -17  -7  -4 0.00896 3.52753   1
 -17   7  -4 -8.4569 7.77135   1
 -17   7  -4 0.49682 3.24523   2
 -19  -7  -4 4.66068 3.72330   1
  19  -7   4 13.5588 2.68813   2
  19  -7   4 12.3745 9.51153   1
 -19  -7  -4 2.87874 3.86069   1
 -19   7  -4 13.0580 2.87601   2
 -19   7  -4 23.4527 9.76428   1
  21  -7   4 2.22947 2.54707   2
 -21  -7  -4 1.19866 3.79576   1
 -21   7  -4 3.41016 2.88485   2
  23  -7   4 6.15098 3.14688   2
 -23   7  -4 13.2712 3.65781   2
 -25   7  -4 5.16846 4.09826   2
 -26   8   4 -1.1241 3.12806   2
  24  -8  -4 14.7008 2.95449   2
 -24   8   4 12.2133 3.24016   2
  22  -8  -4 7.97874 2.57068   2
 -22   8   4 7.77669 9.22541   1
 -22   8   4 4.81865 2.81529   2
  20  -8  -4 -1.1564 7.60473   1
  20  -8  -4 0.59136 2.20747   2
 -20   8   4 7.42998 8.45811   1
 -20   8   4 2.37375 2.34514   2
  18  -8  -4 160.407 9.07998   2
  18  -8  -4 159.139 15.9789   1
 -18   8   4 165.260 16.2928   1
 -18   8   4 163.590 9.31224   2
  16  -8  -4 -12.801 5.84178   1
  16  -8  -4 0.15495 1.73535   2
 -16   8   4 -0.8277 6.53459   1
 -16   8   4 0.78796 1.91654   2
  14  -8  -4 7.55990 1.89538   2
  14  -8  -4 7.35386 5.96365   1
 -14   8   4 6.85539 1.92534   2
 -14   8   4 7.74582 6.17220   1
  12  -8  -4 10.3685 1.83585   2
 -12  -8   4 8.36207 1.05759   2
  12  -8  -4 16.9163 5.95055   1
 -12   8   4 10.6285 5.99845   1
 -12   8   4 9.44489 1.95976   2
  10  -8  -4 76.7888 4.80108   2
  10  -8  -4 80.0363 9.70413   1
 -10  -8   4 73.3954 3.81018   2
  10   8  -4 72.7869 4.02305   1
 -10   8   4 71.9724 4.73955   2
 -10   8   4 72.3028 9.88999   1
  -8  -8   4 5.54250 0.93336   2
  -8  -8   4 4.83101 2.22852   1
   8  -8  -4 5.85585 1.73652   2
   8  -8  -4 3.79444 4.69181   1
  -8   8   4 5.93778 4.84147   1
   8   8  -4 8.35397 2.12464   1
  -8   8   4 6.23900 1.81538   2
   6  -8  -4 1.92243 1.39225   2
  -6  -8   4 1.83677 0.94740   2
  -6  -8   4 5.85895 2.64317   1
   6  -8  -4 0.30088 4.29981   1
  -6   8   4 6.64066 4.69386   1
   6   8  -4 1.49633 0.79522   2
  -6   8   4 1.09434 1.35104   2
   6   8  -4 -1.2583 2.33690   1
  -4  -8   4 34.8062 2.66397   2
   4  -8  -4 38.1498 3.35503   2
  -4  -8   4 37.3586 5.54644   1
   4  -8  -4 33.9043 5.44275   1
  -4   8   4 34.5342 3.00616   2
  -4   8   4 28.9133 5.31360   1
   4   8  -4 35.7751 2.64449   2
   4   8  -4 40.6092 5.40854   1
  -2  -8   4 22.2370 2.41611   2
   2  -8  -4 25.8217 2.61388   2
  -2  -8   4 25.8358 4.29214   1
   2  -8  -4 27.5075 4.77994   1
   2   8  -4 18.4340 2.42347   2
  -2   8   4 26.8052 5.05109   1
   0  -8   4 202.790 9.85070   2
   0  -8   4 201.622 12.1869   1
   0  -8  -4 193.394 9.88110   2
   0  -8  -4 208.311 12.2230   1
   0   8   4 184.003 9.79381   2
   2  -8   4 83.4297 7.73265   1
   2  -8   4 73.2296 4.23899   2
  -2  -8  -4 74.5698 4.01726   2
  -2  -8  -4 68.2548 7.18056   1
  -2   8  -4 48.4437 3.92944   2
   2   8   4 38.3948 5.76838   1
  -2   8  -4 78.8736 8.18580   1
   2   8   4 75.7825 3.94569   2
  -4  -8  -4 3.65987 1.08736   2
   4  -8   4 2.76626 4.06632   1
  -4  -8  -4 3.04369 3.09097   1
   4  -8   4 3.71980 1.43607   2
  -4   8  -4 3.36734 1.41561   2
   4   8   4 2.75725 3.00384   1
  -4   8  -4 0.95414 4.46331   1
   4   8   4 3.55028 1.04694   2
   6  -8   4 1.41624 4.43842   1
   6  -8   4 1.78677 1.41527   2
  -6  -8  -4 0.04340 2.98429   1
  -6  -8  -4 0.46955 1.00520   2
  -6   8  -4 2.98195 1.57417   2
   6   8   4 3.71590 3.00342   1
   6   8   4 0.91554 0.89701   2
  -6   8  -4 5.96354 5.10835   1
  -8  -8  -4 134.027 8.66178   1
  -8  -8  -4 127.085 6.50338   2
   8  -8   4 123.266 7.06579   2
   8  -8   4 120.317 11.4989   1
   8   8   4 125.223 8.65456   1
   8   8   4 129.494 6.21712   2
  -8   8  -4 125.344 11.6663   1
   8   8   4 124.257 6.18933   2
  -8   8  -4 127.010 7.08919   2
  10  -8   4 68.3486 8.14371   1
  10  -8   4 66.5704 4.77128   2
 -10  -8  -4 71.1113 6.65089   1
 -10  -8  -4 64.4734 3.84111   2
 -10   8  -4 52.6490 7.84929   1
 -10   8  -4 62.5958 4.79111   2
  10   8   4 61.2742 6.36477   1
 -12  -8  -4 143.063 8.87908   1
  12  -8   4 133.888 13.6555   1
  12  -8   4 134.678 7.61361   2
 -12  -8  -4 124.557 8.89971   1
 -12   8  -4 127.577 14.1751   1
 -12   8  -4 126.075 7.69105   2
 -14  -8  -4 -0.3400 3.24199   1
 -14  -8  -4 0.90909 3.10584   1
  14  -8   4 3.73450 6.97356   1
  14  -8   4 -1.1081 1.95071   2
 -14   8  -4 -6.0385 6.90503   1
 -14   8  -4 1.75051 2.09054   2
 -16  -8  -4 6.22101 3.46108   1
  16  -8   4 4.65215 2.25164   2
 -16  -8  -4 4.76500 3.27141   1
  16  -8   4 -2.7499 7.20667   1
 -16   8  -4 6.06936 2.44050   2
 -16   8  -4 9.05523 8.16312   1
  18  -8   4 -4.0155 8.54710   1
 -18  -8  -4 1.14750 3.01932   1
 -18  -8  -4 -0.6280 3.13114   1
  18  -8   4 2.16505 2.40018   2
 -18   8  -4 -10.820 8.34292   1
 -18   8  -4 -1.7891 2.47195   2
  20  -8   4 -4.3936 2.44554   2
 -20   8  -4 -9.6231 9.73643   1
 -20   8  -4 -2.8491 2.74421   2
  22  -8   4 1.21976 2.87993   2
 -22   8  -4 -1.1798 3.23133   2
 -24   8  -4 4.72578 3.78015   2
  25  -9  -4 0.42215 3.64728   2
 -25   9   4 6.84939 3.53331   2
  23  -9  -4 -0.2826 2.62158   2
 -23   9   4 1.84369 2.91421   2
  21  -9  -4 25.5183 9.81563   1
  21  -9  -4 8.26210 2.79803   2
 -21   9   4 8.18707 2.88530   2
 -21   9   4 5.54780 9.28352   1
  19  -9  -4 4.91678 2.37788   2
  19  -9  -4 5.34182 8.28654   1
 -19   9   4 12.3002 8.56627   1
 -19   9   4 8.00402 2.61392   2
  17  -9  -4 96.8504 14.0469   1
  17  -9  -4 95.7634 6.79573   2
 -17   9   4 96.7298 14.3495   1
 -17   9   4 103.969 6.86492   2
  15  -9  -4 14.6956 6.94295   1
  15  -9  -4 3.58974 1.96748   2
 -15   9   4 4.31068 7.08732   1
 -15   9   4 5.08103 2.04072   2
 -13  -9   4 54.7321 3.00778   2
  13  -9  -4 61.0055 4.61375   2
 -13   9   4 61.5205 4.63562   2
 -13   9   4 41.8116 8.00414   1
 -11  -9   4 20.2988 1.73623   2
  11  -9  -4 18.1511 3.23459   2
  11  -9  -4 15.3548 6.09369   1
 -11   9   4 18.2273 3.17251   2
 -11   9   4 13.8290 6.20920   1
  -9  -9   4 0.29036 0.87579   2
   9  -9  -4 2.93774 4.89642   1
   9  -9  -4 -0.3803 1.52671   2
  -9  -9   4 -1.4864 2.12137   1
  -9   9   4 -0.0398 5.17189   1
  -9   9   4 1.87101 1.51217   2
   9   9  -4 -0.1543 2.12034   1
   7  -9  -4 4.88798 4.53650   1
   7  -9  -4 3.05965 1.52914   2
  -7  -9   4 4.83656 2.78204   1
  -7  -9   4 3.52618 1.05875   2
  -7   9   4 3.36446 1.46624   2
  -7   9   4 7.80624 5.08173   1
   7   9  -4 7.37092 2.70958   1
  -5  -9   4 2.06607 1.07840   2
   5  -9  -4 3.34898 4.33706   1
  -5  -9   4 4.55925 3.07969   1
   5  -9  -4 3.88049 1.51641   2
   5   9  -4 5.18009 3.02649   1
   5   9  -4 2.46480 0.99637   2
  -5   9   4 1.11863 4.37510   1
  -5   9   4 3.32818 1.36235   2
  -3  -9   4 2.99085 3.40162   1
   3  -9  -4 0.30118 4.02760   1
   3  -9  -4 4.32587 1.39312   2
  -3  -9   4 2.48977 1.23281   2
   3   9  -4 2.71722 1.17754   2
  -3   9   4 15.5860 2.02382   2
   3   9  -4 1.26975 3.14760   1
  -3   9   4 7.82246 4.37433   1
  -1  -9   4 15.5725 4.37373   1
   1  -9  -4 9.64183 3.98044   1
   1  -9  -4 14.5999 2.44131   2
  -1   9   4 8.95498 4.64280   1
   1   9  -4 18.5966 2.39130   2
   1  -9   4 108.487 6.23057   2
  -1  -9  -4 126.410 9.47972   1
  -1  -9  -4 117.519 6.12850   2
   1  -9   4 113.571 9.40100   1
  -1   9  -4 105.091 9.92050   1
   1   9   4 114.403 6.08394   2
  -3  -9  -4 43.6864 3.10694   2
   3  -9   4 43.8905 3.45606   2
   3  -9   4 40.8915 5.58702   1
  -3  -9  -4 41.3976 5.08332   1
   3   9   4 43.1007 3.01077   2
   3   9   4 38.4217 4.77095   1
  -3   9  -4 42.1330 3.38575   2
  -3   9  -4 32.5755 5.76603   1
  -5  -9  -4 2.22337 3.40616   1
  -5  -9  -4 0.65669 1.05426   2
   5  -9   4 0.12777 1.43448   2
   5  -9   4 -0.1626 4.36070   1
  -5   9  -4 2.09792 5.07365   1
   5   9   4 1.78740 3.22907   1
   5   9   4 0.76783 0.99835   2
  -5   9  -4 1.29961 1.34547   2
   7  -9   4 111.907 11.3119   1
   7  -9   4 117.092 6.99971   2
  -7  -9  -4 123.909 6.45751   2
  -7  -9  -4 122.948 8.93379   1
  -7   9  -4 120.211 12.2403   1
   7   9   4 131.498 6.19528   2
  -7   9  -4 126.638 7.02491   2
   7   9   4 124.516 8.84776   1
  -9  -9  -4 16.7653 2.27757   2
  -9  -9  -4 18.4323 3.86425   1
   9  -9   4 8.32020 5.90067   1
   9  -9   4 16.1552 2.25659   2
  -9   9  -4 15.1932 2.25842   2
  -9   9  -4 3.26318 6.24416   1
   9   9   4 10.8072 3.64280   1
  11  -9   4 135.009 13.8319   1
 -11  -9  -4 154.167 9.57759   1
 -11  -9  -4 137.234 7.32080   2
  11  -9   4 138.061 8.12578   2
  11   9   4 147.600 9.58695   1
 -11   9  -4 142.665 8.21681   2
 -11   9  -4 152.051 14.3242   1
  13  -9   4 48.3705 4.71171   2
 -13  -9  -4 44.4844 6.23580   1
  13  -9   4 49.5332 8.68712   1
 -13  -9  -4 45.4778 5.85732   1
 -13   9  -4 52.9400 9.39983   1
 -13   9  -4 41.2816 4.66704   2
 -15  -9  -4 -0.9232 2.87089   1
 -15  -9  -4 3.20054 3.19630   1
  15  -9   4 0.62796 2.24816   2
  15  -9   4 4.88242 7.63982   1
 -15   9  -4 -0.0366 2.17871   2
 -15   9  -4 0.11102 8.01079   1
 -17  -9  -4 5.60567 2.57752   1
  17  -9   4 0.41425 2.31985   2
 -17  -9  -4 -0.8746 2.39262   1
  17  -9   4 -11.552 7.99410   1
 -17   9  -4 -1.2053 9.48282   1
 -17   9  -4 -0.4936 2.62881   2
  19  -9   4 8.69959 2.85312   2
  19  -9   4 -0.5698 11.1092   1
 -19   9  -4 0.25768 10.6205   1
 -19   9  -4 3.80562 2.86985   2
  21  -9   4 10.9573 3.22241   2
 -21   9  -4 10.6716 3.58925   2
 -23   9  -4 3.82188 3.70516   2
  24 -10  -4 0.84400 3.11982   2
 -24  10   4 11.5368 3.73575   2
  22 -10  -4 25.6513 3.71223   2
 -22  10   4 35.4677 5.83066   2
 -22  10   4 36.0030 16.0294   1
  20 -10  -4 -1.2293 2.40784   2
  20 -10  -4 2.83820 9.76534   1
 -20  10   4 -3.5779 9.20823   1
 -20  10   4 -0.5475 2.73378   2
  18 -10  -4 0.02439 2.21652   2
  18 -10  -4 15.3606 8.46855   1
 -18  10   4 6.55902 9.09517   1
 -18  10   4 3.85947 2.46052   2
  16 -10  -4 21.3588 2.80917   2
  16 -10  -4 14.1973 8.20734   1
 -16  10   4 27.4282 4.52625   2
 -16  10   4 16.5325 8.36414   1
  14 -10  -4 10.9822 7.28988   1
  14 -10  -4 14.7839 2.42361   2
 -14  10   4 11.3190 2.41707   2
 -14  10   4 8.67323 7.51142   1
 -12 -10   4 101.822 5.03570   2
  12 -10  -4 102.206 12.2075   1
  12 -10  -4 97.3688 6.24751   2
 -12  10   4 97.3723 6.23225   2
 -12  10   4 84.2139 12.7735   1
 -10 -10   4 6.38669 1.11279   2
  10 -10  -4 -1.5021 5.45583   1
  10 -10  -4 7.69098 1.94791   2
 -10 -10   4 4.74281 2.39873   1
  10  10  -4 7.44203 2.46353   1
 -10  10   4 -2.5397 5.99613   1
 -10  10   4 4.57533 1.87643   2
  -8 -10   4 15.5667 2.09681   2
   8 -10  -4 13.3672 2.03280   2
   8 -10  -4 19.2947 5.88471   1
  -8 -10   4 22.2780 3.47481   1
  -8  10   4 17.0645 3.07114   2
   8  10  -4 14.6067 3.17668   1
  -8  10   4 9.67438 5.82190   1
  -6 -10   4 3.87448 1.19361   2
   6 -10  -4 4.52391 1.65126   2
   6 -10  -4 9.92216 5.18367   1
  -6 -10   4 10.0697 3.41519   1
  -6  10   4 11.9529 5.35422   1
   6  10  -4 5.07318 1.05868   2
  -6  10   4 7.90179 1.65452   2
   6  10  -4 4.48478 3.08501   1
   4 -10  -4 242.873 15.5963   1
  -4 -10   4 246.195 11.9458   2
  -4 -10   4 239.147 14.2537   1
   4 -10  -4 248.837 12.2039   2
  -4  10   4 247.138 12.1279   2
   4  10  -4 244.283 11.8588   2
  -4  10   4 233.237 15.6975   1
   4  10  -4 236.226 14.0420   1
   2 -10  -4 76.9022 8.74261   1
   2 -10  -4 78.7747 4.83962   2
  -2 -10   4 84.9918 4.76934   2
  -2 -10   4 80.4939 8.53896   1
  -2  10   4 94.2630 9.50583   1
   2  10  -4 77.2236 4.65932   2
   2  10  -4 88.4077 7.25931   1
  -2  10   4 70.1729 4.33856   2
   0 -10  -4 446.222 23.3603   1
   0 -10   4 453.107 20.8943   2
   0 -10   4 448.239 23.3230   1
   0 -10  -4 429.663 20.8567   2
   0  10  -4 373.922 20.9315   2
   0  10   4 444.833 23.0627   1
   0  10   4 442.360 20.7827   2
  -2 -10  -4 1.81962 1.21825   2
   2 -10   4 2.05486 1.45851   2
  -2 -10  -4 1.15968 4.00134   1
   2 -10   4 4.29230 4.43267   1
   2  10   4 1.59052 1.18711   2
   2  10   4 5.92060 3.62264   1
  -2  10  -4 -0.5617 4.77330   1
  -2  10  -4 -0.7872 0.92786   2
  -4 -10  -4 27.8620 2.68467   2
   4 -10   4 24.0691 5.63123   1
   4 -10   4 27.7518 3.25409   2
  -4 -10  -4 24.8122 4.71974   1
   4  10   4 28.3765 2.51819   2
  -4  10  -4 27.8701 3.20288   2
  -4  10  -4 30.6017 6.39502   1
   4  10   4 29.3215 4.61092   1
   6 -10   4 29.6328 6.27938   1
  -6 -10  -4 27.3698 4.60403   1
   6 -10   4 27.0056 3.44553   2
  -6 -10  -4 28.1183 2.69513   2
   6  10   4 27.8565 2.37452   2
   6  10   4 29.9739 4.58035   1
  -6  10  -4 26.0905 6.66322   1
  -6  10  -4 25.6163 3.48366   2
   8 -10   4 17.8141 6.33167   1
  -8 -10  -4 18.7718 4.21443   1
  -8 -10  -4 25.7893 2.69670   2
   8 -10   4 22.2870 3.64743   2
  -8  10  -4 36.4633 7.52867   1
   8  10   4 28.9659 4.35861   1
   8  10   4 25.3049 2.14564   2
   8  10   4 27.4144 2.04621   2
  -8  10  -4 27.4776 3.72146   2
 -10 -10  -4 51.7608 3.58336   2
 -10 -10  -4 50.5552 6.97211   1
  10 -10   4 62.7027 8.69474   1
  10 -10   4 51.7295 4.67258   2
 -10  10  -4 34.6692 8.30691   1
  10  10   4 54.0245 7.06683   1
 -10  10  -4 53.1197 4.73686   2
 -12 -10  -4 22.7451 2.66282   2
 -12 -10  -4 22.8640 4.15524   1
  12 -10   4 19.2294 7.96274   1
  12 -10   4 24.0720 4.18645   2
 -12  10  -4 33.6501 8.76271   1
 -12  10  -4 23.6408 4.20558   2
  14 -10   4 -5.8096 7.58957   1
 -14 -10  -4 -0.3804 3.08918   1
 -14 -10  -4 2.91353 3.28391   1
  14 -10   4 0.00579 2.15798   2
 -14  10  -4 -7.5441 8.32117   1
 -14  10  -4 -0.5258 2.29884   2
 -16 -10  -4 12.2946 2.62252   1
 -16 -10  -4 8.50878 2.35060   1
  16 -10   4 8.40954 2.56344   2
  16 -10   4 -0.2586 9.04530   1
 -16  10  -4 4.65354 9.76427   1
 -16  10  -4 11.7365 3.01576   2
  18 -10   4 0.07643 2.63245   2
  18 -10   4 -0.4255 10.2614   1
 -18  10  -4 0.87215 2.76064   2
 -18  10  -4 11.2725 10.8046   1
  20 -10   4 0.61781 2.96950   2
 -20  10  -4 -0.1808 3.19644   2
  22 -10   4 -4.7223 3.33808   2
 -22  10  -4 3.85194 3.77686   2
 -25  11   4 -1.6710 3.73666   2
  23 -11  -4 3.67250 3.14977   2
 -23  11   4 3.62108 3.63893   2
  21 -11  -4 14.1835 3.19351   2
 -21  11   4 14.9796 3.61109   2
 -21  11   4 11.0534 11.9209   1
  19 -11  -4 -11.050 9.28175   1
  19 -11  -4 0.07559 2.49836   2
 -19  11   4 -9.8637 9.86355   1
 -19  11   4 0.94681 2.67682   2
  17 -11  -4 8.26284 2.53932   2
  17 -11  -4 16.5726 9.27578   1
 -17  11   4 10.2688 9.12088   1
 -17  11   4 11.3170 2.90296   2
 -15 -11   4 6.57170 0.93062   2
  15 -11  -4 0.03302 7.90011   1
  15 -11  -4 5.85734 2.43012   2
 -15  11   4 6.87191 8.38165   1
 -15  11   4 2.39188 2.35633   2
  13 -11  -4 0.79156 2.10213   2
  13 -11  -4 14.4288 8.07817   1
 -13 -11   4 3.26333 0.97693   2
 -13  11   4 4.09120 2.13404   2
 -13  11   4 1.62985 7.67520   1
  11 -11  -4 5.32198 2.07268   2
  11 -11  -4 3.99347 6.89695   1
 -11 -11   4 4.20768 2.39028   1
 -11 -11   4 4.22954 1.12110   2
 -11  11   4 4.71651 2.02122   2
 -11  11   4 2.85586 6.82561   1
  11  11  -4 8.17513 2.52557   1
  -9 -11   4 0.05725 1.12112   2
  -9 -11   4 -1.5537 3.11187   1
   9 -11  -4 5.93245 6.01213   1
   9 -11  -4 2.36934 1.82411   2
   9  11  -4 -3.8145 2.87570   1
  -9  11   4 0.73669 1.66312   2
  -9  11   4 2.71843 6.29943   1
  -7 -11   4 10.2460 3.75375   1
   7 -11  -4 10.1377 5.57663   1
  -7 -11   4 6.89684 1.37097   2
   7 -11  -4 6.98980 1.81116   2
  -7  11   4 8.33640 1.86414   2
  -7  11   4 12.9084 6.09443   1
   7  11  -4 5.28652 3.46066   1
   7  11  -4 11.8256 1.82069   2
   5 -11  -4 42.3494 6.60289   1
  -5 -11   4 49.3770 5.58002   1
   5 -11  -4 41.2942 3.87527   2
  -5 -11   4 41.3688 3.32143   2
   5  11  -4 44.2955 3.16737   2
  -5  11   4 39.3440 7.02409   1
  -5  11   4 50.8024 3.75822   2
   5  11  -4 50.2419 6.79318   1
  -3 -11   4 49.9857 3.59515   2
   3 -11  -4 48.1111 3.80299   2
   3 -11  -4 55.6516 7.02483   1
  -3 -11   4 48.7299 6.05210   1
   3  11  -4 53.6328 3.51618   2
   3  11  -4 32.9844 5.03420   1
  -3  11   4 35.7372 6.53008   1
   1 -11  -4 35.7074 5.82640   1
  -1 -11   4 29.9510 8.34008   1
   1 -11  -4 43.1266 3.53866   2
   1  11  -4 36.9845 3.36700   2
  -1  11   4 33.0454 3.41293   2
  -1 -11  -4 6.94854 4.73797   1
   1 -11   4 1.68947 1.55671   2
   1 -11   4 2.73615 4.61701   1
  -1 -11  -4 2.61363 1.40160   2
   1  11   4 3.20220 1.36908   2
   1  11   4 -6.7582 2.93029   1
  -1  11  -4 2.61031 5.39697   1
   3 -11   4 1.87788 4.78830   1
   3 -11   4 4.81143 1.70190   2
  -3 -11  -4 9.64371 4.39112   1
  -3 -11  -4 5.55500 1.46836   2
   3  11   4 5.34929 1.36926   2
  -3  11  -4 6.47529 1.58906   2
   3  11   4 8.70447 3.88978   1
  -3  11  -4 -1.7449 5.15810   1
   5 -11   4 30.6478 3.67864   2
  -5 -11  -4 28.9072 2.94492   2
   5 -11   4 25.6535 6.36658   1
  -5 -11  -4 35.0342 5.46577   1
  -5  11  -4 16.6348 6.56111   1
  -5  11  -4 31.2447 3.60867   2
   5  11   4 29.2019 2.67139   2
   5  11   4 32.8575 5.09017   1
  -7 -11  -4 1.95468 1.34279   2
   7 -11   4 2.42424 1.82350   2
   7 -11   4 7.66005 6.12502   1
  -7 -11  -4 -0.3405 4.05985   1
   7  11   4 3.44167 1.11019   2
  -7  11  -4 2.48730 1.89034   2
  -7  11  -4 -1.4805 6.57452   1
   7  11   4 3.07681 4.05934   1
   9 -11   4 8.17029 2.16614   2
  -9 -11  -4 10.1427 1.56678   2
   9 -11   4 12.7882 7.25273   1
  -9 -11  -4 11.3675 4.39739   1
  -9  11  -4 15.0766 7.49624   1
  -9  11  -4 8.34833 2.25808   2
   9  11   4 5.13637 4.00806   1
 -11 -11  -4 -5.1624 3.86926   1
 -11 -11  -4 0.88585 1.33428   2
  11 -11   4 -2.0666 2.02660   2
 -11  11  -4 0.08174 2.14394   2
 -11  11  -4 -6.6584 8.16668   1
 -13 -11  -4 94.5050 5.51920   2
 -13 -11  -4 94.1906 7.81815   1
  13 -11   4 81.1890 11.2888   1
  13 -11   4 96.5189 6.78882   2
 -13 -11  -4 109.594 8.19823   1
 -13  11  -4 94.4189 6.89381   2
 -13  11  -4 97.6037 12.4257   1
  15 -11   4 44.1628 5.16640   2
 -15 -11  -4 25.6021 3.19546   1
  15 -11   4 23.4853 9.61403   1
 -15 -11  -4 26.9493 3.34401   1
 -15  11  -4 29.9273 11.3749   1
 -15  11  -4 24.0140 3.41875   2
  17 -11   4 4.36725 2.76245   2
  17 -11   4 4.89913 9.78794   1
 -17  11  -4 -1.0991 2.84253   2
 -17  11  -4 11.1575 10.6834   1
  19 -11   4 11.0076 3.45008   2
 -19  11  -4 50.6601 13.5078   1
 -19  11  -4 14.4414 3.59177   2
  21 -11   4 -4.5332 3.24060   2
 -21  11  -4 2.11115 3.81659   2
 -24  12   4 11.2775 4.07159   2
  22 -12  -4 10.9537 3.38426   2
 -22  12   4 12.1869 3.72705   2
  20 -12  -4 19.5665 12.4516   1
  20 -12  -4 6.67206 3.15519   2
 -20  12   4 4.49862 3.15291   2
 -20  12   4 0.59947 11.0865   1
  18 -12  -4 -2.5156 2.51613   2
  18 -12  -4 5.40920 9.63677   1
 -18  12   4 -4.1199 2.88710   2
 -18  12   4 11.3195 10.8809   1
  16 -12  -4 10.0307 8.91521   1
  16 -12  -4 1.34551 2.50495   2
 -16 -12   4 3.46101 0.91583   2
 -16  12   4 2.32918 2.71632   2
 -16  12   4 -0.4710 9.40774   1
  14 -12  -4 17.1487 8.46740   1
 -14 -12   4 18.8124 2.09145   2
  14 -12  -4 17.7932 2.85387   2
 -14  12   4 20.0635 10.2347   1
 -14  12   4 14.5616 2.83632   2
  12 -12  -4 -1.5718 2.13575   2
  12 -12  -4 -1.5592 7.52100   1
 -12 -12   4 0.14316 1.10506   2
  12  12  -4 -0.1778 2.02267   1
 -12  12   4 -0.5855 1.96569   2
 -12  12   4 4.11427 8.34074   1
  10 -12  -4 4.73907 7.30557   1
 -10 -12   4 8.46250 1.41099   2
  10 -12  -4 4.82191 2.19497   2
 -10 -12   4 10.3002 3.66890   1
 -10  12   4 4.20895 2.05601   2
 -10  12   4 1.82337 7.60991   1
  10  12  -4 1.57015 5.27865   1
   8 -12  -4 57.2845 4.58179   2
   8 -12  -4 43.1538 8.00515   1
  -8 -12   4 42.9232 5.35168   1
  -8 -12   4 48.1064 3.55388   2
   8  12  -4 47.5558 7.01002   1
  -8  12   4 34.8415 7.99919   1
  -8  12   4 50.0886 4.42649   2
   6 -12  -4 11.4477 2.01543   2
  -6 -12   4 11.3963 4.54016   1
   6 -12  -4 17.6865 6.63355   1
  -6 -12   4 12.1730 1.68321   2
   6  12  -4 12.9660 2.35874   2
   6  12  -4 10.7130 4.28078   1
  -6  12   4 10.6063 1.95363   2
  -6  12   4 11.2570 6.33525   1
   4 -12  -4 78.6884 10.3229   1
  -4 -12   4 78.8613 9.44610   1
   4 -12  -4 84.6570 5.53160   2
  -4 -12   4 87.8062 5.18201   2
   4  12  -4 82.6905 8.88447   1
   4  12  -4 90.5303 5.07656   2
  -4  12   4 62.8204 8.49859   1
  -4  12   4 94.0766 5.31203   2
   2 -12  -4 52.5102 7.18177   1
   2 -12  -4 62.2663 4.55951   2
  -2 -12   4 70.1518 4.44262   2
  -2 -12   4 57.9249 7.44111   1
   2  12  -4 71.7117 8.11103   1
   2  12  -4 61.5420 4.31321   2
  -2  12   4 73.5031 9.96616   1
   0 -12   4 10.3907 5.08758   1
   0 -12  -4 -3.6441 6.22759   1
   0 -12   4 1.95856 1.71139   2
   0 -12  -4 3.64648 1.69990   2
   0  12  -4 1.19625 1.62636   2
   0  12   4 2.76881 1.54710   2
   0  12   4 -3.9668 3.31728   1
  -2 -12  -4 122.747 6.52222   2
   2 -12   4 106.266 6.72150   2
  -2 -12  -4 119.081 11.2008   1
   2 -12   4 108.430 11.1571   1
   2  12   4 119.665 10.2193   1
   2  12   4 118.015 6.35127   2
  -2  12  -4 99.2627 12.4288   1
  -4 -12  -4 -0.0824 1.40206   2
   4 -12   4 3.77923 5.77748   1
  -4 -12  -4 4.70103 4.71742   1
   4 -12   4 0.57099 1.80613   2
  -4  12  -4 2.68441 1.65181   2
  -4  12  -4 5.97696 6.21311   1
   4  12   4 -0.0910 1.33704   2
   4  12   4 4.57429 4.55266   1
   6 -12   4 -7.0098 6.07060   1
  -6 -12  -4 7.36566 4.80864   1
  -6 -12  -4 8.41807 1.62378   2
   6 -12   4 5.02917 2.13027   2
   6  12   4 6.15405 1.38354   2
  -6  12  -4 6.09930 2.02281   2
   6  12   4 5.43859 4.55482   1
  -6  12  -4 11.7118 7.29570   1
   8 -12   4 20.7891 7.50311   1
  -8 -12  -4 25.3225 5.27172   1
   8 -12   4 31.2902 4.19040   2
  -8 -12  -4 32.0142 3.19548   2
  -8  12  -4 35.6696 4.25130   2
  -8  12  -4 26.1082 8.39974   1
   8  12   4 29.0079 2.36891   2
   8  12   4 24.1837 5.20078   1
 -10 -12  -4 95.7355 5.63180   2
  10 -12   4 99.5098 14.9607   1
  10 -12   4 97.8543 6.71256   2
 -10 -12  -4 94.0177 9.45337   1
 -10  12  -4 108.916 12.4697   1
  10  12   4 94.5074 9.90892   1
 -10  12  -4 99.6556 6.66716   2
  12 -12   4 2.03580 8.18119   1
 -12 -12  -4 4.42796 4.23397   1
 -12 -12  -4 -1.9824 1.43704   2
  12 -12   4 1.24297 2.32115   2
 -12  12  -4 7.85138 9.66599   1
  12  12   4 2.37392 4.20458   1
 -12  12  -4 0.77737 2.33747   2
 -14 -12  -4 2.00510 1.62184   2
  14 -12   4 0.42989 9.15224   1
 -14 -12  -4 -5.0224 3.37014   1
 -14 -12  -4 -3.4800 2.94950   1
  14 -12   4 0.93398 2.54262   2
 -14  12  -4 -3.9034 2.54717   2
 -14  12  -4 -9.1687 9.78773   1
  16 -12   4 -3.1512 2.70321   2
  16 -12   4 -8.8769 9.98051   1
 -16  12  -4 -7.7389 10.7907   1
 -16  12  -4 1.61354 2.78858   2
  18 -12   4 8.98554 12.5490   1
  18 -12   4 4.63502 3.23501   2
 -18  12  -4 -2.8624 3.09524   2
 -18  12  -4 -27.774 12.1068   1
  20 -12   4 -0.5693 3.32044   2
 -20  12  -4 -0.3293 3.76874   2
 -23  13   4 1.86226 4.04960   2
  21 -13  -4 0.67654 3.27039   2
 -21  13   4 -2.7333 3.32845   2
  19 -13  -4 -1.8692 2.86340   2
  19 -13  -4 16.8934 12.2410   1
 -19  13   4 3.62066 11.6916   1
 -19  13   4 1.58025 3.07729   2
  17 -13  -4 15.8143 10.1199   1
  17 -13  -4 5.71081 2.87700   2
 -17  13   4 7.01285 3.12870   2
 -17  13   4 -8.0241 10.6876   1
  15 -13  -4 42.2899 6.61353   2
 -15 -13   4 44.3377 3.10816   2
  15 -13  -4 48.8255 11.1124   1
 -15  13   4 63.4368 11.8414   1
 -15  13   4 42.1358 5.62146   2
  13 -13  -4 9.74688 8.71725   1
 -13 -13   4 4.58515 1.28493   2
  13 -13  -4 2.36903 2.53369   2
 -13  13   4 1.24752 2.36667   2
 -13  13   4 5.04508 9.55125   1
  11 -13  -4 42.1430 9.22203   1
 -11 -13   4 34.2011 4.43872   1
 -11 -13   4 36.7923 3.10683   2
  11 -13  -4 33.9772 4.65811   2
  11  13  -4 33.0627 4.48671   1
 -11  13   4 36.2461 4.70425   2
 -11  13   4 27.2863 9.22160   1
  -9 -13   4 40.8461 3.50146   2
   9 -13  -4 47.3013 4.71814   2
  -9 -13   4 41.3961 5.43474   1
   9 -13  -4 41.9849 9.01555   1
  -9  13   4 50.1166 4.66441   2
  -9  13   4 46.9697 9.62908   1
   9  13  -4 35.4277 5.40463   1
   7 -13  -4 0.41612 1.90926   2
  -7 -13   4 10.5386 4.72433   1
  -7 -13   4 4.63385 1.54105   2
   7 -13  -4 -4.0589 6.84091   1
  -7  13   4 8.57115 7.03676   1
   7  13  -4 6.58914 4.48334   1
   7  13  -4 1.99102 1.21100   2
  -7  13   4 1.16135 1.80953   2
   5 -13  -4 -3.9273 5.91738   1
  -5 -13   4 2.95550 5.01092   1
   5 -13  -4 1.13030 1.84596   2
  -5 -13   4 1.82031 1.52141   2
   5  13  -4 1.13774 4.42374   1
  -5  13   4 5.68077 6.61006   1
  -5  13   4 3.03338 1.71854   2
   5  13  -4 2.68546 1.44324   2
   3 -13  -4 15.7201 6.25919   1
  -3 -13   4 25.4541 6.05537   1
  -3 -13   4 21.3894 3.09305   2
   3 -13  -4 23.2831 3.51831   2
   3  13  -4 22.0533 3.02811   2
  -3  13   4 8.12378 6.38098   1
   3  13  -4 23.2714 5.57079   1
  -1 -13   4 24.7436 6.40961   1
   1 -13  -4 12.9040 2.18579   2
   1 -13  -4 20.3104 6.50872   1
  -1 -13   4 22.4749 3.95669   2
  -1  13   4 17.3667 3.29073   2
   1  13  -4 21.7981 3.30193   2
  -1 -13  -4 9.51979 1.98188   2
  -1 -13  -4 11.4651 5.88313   1
   1 -13   4 15.6596 2.25918   2
   1 -13   4 8.67199 5.86166   1
   1  13   4 17.7827 4.74431   1
  -1  13  -4 13.6966 2.25488   2
   1  13   4 13.5884 1.94187   2
  -3 -13  -4 14.0686 1.99740   2
   3 -13   4 13.7800 6.19201   1
   3 -13   4 17.1885 2.41470   2
  -3 -13  -4 12.7310 5.80543   1
  -3  13  -4 13.1899 6.93219   1
   3  13   4 14.9236 1.95112   2
   3  13   4 15.8710 5.42922   1
   5 -13   4 -0.6527 6.59204   1
  -5 -13  -4 0.52349 1.54213   2
  -5 -13  -4 -4.7631 5.19273   1
   5 -13   4 0.87054 2.00785   2
  -5  13  -4 0.35290 1.83375   2
   5  13   4 1.30160 1.43996   2
   5  13   4 -1.8612 4.80632   1
  -5  13  -4 1.14180 6.94405   1
   7 -13   4 40.6114 8.69935   1
  -7 -13  -4 24.2026 3.24855   2
  -7 -13  -4 42.0219 6.38887   1
   7 -13   4 28.1246 4.34145   2
   7  13   4 32.9747 6.08760   1
  -7  13  -4 35.8751 4.27999   2
   7  13   4 24.9651 2.72552   2
  -7  13  -4 26.4684 8.75747   1
   9 -13   4 12.8137 2.64247   2
  -9 -13  -4 17.0079 5.27363   1
   9 -13   4 22.8276 8.43966   1
  -9 -13  -4 10.6140 1.91508   2
  -9  13  -4 8.79680 2.53494   2
   9  13   4 9.00939 5.29913   1
  -9  13  -4 8.22282 9.15711   1
 -11 -13  -4 6.11197 1.71852   2
  11 -13   4 5.49848 9.13870   1
 -11 -13  -4 6.68278 6.63193   1
  11 -13   4 11.0184 2.73321   2
 -11  13  -4 8.06454 9.46726   1
 -11  13  -4 10.0141 2.66168   2
  11  13   4 4.93463 5.00629   1
  13 -13   4 6.47344 2.80507   2
 -13 -13  -4 -0.1116 4.25746   1
  13 -13   4 10.5959 9.71098   1
 -13 -13  -4 3.18925 1.73809   2
 -13  13  -4 3.98866 2.69515   2
 -13  13  -4 1.50132 10.7002   1
  15 -13   4 14.2626 3.32466   2
  15 -13   4 21.3921 11.4003   1
 -15  13  -4 13.0216 11.9292   1
 -15  13  -4 9.68622 3.31878   2
  17 -13   4 6.12055 12.6717   1
  17 -13   4 -1.1481 3.21118   2
 -17  13  -4 -12.336 12.8814   1
 -17  13  -4 3.95470 3.39943   2
  19 -13   4 8.53519 3.73343   2
 -19  13  -4 3.04188 3.99572   2
 -22  14   4 8.58871 4.27458   2
  20 -14  -4 17.6856 3.89766   2
 -20  14   4 16.0506 4.02887   2
  18 -14  -4 27.4923 13.1862   1
  18 -14  -4 7.96295 3.44959   2
 -18  14   4 6.17628 3.62026   2
 -18  14   4 -18.505 12.7564   1
  16 -14  -4 9.58924 11.1288   1
 -16  14   4 -0.3863 2.86747   2
 -16  14   4 13.5905 11.9747   1
  14 -14  -4 -1.6006 2.50486   2
  14 -14  -4 2.49971 9.66281   1
 -14 -14   4 2.64791 1.39870   2
 -14  14   4 -14.623 10.2828   1
 -14  14   4 -2.4231 2.52597   2
 -12 -14   4 13.6365 3.60108   1
 -12 -14   4 10.0507 1.73092   2
  12 -14  -4 11.2930 2.79001   2
  12  14  -4 8.63632 3.79306   1
 -12  14   4 12.7670 2.86107   2
 -12  14   4 27.3643 10.0121   1
 -10 -14   4 10.1850 1.75468   2
  10 -14  -4 10.2240 2.70096   2
 -10 -14   4 11.4740 5.20376   1
  10 -14  -4 3.15207 8.42877   1
 -10  14   4 8.36585 2.49088   2
  10  14  -4 10.1835 4.70460   1
 -10  14   4 14.9500 8.64213   1
  -8 -14   4 22.7852 3.18913   2
   8 -14  -4 8.96686 8.08423   1
   8 -14  -4 17.7229 2.69320   2
  -8 -14   4 17.7413 5.35485   1
  -8  14   4 24.5158 4.22456   2
  -8  14   4 21.4311 8.91282   1
   8  14  -4 14.3036 5.32459   1
  -6 -14   4 159.772 8.55516   2
   6 -14  -4 150.709 15.6299   1
   6 -14  -4 167.962 9.13290   2
  -6 -14   4 147.060 12.7563   1
   6  14  -4 157.881 8.24367   2
  -6  14   4 161.207 8.96822   2
   6  14  -4 158.164 12.5229   1
  -6  14   4 161.016 16.1956   1
   4 -14  -4 -10.104 6.37903   1
   4 -14  -4 -0.2530 1.90783   2
  -4 -14   4 0.11525 1.59917   2
  -4 -14   4 7.17418 5.78009   1
   4  14  -4 -0.5125 1.62926   2
  -4  14   4 3.04767 6.73411   1
   4  14  -4 -6.0411 4.92774   1
   2 -14  -4 5.32733 2.10703   2
  -2 -14   4 5.50411 1.94935   2
  -2 -14   4 5.34231 5.81007   1
   2 -14  -4 -2.5350 5.89497   1
   2  14  -4 4.08727 4.90139   1
   2  14  -4 5.01592 1.78393   2
  -2  14   4 5.17893 2.05469   2
   0 -14   4 8.85810 2.22796   2
   0 -14   4 4.54341 6.77092   1
   0 -14  -4 9.17653 2.10252   2
   0 -14  -4 28.2743 7.63993   1
   0  14  -4 7.17985 5.85426   1
   0  14  -4 7.29855 2.05288   2
   0  14   4 8.92946 2.00595   2
  -2 -14  -4 190.938 14.9255   1
  -2 -14  -4 186.654 9.82764   2
   2 -14   4 202.468 15.8531   1
   2 -14   4 185.072 10.0949   2
   2  14   4 168.276 13.9009   1
  -2  14  -4 188.398 16.0617   1
   2  14   4 181.589 9.68158   2
   4 -14   4 5.74381 6.78585   1
  -4 -14  -4 -0.1613 5.58554   1
  -4 -14  -4 0.65193 1.70396   2
   4 -14   4 4.28901 2.09552   2
  -4  14  -4 6.58416 1.91747   2
   4  14   4 3.23353 5.58475   1
   4  14   4 2.51117 1.65103   2
  -4  14  -4 -0.7897 6.89820   1
  -6 -14  -4 1.78659 1.69885   2
   6 -14   4 1.32635 2.13970   2
   6 -14   4 0.89273 7.64323   1
  -6 -14  -4 4.44474 5.60147   1
  -6  14  -4 4.52429 7.89297   1
   6  14   4 -2.0190 5.38852   1
  -6  14  -4 0.03733 2.00594   2
   6  14   4 0.59318 1.44199   2
  -8 -14  -4 18.5292 6.14962   1
   8 -14   4 33.7266 9.30469   1
  -8 -14  -4 22.0343 3.49849   2
   8 -14   4 26.0650 4.52374   2
   8  14   4 26.8874 2.37135   2
   8  14   4 14.2042 6.20043   1
  -8  14  -4 23.0437 3.07812   2
  -8  14  -4 32.2022 9.81126   1
  10 -14   4 -2.3980 2.46274   2
  10 -14   4 3.09849 9.09308   1
 -10 -14  -4 0.11279 1.74578   2
 -10 -14  -4 -0.4969 8.24344   1
 -10  14  -4 0.93963 2.44672   2
 -10  14  -4 3.22273 9.83248   1
  10  14   4 -3.4496 5.32678   1
 -12 -14  -4 0.28344 5.11809   1
  12 -14   4 -18.132 10.0841   1
  12 -14   4 -3.7000 2.69509   2
 -12 -14  -4 0.10256 1.73476   2
 -12  14  -4 2.33706 2.72977   2
  12  14   4 -0.6218 4.97750   1
 -12  14  -4 8.39617 11.0894   1
 -14 -14  -4 3.71981 3.79231   1
  14 -14   4 25.4332 12.0154   1
  14 -14   4 8.64302 3.17299   2
 -14 -14  -4 8.59329 2.05097   2
 -14  14  -4 4.92568 3.11786   2
  16 -14   4 -2.1516 3.17248   2
 -16  14  -4 -1.9109 4.30740   2
  18 -14   4 12.4175 3.94737   2
 -18  14  -4 4.94387 4.15292   2
  19 -15  -4 -5.7599 3.44334   2
 -19  15   4 -2.8973 3.85121   2
 -17 -15   4 3.37697 1.33276   2
  17 -15  -4 5.53666 3.40797   2
 -17  15   4 2.50452 3.67885   2
  15 -15  -4 10.9079 3.34173   2
  15 -15  -4 -5.9179 11.4974   1
 -15 -15   4 10.1544 1.73547   2
 -15  15   4 9.58731 3.39708   2
  13 -15  -4 16.7563 10.8612   1
 -13 -15   4 -2.0131 1.57263   2
  13 -15  -4 -0.1528 2.69805   2
 -13  15   4 5.30304 2.71942   2
  13  15  -4 -4.4999 2.50363   1
 -11 -15   4 39.3792 3.73339   2
  11 -15  -4 33.3380 10.6819   1
  11 -15  -4 46.2582 5.40370   2
 -11 -15   4 42.7558 5.68234   1
 -11  15   4 32.9377 10.6923   1
  11  15  -4 41.3529 5.77391   1
 -11  15   4 39.8366 5.33349   2
   9 -15  -4 -10.444 8.44447   1
  -9 -15   4 0.07862 1.65728   2
  -9 -15   4 -6.1513 5.05004   1
   9 -15  -4 3.57592 2.52745   2
   9  15  -4 -3.8871 5.45818   1
  -9  15   4 0.33006 2.33843   2
  -9  15   4 10.5424 8.96042   1
  -7 -15   4 12.9355 2.09683   2
   7 -15  -4 8.78356 8.22669   1
   7 -15  -4 6.80223 2.63199   2
  -7 -15   4 -1.5442 5.72799   1
   7  15  -4 10.2166 5.91020   1
  -7  15   4 12.1847 8.46212   1
   7  15  -4 11.9114 1.66360   2
  -7  15   4 10.0433 2.44635   2
   5 -15  -4 33.2014 4.63323   2
  -5 -15   4 27.9886 3.87366   2
   5 -15  -4 36.7056 8.82399   1
  -5 -15   4 36.1677 7.11967   1
  -5  15   4 14.8706 7.86440   1
   5  15  -4 18.6918 6.23452   1
  -5  15   4 60.4377 4.20312   2
   5  15  -4 37.9481 3.67019   2
  -3 -15   4 51.1598 4.60062   2
   3 -15  -4 59.0387 5.11326   2
   3 -15  -4 37.0462 8.06889   1
  -3 -15   4 57.9451 8.32678   1
   3  15  -4 53.8338 4.42266   2
   3  15  -4 49.7949 7.32304   1
  -3  15   4 32.3439 8.37454   1
   1 -15  -4 2.35509 7.09316   1
   1 -15  -4 -1.4062 2.07091   2
  -1 -15   4 2.24328 2.15518   2
  -1 -15   4 -1.7199 7.19811   1
  -1  15   4 0.17353 5.95740   1
   1  15  -4 -0.5221 4.31772   1
  -1  15   4 -0.4629 1.96532   2
   1  15  -4 1.26314 1.89406   2
   1 -15   4 125.797 14.3202   1
  -1 -15  -4 133.660 8.08859   2
  -1 -15  -4 143.312 14.9951   1
   1 -15   4 144.436 8.26495   2
   1  15   4 141.866 7.85644   2
  -1  15  -4 148.930 8.21977   2
  -1  15  -4 97.0567 15.5066   1
   1  15   4 139.531 12.9544   1
   3 -15   4 18.9735 2.72605   2
  -3 -15  -4 17.7534 7.51877   1
  -3 -15  -4 17.2991 2.44702   2
   3 -15   4 1.45166 7.56542   1
   3  15   4 17.5952 2.27796   2
   3  15   4 13.0951 6.48571   1
  -3  15  -4 17.7124 8.28118   1
  -5 -15  -4 -3.1302 6.73201   1
  -5 -15  -4 -1.8562 1.76945   2
   5 -15   4 -9.8554 7.44230   1
   5 -15   4 2.15254 2.34664   2
   5  15   4 -3.1569 1.57776   2
  -5  15  -4 1.66027 7.75968   1
  -5  15  -4 10.6387 2.18362   2
   5  15   4 -6.8788 6.05194   1
   7 -15   4 -1.3112 2.41779   2
  -7 -15  -4 1.10805 6.58408   1
   7 -15   4 14.0439 8.93682   1
  -7 -15  -4 3.34974 1.93610   2
   7  15   4 -0.8226 6.19336   1
  -7  15  -4 -0.1740 2.19843   2
  -7  15  -4 -6.3565 9.56931   1
   7  15   4 0.68652 1.42957   2
   9 -15   4 0.67675 2.65244   2
   9 -15   4 4.21564 9.28745   1
  -9 -15  -4 1.01203 1.83452   2
  -9 -15  -4 0.96405 6.47705   1
   9  15   4 -3.0039 6.24272   1
  -9  15  -4 -0.4301 2.44811   2
  11 -15   4 1.67603 2.96696   2
 -11 -15  -4 5.80217 2.03694   2
 -11 -15  -4 -2.1844 6.03242   1
 -11  15  -4 1.38199 2.65361   2
  11  15   4 11.1833 6.27326   1
  13 -15   4 5.78054 3.27564   2
 -13 -15  -4 11.9802 5.11897   1
 -13 -15  -4 2.64116 2.11485   2
 -13  15  -4 6.65481 3.25400   2
  13  15   4 10.3502 5.35363   1
  15 -15   4 0.39846 3.38073   2
 -15 -15  -4 4.15257 2.15884   2
  17 -15   4 8.49578 4.04326   2
 -17  15  -4 -5.7241 3.92612   2
  18 -16  -4 15.9444 4.20800   2
 -18 -16   4 11.2070 1.57921   2
 -18  16   4 7.33329 4.16857   2
  16 -16  -4 -0.4125 3.31431   2
 -16 -16   4 4.64042 1.68309   2
 -16  16   4 2.41641 3.40468   2
  14 -16  -4 30.0830 4.11752   2
 -14 -16   4 35.1729 3.76930   2
 -14  16   4 39.5707 6.28903   2
 -12 -16   4 5.42808 1.92604   2
  12 -16  -4 6.42614 3.21890   2
 -12 -16   4 7.02181 4.66918   1
  12  16  -4 7.26643 4.91000   1
 -12  16   4 4.76589 3.00841   2
  10 -16  -4 5.14955 2.85517   2
 -10 -16   4 0.31279 6.02208   1
 -10  16   4 3.35900 2.53967   2
  -8 -16   4 15.0936 2.29785   2
   8 -16  -4 18.8299 12.2752   1
  -8 -16   4 5.68558 6.72653   1
   8 -16  -4 11.3999 2.84676   2
   8  16  -4 7.87370 9.06810   1
  -8  16   4 18.6082 2.86663   2
   6 -16  -4 9.81443 2.68044   2
  -6 -16   4 12.3424 2.25329   2
  -6 -16   4 11.2251 7.03625   1
   6 -16  -4 1.32622 8.31804   1
   6  16  -4 10.0981 1.89276   2
   6  16  -4 21.2302 7.40583   1
  -6  16   4 6.34971 2.24859   2
  -4 -16   4 5.37357 7.68403   1
  -4 -16   4 8.34119 2.18652   2
   4 -16  -4 2.71498 7.88088   1
   4 -16  -4 11.1861 2.70938   2
   4  16  -4 16.5816 11.7332   1
  -4  16   4 5.28785 2.79654   2
   4  16  -4 9.58541 2.06294   2
  -2 -16   4 14.0510 2.58716   2
   2 -16  -4 10.6421 7.78251   1
  -2 -16   4 16.5307 7.76314   1
   2 -16  -4 16.1610 2.55400   2
   2  16  -4 11.0395 2.28887   2
  -2  16   4 12.0912 2.50881   2
   0 -16  -4 17.4412 2.91416   2
   0 -16   4 16.8625 2.78231   2
   0 -16   4 41.5075 10.0622   1
   0 -16  -4 23.6352 8.88233   1
   0  16  -4 22.0415 4.00490   2
   0  16   4 19.0426 2.61600   2
  -2 -16  -4 17.8385 8.42360   1
  -2 -16  -4 2.34993 2.18524   2
   2 -16   4 4.43408 2.49040   2
   2 -16   4 8.02240 7.22886   1
  -2  16  -4 8.41428 2.48919   2
   2  16   4 2.40733 2.05864   2
  -4 -16  -4 7.24743 8.10928   1
   4 -16   4 3.62962 2.50346   2
  -4 -16  -4 -0.0252 1.97854   2
   4  16   4 1.24503 1.87025   2
  -6 -16  -4 19.2109 8.40425   1
  -6 -16  -4 25.0285 4.01414   2
   6 -16   4 22.9080 3.36202   2
   6  16   4 27.3354 3.38206   2
  -6  16  -4 19.2791 3.00705   2
  -8 -16  -4 1.69181 2.07787   2
   8 -16   4 2.39152 2.72414   2
  -8 -16  -4 7.40938 10.4173   1
   8  16   4 3.68092 1.19845   2
  -8  16  -4 3.43842 2.63348   2
  10 -16   4 11.5582 3.25803   2
 -10 -16  -4 14.7544 2.49440   2
 -10  16  -4 15.2817 3.33180   2
 -12 -16  -4 -0.5790 2.12243   2
  12 -16   4 0.65082 3.57232   2
 -12  16  -4 5.73730 3.31517   2
 -14 -16  -4 -2.4235 2.18094   2
  14 -16   4 -4.3426 3.48029   2
 -14  16  -4 -5.4420 3.43868   2
  16 -16   4 0.34959 3.92758   2
 -16  16  -4 8.27245 4.49471   2
 -17 -17   4 60.9088 4.33532   2
  17 -17  -4 58.5032 8.53235   2
 -17  17   4 45.0150 6.69324   2
  15 -17  -4 18.3549 4.16644   2
 -15 -17   4 17.2999 2.36586   2
 -15  17   4 20.0367 4.29866   2
 -13 -17   4 -1.6914 1.96220   2
  13 -17  -4 1.83573 4.11974   2
 -13  17   4 -1.0969 3.27008   2
  11 -17  -4 6.66359 3.33225   2
 -11 -17   4 8.22346 2.20914   2
 -11 -17   4 14.7671 6.18590   1
 -11  17   4 7.37340 3.06175   2
  -9 -17   4 8.48353 2.25657   2
   9 -17  -4 5.46602 2.98536   2
  -9  17   4 4.53881 2.77286   2
   7 -17  -4 1.81522 2.76144   2
  -7 -17   4 -1.7776 2.00610   2
  -7  17   4 -3.2362 2.23661   2
   7  17  -4 3.18514 1.73752   2
   5 -17  -4 -1.0605 2.57420   2
  -5 -17   4 -0.5743 2.06736   2
   5  17  -4 7.56858 2.00880   2
  -3 -17   4 -0.4208 2.16641   2
   3 -17  -4 2.44510 2.35016   2
   3  17  -4 -0.2452 2.13380   2
  -3  17   4 2.09621 2.43431   2
   1 -17  -4 0.27527 2.49354   2
  -1 -17   4 6.18000 2.70409   2
   1  17  -4 5.32504 2.23416   2
  -1  17   4 -0.8419 2.19766   2
  -1 -17  -4 10.8989 2.91304   2
   1 -17   4 27.5941 4.84184   2
  -1  17  -4 14.4088 2.66872   2
   1  17   4 18.7002 2.63659   2
  -3 -17  -4 11.8166 2.54274   2
   3 -17   4 17.8353 3.23017   2
   3  17   4 17.3912 2.49480   2
  -3  17  -4 10.1436 3.57359   2
   5 -17   4 15.4891 3.30543   2
  -5 -17  -4 9.02507 2.48437   2
  -5  17  -4 14.6054 2.49617   2
   5  17   4 11.9820 2.19407   2
  -7 -17  -4 2.86777 2.26154   2
   7 -17   4 7.83487 3.15462   2
  -7  17  -4 6.95694 2.68548   2
   7  17   4 1.42467 1.65629   2
  -9 -17  -4 0.59821 2.26293   2
   9 -17   4 2.20248 3.13306   2
  -9  17  -4 -1.0039 2.84779   2
  11 -17   4 10.8042 3.99638   2
 -11 -17  -4 5.24620 2.47510   2
 -11  17  -4 14.1342 3.63713   2
  13 -17   4 16.1244 4.40668   2
 -13 -17  -4 18.4139 2.81180   2
 -13  17  -4 17.6020 4.36118   2
 -14 -18   4 10.1322 2.44570   2
  14 -18  -4 5.52049 4.16821   2
 -12 -18   4 -2.6700 2.26341   2
  12 -18  -4 0.13792 3.77622   2
 -12  18   4 2.30043 3.47926   2
  10 -18  -4 3.85281 3.49535   2
 -10 -18   4 4.51566 2.35996   2
 -10  18   4 5.68010 3.04715   2
  -8 -18   4 -1.3277 2.22197   2
   8 -18  -4 -0.3878 3.13442   2
  -8  18   4 1.02343 2.36471   2
   6 -18  -4 -2.9139 2.90801   2
  -6 -18   4 -0.2868 2.31222   2
   6  18  -4 0.20894 2.01081   2
   4 -18  -4 5.08230 2.84862   2
  -4 -18   4 6.41266 2.54844   2
  -4  18   4 10.1655 2.83242   2
   4  18  -4 6.38452 2.31916   2
  -2 -18   4 10.2113 2.83161   2
   2 -18  -4 9.45088 3.00910   2
   2  18  -4 10.7681 2.61936   2
  -2  18   4 8.13440 2.67683   2
   0 -18   4 5.59750 3.02751   2
   0 -18  -4 4.93247 3.05072   2
   0  18  -4 3.37722 2.40202   2
   0  18   4 4.31960 2.46966   2
   2 -18   4 12.5811 3.19423   2
  -2 -18  -4 14.5382 2.91703   2
   2  18   4 16.1704 2.70681   2
  -2  18  -4 10.8711 2.81780   2
   4 -18   4 5.56848 3.17540   2
  -4 -18  -4 -0.2260 2.39695   2
   4  18   4 5.46832 2.25008   2
   6 -18   4 3.17717 3.21889   2
  -6 -18  -4 2.94339 2.55182   2
   6  18   4 1.83350 1.96400   2
  -6  18  -4 4.68509 2.29836   2
  -8 -18  -4 5.43426 2.65170   2
   8 -18   4 6.04074 3.60997   2
  -8  18  -4 1.86695 2.84403   2
  10 -18   4 9.93216 4.25632   2
 -10 -18  -4 15.3634 2.98805   2
  12 -18   4 48.1499 8.86647   2
  11 -19  -4 1.05897 4.23030   2
 -11 -19   4 5.21531 2.75664   2
  -9 -19   4 4.45482 2.72984   2
   9 -19  -4 10.9299 4.05345   2
   7 -19  -4 -2.0917 3.44332   2
  -7 -19   4 2.02578 2.61238   2
  -5 -19   4 2.77708 2.59031   2
   5 -19  -4 -0.7004 3.45323   2
   5  19  -4 3.64179 2.38705   2
  -5  19   4 -3.0230 2.97995   2
  -3 -19   4 1.76354 2.59832   2
   3 -19  -4 -0.7950 3.24876   2
  -3  19   4 1.67233 2.69491   2
   3  19  -4 -0.3001 2.44396   2
  -1 -19   4 12.2157 3.35125   2
   1 -19  -4 6.13715 3.20131   2
  -1  19   4 3.79932 2.80957   2
   1  19  -4 2.65426 2.70010   2
   1 -19   4 0.12094 3.12567   2
  -1  19  -4 5.46642 2.74104   2
   1  19   4 2.53001 2.54089   2
   3 -19   4 16.3670 3.76253   2
  -3 -19  -4 30.9949 4.96715   2
   3  19   4 5.28218 2.60486   2
  -3  19  -4 11.0215 3.63060   2
  -5 -19  -4 35.5024 5.34021   2
   5 -19   4 43.2366 7.42264   2
   5  19   4 25.9395 4.48890   2
   7 -19   4 1.29098 4.01405   2
  -7 -19  -4 -0.7105 2.73067   2
   7  19   4 1.94350 1.71121   2
   6  20  -4 10.5749 2.47351   2
   4  20  -4 26.1862 3.60604   2
 -28   0   5 -0.3297 2.15387   2
 -26   0   5 6.56003 2.25655   2
  24   0  -5 1.02653 1.08744   2
 -24   0   5 3.28737 6.07701   1
 -24   0   5 1.95865 1.91478   2
 -22   0   5 1.99487 5.01540   1
  22   0  -5 2.90906 4.57944   1
  22   0  -5 0.28607 1.13130   2
 -22   0   5 0.39009 1.68162   2
 -20   0   5 4.25785 4.38074   1
 -20   0   5 1.06475 1.54704   2
  20   0  -5 0.98632 1.10929   2
  20   0  -5 -0.4896 3.94280   1
 -18   0   5 1.38618 1.31637   2
  18   0  -5 1.73009 3.65383   1
  18   0  -5 -0.0363 1.00077   2
 -18   0   5 -4.6292 3.60799   1
  16   0  -5 -1.9434 3.03540   1
  16   0  -5 1.09420 0.92418   2
 -16   0   5 0.43873 1.10464   2
 -16   0   5 -0.7462 3.24210   1
 -14   0   5 2.19328 1.06192   2
  14   0  -5 3.04772 3.68557   1
 -14   0   5 -0.0117 2.91015   1
  14   0  -5 2.39651 0.93517   2
  12   0  -5 5.74395 2.83068   1
 -12   0   5 1.53944 2.74894   1
 -12   0   5 3.28399 1.02557   2
  12   0  -5 3.41533 0.90421   2
  10   0  -5 0.58279 0.82371   2
 -10   0   5 0.61998 2.46629   1
  10   0  -5 3.65477 2.53850   1
 -10   0   5 1.15179 0.87327   2
  -8   0   5 -1.4235 2.40813   1
   8   0  -5 0.58944 0.79444   2
  -8   0   5 1.09269 0.80323   2
   8   0  -5 -2.0202 2.20224   1
   6   0  -5 0.50076 0.74848   2
  -6   0   5 -0.2437 2.21831   1
  -6   0   5 0.51968 0.76468   2
   6   0  -5 0.35564 2.16793   1
   4   0  -5 3.76134 2.08255   1
   4   0  -5 0.96764 0.75773   2
  -4   0   5 2.09264 0.74891   2
  -4   0   5 -0.9207 2.46442   1
   2   0  -5 -1.7307 1.95390   1
  -2   0   5 -0.7002 2.56816   1
   0   0   5 0.89438 2.75772   1
   0   0  -5 -1.8974 2.55952   1
  -2   0  -5 1.62559 2.78007   1
  -2   0  -5 -0.2380 0.93153   2
   2   0   5 0.68759 0.94108   2
   4   0   5 2.36328 0.98082   2
  -4   0  -5 3.26278 3.14483   1
  -4   0  -5 2.70857 1.04251   2
  -4   0  -5 3.83899 3.20047   1
  -6   0  -5 0.20591 3.34795   1
  -6   0  -5 0.54611 1.03372   2
   6   0   5 0.23133 1.04875   2
   8   0   5 2.43282 1.12721   2
  -8   0  -5 3.10810 1.17197   2
[truncated: 1,438,989 more chars]
