# Supplementary material for: Crystal structure of 2,3-dimeth­oxy-meso-tetra­kis(penta­fluoro­phen­yl)morpholino­chlorin methyl­ene chloride 0.44-solvate
Source: Acta Crystallogr E Crystallogr Commun. 2020 Jul 7;76(Pt 8):1222–8. doi: 10.1107/S2056989020009093 (PMC7405590; doi:10.1107/S2056989020009093)
Supplement: Supplementary file 2 [file e-76-01222-Isup2.hkl]

data_I                                                                          
_shelx_title ' SC_A_17_0m in C2/c'                                              
_shelx_refln_list_code          4                                               
_shelx_F_calc_maximum      882.60                                               
_exptl_crystal_F_000      4339.96                                               
_reflns_d_resolution_high  0.7493                                               
                                                                                
loop_                                                                           
 _space_group_symop_operation_xyz                                               
 'x, y, z'                                                                      
 '-x, y, -z+1/2'                                                                
 'x+1/2, y+1/2, z'                                                              
 '-x+1/2, y+1/2, -z+1/2'                                                        
 '-x, -y, -z'                                                                   
 'x, -y, z-1/2'                                                                 
 '-x+1/2, -y+1/2, -z'                                                           
 'x+1/2, -y+1/2, z-1/2'                                                         
                                                                                
_cell_length_a    23.1774                                                       
_cell_length_b    15.4767                                                       
_cell_length_c    26.0442                                                       
_cell_angle_alpha  90.000                                                       
_cell_angle_beta  113.168                                                       
_cell_angle_gamma  90.000                                                       
                                                                                
_shelx_F_squared_multiplier     1.000                                           
                                                                                
loop_                                                                           
 _refln_index_h                                                                 
 _refln_index_k                                                                 
 _refln_index_l                                                                 
 _refln_F_squared_calc                                                          
 _refln_F_squared_meas                                                          
 _refln_F_squared_sigma                                                         
 _refln_observed_status                                                         
   6   0   0      51043.24      45878.66      1149.68 o                         
   8   0   0      11828.58      13191.43       340.53 o                         
  10   0   0       3728.34       2860.50       120.27 o                         
  12   0   0      23816.96      24924.94       621.20 o                         
  14   0   0       8191.62       7280.83       228.25 o                         
  16   0   0       7815.84       7180.54       236.17 o                         
  18   0   0         23.54         15.15        76.68 o                         
  20   0   0        568.12        384.48        74.68 o                         
  22   0   0        110.36        189.32        76.40 o                         
  24   0   0        325.08        151.36       118.51 o                         
  26   0   0        106.18        181.55        91.09 o                         
   3   1   0      23066.17      21492.03       708.70 o                         
   5   1   0       9553.04       8082.74       176.34 o                         
   7   1   0       4352.69       3486.69       131.28 o                         
   9   1   0       8839.11       9452.52       184.11 o                         
  11   1   0      23203.29      22542.30       398.29 o                         
  13   1   0       7858.39       9395.93       193.03 o                         
  15   1   0          6.27         12.60        36.24 o                         
  17   1   0        138.30        144.00        41.73 o                         
  19   1   0       3149.14       3036.63       105.91 o                         
  21   1   0         25.65        -55.77        55.77 o                         
  23   1   0        694.94        684.60        54.53 o                         
  25   1   0        709.89        777.32        91.98 o                         
  27   1   0          1.20        -96.99        96.99 o                         
   2   2   0       4216.88       1740.59       266.37 o                         
   4   2   0       5705.36       5440.36       126.15 o                         
   6   2   0      52546.35      49349.67      1035.65 o                         
   8   2   0      13123.55      11746.29       213.62 o                         
  10   2   0        700.12        527.17        34.60 o                         
  12   2   0       6438.07       7691.01       149.24 o                         
  14   2   0       2437.00       2359.39        69.56 o                         
  16   2   0      17261.25      16315.09       304.23 o                         
  18   2   0       5268.34       5364.37       132.33 o                         
  20   2   0          0.09         14.48        63.41 o                         
  22   2   0         42.40        101.06        73.62 o                         
  24   2   0          3.99        149.27       118.81 o                         
  26   2   0        425.21        412.36        95.61 o                         
   1   3   0      16298.29      11823.11       324.73 o                         
   3   3   0       9823.12       8084.64       152.49 o                         
   5   3   0      25846.44      26785.41       489.30 o                         
   7   3   0        681.32        485.69        39.23 o                         
   9   3   0       2474.86       2363.28        83.39 o                         
  11   3   0       2284.77       2020.48        80.46 o                         
  13   3   0      23573.35      24418.69       470.53 o                         
  15   3   0       3048.75       3579.00       159.96 o                         
  17   3   0      13719.38      15582.64       333.21 o                         
  19   3   0       5129.94       5121.23       168.22 o                         
  21   3   0       1242.74        998.49        80.42 o                         
  23   3   0          0.15         60.71        79.17 o                         
  25   3   0         67.06        268.93        98.63 o                         
  27   3   0        472.51        422.58       203.78 o                         
   0   4   0     451588.53     395451.69     18498.75 o                         
   2   4   0      81916.80      74305.97      1367.17 o                         
   4   4   0        414.71        283.39        49.41 o                         
   6   4   0       2723.46       3183.23        89.15 o                         
   8   4   0      53487.83      54813.72       987.76 o                         
  10   4   0      10999.73      11230.34       232.17 o                         
  12   4   0          8.52          7.61        37.17 o                         
  14   4   0       5504.63       5202.42       162.51 o                         
  16   4   0        634.19        728.47        86.45 o                         
  18   4   0        687.20        767.62        68.40 o                         
  20   4   0       1931.94       1949.15       121.08 o                         
  22   4   0        575.40        399.96       109.95 o                         
  24   4   0        142.70         -5.87        84.11 o                         
  26   4   0        740.01        839.43       127.88 o                         
   1   5   0      69407.88      65690.91      1325.32 o                         
   3   5   0       3391.54       3441.43        89.80 o                         
   5   5   0       8250.68       7543.54       182.37 o                         
   7   5   0       1858.57       2432.15        83.82 o                         
   9   5   0        467.13        564.18        43.41 o                         
  11   5   0       4061.96       4581.15       137.69 o                         
  13   5   0       8379.85       9149.72       203.06 o                         
  15   5   0        150.47        134.75        53.46 o                         
  17   5   0       1147.96       1393.81        95.18 o                         
  19   5   0       1172.49       1178.03        82.96 o                         
  21   5   0          1.48         26.81        73.87 o                         
  23   5   0         17.07         79.08        81.05 o                         
  25   5   0        195.37        272.15       131.33 o                         
  27   5   0        793.54        926.96       283.36 o                         
   0   6   0      17276.68      20439.01      1090.07 o                         
   2   6   0      32085.00      29188.19       543.74 o                         
   4   6   0      12075.30      12761.42       257.31 o                         
   6   6   0       8958.43       8825.82       196.60 o                         
   8   6   0      20953.77      18940.96       367.10 o                         
  10   6   0        912.22        830.24        49.90 o                         
  12   6   0        454.63        531.55        42.33 o                         
  14   6   0       6735.35       6673.99       256.91 o                         
  16   6   0        957.99        987.14       103.70 o                         
  18   6   0        198.74        374.82        99.26 o                         
  20   6   0         99.19        160.95       247.20 o                         
  22   6   0        627.44        356.92       121.96 o                         
  24   6   0          3.34       -125.65       125.65 o                         
  26   6   0        188.75       -227.91       227.91 o                         
   1   7   0       1016.36       1282.95        74.71 o                         
   3   7   0      21508.13      20599.66       371.46 o                         
   5   7   0      16764.26      18265.54       333.48 o                         
   7   7   0        139.05        143.91        40.19 o                         
   9   7   0        597.38        654.42        53.03 o                         
  11   7   0      46505.45      47402.36       868.79 o                         
  13   7   0        712.36        757.39       130.03 o                         
  15   7   0         46.16         44.93       164.30 o                         
  17   7   0       9076.21       9077.57       339.58 o                         
  19   7   0         76.01        151.41       116.93 o                         
  21   7   0        781.28       1110.35       135.40 o                         
  23   7   0        589.53        804.22       149.69 o                         
  25   7   0        110.39        381.32       230.71 o                         
   0   8   0       8188.33       9447.12       560.24 o                         
   2   8   0      63497.02      61455.72      1116.74 o                         
   4   8   0       7568.77       8431.48       180.97 o                         
   6   8   0       2129.67       2102.00        74.31 o                         
   8   8   0      41321.16      45237.10       834.31 o                         
  10   8   0       4062.84       4020.08       119.65 o                         
  12   8   0       2644.39       2748.03       121.76 o                         
  14   8   0       9680.00       9239.30       432.38 o                         
  16   8   0         12.60        191.68       143.16 o                         
  18   8   0        862.48        720.41       161.38 o                         
  20   8   0        170.18        143.49       118.81 o                         
  22   8   0         71.52        -26.15       132.14 o                         
  24   8   0        295.81        232.49       155.30 o                         
  26   8   0        985.91       1087.53       296.69 o                         
   1   9   0      20326.33      22169.04       468.16 o                         
   3   9   0       5493.78       5297.74       134.14 o                         
   5   9   0       9804.50      10015.06       251.87 o                         
   7   9   0       1524.09       1365.33        64.78 o                         
   9   9   0       2050.55       2310.15       101.43 o                         
  11   9   0       6724.57       6757.29       193.39 o                         
  13   9   0       5163.09       5352.73       181.85 o                         
  15   9   0       2280.43       2320.51       359.64 o                         
  17   9   0       3682.75       3679.70       265.60 o                         
  19   9   0        203.09        173.04       230.12 o                         
  21   9   0          2.13        -85.14       130.04 o                         
  23   9   0         11.94        -75.82       198.18 o                         
  25   9   0        610.12        672.29       289.92 o                         
   0  10   0      15343.11      14111.41       795.39 o                         
   2  10   0        418.75        467.74        52.92 o                         
   4  10   0       1418.00       1287.16        76.40 o                         
   6  10   0       4176.60       4899.97       131.53 o                         
   8  10   0       3257.15       3381.65       124.53 o                         
  10  10   0       1470.94       1624.47        93.83 o                         
  12  10   0       1623.90       1639.71       143.62 o                         
  14  10   0      24929.39      27455.02       658.81 o                         
  16  10   0       7353.14       7824.11       332.33 o                         
  18  10   0       1266.26       1383.79       258.75 o                         
  20  10   0        132.68        203.19       178.44 o                         
  22  10   0        524.55        618.66       163.65 o                         
  24  10   0        274.03        589.49       275.22 o                         
   1  11   0        548.59        681.52        61.46 o                         
   3  11   0       2581.16       2618.71       108.21 o                         
   5  11   0       4157.95       4681.07       132.01 o                         
   7  11   0       9372.91      10007.24       219.55 o                         
   9  11   0         45.14         70.56        61.20 o                         
  11  11   0       1798.86       1730.91       120.42 o                         
  13  11   0        354.16        254.72        66.37 o                         
  15  11   0        256.02        318.63       247.84 o                         
  17  11   0       1368.17       1259.34       147.22 o                         
  19  11   0        271.00        322.39       346.52 o                         
  21  11   0        585.11        757.90       167.47 o                         
  23  11   0          4.41        230.98       184.92 o                         
   0  12   0       1937.54       2039.71       139.89 o                         
   2  12   0        251.47        183.48        81.12 o                         
   4  12   0      12455.89      13177.25       276.25 o                         
   6  12   0       5502.23       5459.32       153.31 o                         
   8  12   0         58.08        104.99        61.13 o                         
  10  12   0       8962.99       9099.20       255.79 o                         
  12  12   0        196.37         78.42        60.64 o                         
  14  12   0        507.99        448.97       104.27 o                         
  16  12   0         38.59        128.76       129.02 o                         
  18  12   0        730.85        947.18       160.01 o                         
  20  12   0        140.93        190.71       407.89 o                         
  22  12   0         39.09          9.34       228.60 o                         
   1  13   0       5488.84       5610.34       173.19 o                         
   3  13   0         78.14         96.41        70.79 o                         
   5  13   0       8816.67       8952.09       215.18 o                         
   7  13   0        777.00        832.95        69.27 o                         
   9  13   0        663.76        836.69       111.16 o                         
  11  13   0       2783.93       3392.80       151.68 o                         
  13  13   0       7346.59       8124.86       278.55 o                         
  15  13   0        324.60        279.99       118.80 o                         
  17  13   0        101.23         60.24       162.49 o                         
  19  13   0         32.87         20.42       344.33 o                         
  21  13   0        454.23        297.16       193.30 o                         
   0  14   0       4763.85       4772.55       517.00 o                         
   2  14   0        130.90         81.42        60.08 o                         
   4  14   0         23.21         99.38        56.79 o                         
   6  14   0         87.42         66.64        70.59 o                         
   8  14   0         77.52        155.17        80.07 o                         
  10  14   0        335.86        339.21       163.53 o                         
  12  14   0       3632.66       4034.27       200.15 o                         
  14  14   0        175.32        249.46        87.81 o                         
  16  14   0        696.32        827.84       158.60 o                         
  18  14   0        307.81        222.06       293.44 o                         
  20  14   0         12.83        266.44       342.55 o                         
   1  15   0        162.47        134.56       101.13 o                         
   3  15   0       2068.99       1720.87       130.69 o                         
   5  15   0        157.06         97.76        97.98 o                         
   7  15   0       1184.69       1170.83        98.79 o                         
   9  15   0        241.38        252.46        82.85 o                         
  11  15   0       1943.73       2058.93       147.88 o                         
  13  15   0        598.21        735.03        88.88 o                         
  15  15   0       4783.49       5314.74       255.69 o                         
  17  15   0        297.08        623.85       196.26 o                         
  19  15   0         33.61        159.01       194.58 o                         
   0  16   0         38.68         23.15       224.76 o                         
   2  16   0        310.25        317.58        73.14 o                         
   4  16   0         54.51         53.01        78.51 o                         
   6  16   0         32.96         97.70        71.38 o                         
   8  16   0       3864.51       4200.91       199.01 o                         
  10  16   0        469.05        405.88        95.15 o                         
  12  16   0        612.70        680.49       102.40 o                         
  14  16   0       2979.09       2834.46       216.68 o                         
  16  16   0       1005.09       1179.47       126.19 o                         
   1  17   0        573.72        434.53        88.82 o                         
   3  17   0        923.32       1012.62        94.24 o                         
   5  17   0       1092.17       1103.73       103.25 o                         
   7  17   0         44.42         95.29        74.71 o                         
   9  17   0       1075.04       1326.41       123.25 o                         
  11  17   0       1210.38       1264.76       129.12 o                         
  13  17   0         18.05        -32.05       144.13 o                         
  15  17   0        649.56        855.67       130.79 o                         
   0  18   0        131.06        328.58       182.98 o                         
   2  18   0       1363.59        955.44        99.68 o                         
   4  18   0        312.20        269.45        90.75 o                         
   6  18   0         65.42         88.51        94.36 o                         
   8  18   0        119.98        -79.40       144.68 o                         
  10  18   0         23.95        -11.62       115.60 o                         
  12  18   0        763.02        759.81       147.65 o                         
   1  19   0        476.30        396.78       135.61 o                         
   3  19   0       1623.81       1545.71       123.65 o                         
   5  19   0        515.89        484.46       125.40 o                         
   7  19   0         18.07         51.25        98.79 o                         
   9  19   0        178.31        621.47       420.86 o                         
   6  20   0          1.43         66.23       150.05 o                         
 -27   1   1         35.12         72.77        99.97 o                         
 -25   1   1          2.69        149.47        78.50 o                         
 -23   1   1        803.15        827.28        85.73 o                         
 -21   1   1       1603.88       1742.05        85.99 o                         
 -19   1   1        621.34        696.18        64.72 o                         
 -17   1   1        889.19        773.03        58.89 o                         
 -15   1   1       2414.93       2664.39        91.07 o                         
 -13   1   1       3838.32       4007.84       140.00 o                         
 -11   1   1      15663.13      14111.65       261.07 o                         
  -9   1   1       9855.48       8350.07       274.43 o                         
  -7   1   1      18426.70      16951.28       296.76 o                         
  -5   1   1      14348.38      14015.43       243.77 o                         
   3   1   1      92320.77      88150.02      2391.97 o                         
   5   1   1      17315.28      15159.56       266.88 o                         
   7   1   1      86855.30      80980.72      1348.47 o                         
   9   1   1      12460.99      11610.99       222.09 o                         
  11   1   1       3882.02       4212.00       220.56 o                         
  13   1   1       3152.83       3520.09       125.42 o                         
  15   1   1       2013.23       1650.37        77.09 o                         
  17   1   1       1372.13       1249.78        95.78 o                         
  19   1   1       3636.79       3525.84       139.37 o                         
  21   1   1         34.07         -4.07        46.48 o                         
  23   1   1        184.08        262.48        56.99 o                         
  25   1   1        194.93         95.13        82.40 o                         
  27   1   1         39.08        242.94       100.08 o                         
 -28   2   1         54.96         79.86       285.68 o                         
 -26   2   1        182.14        309.92        99.38 o                         
 -24   2   1        557.27        583.37        89.06 o                         
 -22   2   1       1024.39        900.85        78.92 o                         
 -20   2   1       1800.11       1595.59       112.54 o                         
 -18   2   1         22.92         73.48        64.06 o                         
 -16   2   1         42.10         50.73        29.24 o                         
 -14   2   1       1797.04       2050.25       105.06 o                         
 -12   2   1       1874.60       1930.53        78.63 o                         
 -10   2   1      10787.36      11011.07       226.61 o                         
  -8   2   1       7643.69       7264.59       156.97 o                         
  -6   2   1       2585.42       2918.30       139.00 o                         
  -4   2   1      17563.78      16488.56       430.16 o                         
   2   2   1        264.03         75.25        33.74 o                         
   4   2   1      28335.04      26304.46       411.03 o                         
   6   2   1        226.19        235.15        22.02 o                         
   8   2   1      38012.90      38003.53       607.73 o                         
  10   2   1        193.03        147.05        30.66 o                         
  12   2   1        640.79        613.21        47.34 o                         
  14   2   1         51.85        179.47        42.51 o                         
  16   2   1        607.46        825.77       118.54 o                         
  18   2   1          4.42         66.20        80.95 o                         
  20   2   1          0.08        -37.70        37.70 o                         
  22   2   1       1729.80       2025.05       138.36 o                         
  24   2   1         13.24         49.10       145.97 o                         
  26   2   1         94.59        -14.49        92.65 o                         
 -27   3   1          0.05       -120.71       120.71 o                         
 -25   3   1       2370.09       2707.45       172.31 o                         
 -23   3   1       1140.62        984.93        88.04 o                         
 -21   3   1       2832.81       2766.21       127.73 o                         
 -19   3   1        440.85        495.38        63.70 o                         
 -17   3   1        900.71        979.14        72.07 o                         
 -15   3   1       1033.04       1032.96       126.05 o                         
 -13   3   1          1.32         70.67        38.96 o                         
 -11   3   1         98.53        113.11        36.83 o                         
  -9   3   1         58.55         79.67        30.71 o                         
  -7   3   1       6955.74       6611.25       140.13 o                         
  -5   3   1      11354.29      12574.85       338.38 o                         
  -3   3   1      18150.99      16038.72       279.55 o                         
  -1   3   1       5039.66       4340.06       253.66 o                         
   1   3   1      68616.88      61221.73      1774.78 o                         
   3   3   1      54572.29      54022.58       902.82 o                         
   5   3   1       1163.75       1125.32        38.84 o                         
   7   3   1        781.60        457.12        43.10 o                         
   9   3   1       9941.78      10318.14       219.14 o                         
  11   3   1      10014.25      10552.60       227.28 o                         
  13   3   1       1728.54       2066.60       157.03 o                         
  15   3   1        991.99       1083.97        78.62 o                         
  17   3   1       1546.37       1636.21       151.67 o                         
  19   3   1       1803.49       1892.56       116.02 o                         
  21   3   1       1628.13       1230.96        95.54 o                         
  23   3   1         71.84        155.53        83.11 o                         
  25   3   1         88.75         82.03        92.03 o                         
  27   3   1          2.52         70.96       148.07 o                         
 -26   4   1         90.39         22.19        90.76 o                         
 -24   4   1          6.96         73.74        82.34 o                         
 -22   4   1          4.82        -80.92        80.92 o                         
 -20   4   1       1724.86       1702.03       146.45 o                         
 -18   4   1       7994.40       8494.33       214.63 o                         
 -16   4   1      13870.66      13873.25       294.21 o                         
 -14   4   1       8757.38       8999.30       203.51 o                         
 -12   4   1       2496.86       2344.70        99.05 o                         
 -10   4   1       1258.12       1599.76        82.13 o                         
  -8   4   1         45.35         36.40        33.85 o                         
  -6   4   1        355.60        314.58        32.02 o                         
  -4   4   1      23779.27      21702.04       375.27 o                         
  -2   4   1     145499.31     132325.70      3280.57 o                         
   0   4   1      22463.38      20083.91      1378.64 o                         
   2   4   1      15273.95      14646.40       388.89 o                         
   4   4   1       4794.37       5060.84       111.86 o                         
   6   4   1      14751.78      13524.17       268.38 o                         
   8   4   1       4146.85       3885.64       129.56 o                         
  10   4   1       1572.83       1741.23       105.72 o                         
  12   4   1         60.34         -9.05        49.66 o                         
  14   4   1         76.05        -36.11        46.32 o                         
  16   4   1        371.91        549.31        60.32 o                         
  18   4   1       8296.85       7537.39       212.81 o                         
  20   4   1        996.68        869.16       108.97 o                         
  22   4   1       1363.64       1817.77       181.52 o                         
  24   4   1         66.09        -40.53        97.42 o                         
  26   4   1         12.75       -108.10       159.02 o                         
 -27   5   1        501.45        247.75       246.98 o                         
 -25   5   1        972.87       1135.78       147.60 o                         
 -23   5   1        115.52        143.52        92.56 o                         
 -21   5   1        349.47        321.37        63.32 o                         
 -19   5   1        729.82        601.37        66.47 o                         
 -17   5   1       1313.71       1199.68       117.70 o                         
 -15   5   1          1.59         -2.15        41.50 o                         
 -13   5   1        109.27        136.55        50.18 o                         
 -11   5   1        580.25        371.85        69.45 o                         
  -9   5   1       5070.97       5906.69       170.79 o                         
  -7   5   1        862.85        940.69        51.88 o                         
  -5   5   1       5561.35       5565.98       149.13 o                         
  -3   5   1      22549.81      24648.99       427.87 o                         
  -1   5   1         40.16          1.97        44.89 o                         
   1   5   1      10515.59       9642.42       264.44 o                         
   3   5   1      19177.23      19016.47       337.32 o                         
   5   5   1       1599.15       1758.09        63.94 o                         
   7   5   1       4093.20       4062.06       116.74 o                         
   9   5   1       4163.65       4410.73       142.03 o                         
  11   5   1         92.19        234.50        56.57 o                         
  13   5   1       2469.06       2399.73       119.40 o                         
  15   5   1        196.72        194.72        67.20 o                         
  17   5   1        121.98        205.43       107.24 o                         
  19   5   1      13347.58      13267.19       303.87 o                         
  21   5   1          3.79        -92.17        92.17 o                         
  23   5   1          8.46        140.41       111.74 o                         
  25   5   1        132.53         33.76       126.99 o                         
  27   5   1          6.27        284.37       294.51 o                         
 -26   6   1         70.51         47.75       221.29 o                         
 -24   6   1         15.73          8.50       126.90 o                         
 -22   6   1        235.30        161.52       112.58 o                         
 -20   6   1        302.92        165.88        98.61 o                         
 -18   6   1       5830.75       5756.80       245.94 o                         
 -16   6   1          1.71        -48.82        81.15 o                         
 -14   6   1       1154.46        972.00        95.16 o                         
 -12   6   1      16579.04      19022.70       523.09 o                         
 -10   6   1      10583.56      11782.21       295.52 o                         
  -8   6   1        180.71        456.94        51.94 o                         
  -6   6   1       2936.22       3552.47       104.51 o                         
  -4   6   1       3842.48       3498.66        95.21 o                         
  -2   6   1      13141.33      14667.86       292.49 o                         
   0   6   1      11322.01      10678.64       582.60 o                         
   2   6   1      20209.68      20132.01       426.53 o                         
   4   6   1        258.99        240.05        33.68 o                         
   6   6   1      16935.32      16857.92       287.60 o                         
   8   6   1      22294.11      24204.43       461.73 o                         
  10   6   1       3690.82       4179.13       122.55 o                         
  12   6   1         13.27        166.08        55.26 o                         
  14   6   1        812.24        774.35        71.68 o                         
  16   6   1        774.90        698.19        85.59 o                         
  18   6   1        637.67        687.38        90.53 o                         
  20   6   1        565.27        684.87       102.15 o                         
  22   6   1       1487.59       1592.11       157.97 o                         
  24   6   1        147.25        201.67       135.93 o                         
  26   6   1        113.86        152.86       249.28 o                         
 -27   7   1          3.57       -189.03       266.86 o                         
 -25   7   1        578.21        586.23       165.44 o                         
 -23   7   1        107.90        211.00       128.53 o                         
 -21   7   1        747.16        622.23       283.33 o                         
 -19   7   1        359.82        248.09       106.45 o                         
 -17   7   1         14.74        154.69       100.46 o                         
 -15   7   1        752.55        526.49        95.03 o                         
 -13   7   1       1200.49       1042.32        97.29 o                         
 -11   7   1       1532.00       1438.48       110.04 o                         
  -9   7   1        149.82        192.23        34.96 o                         
  -7   7   1       9913.76      10246.15       221.99 o                         
  -5   7   1      20161.99      22926.21       519.42 o                         
  -3   7   1      12156.31      12326.85       238.18 o                         
  -1   7   1      11642.52      10444.81       245.98 o                         
   1   7   1      10604.95      11131.86       272.12 o                         
   3   7   1      75517.88      79939.12      1341.16 o                         
   5   7   1        419.81        454.61        37.42 o                         
   7   7   1        857.33        870.65        59.68 o                         
   9   7   1        184.45        272.87        41.62 o                         
  11   7   1        376.81        528.56        48.78 o                         
  13   7   1          3.00        -26.51        52.47 o                         
  15   7   1        134.64        179.16       127.63 o                         
  17   7   1       3507.35       3768.16       216.19 o                         
  19   7   1         16.92         31.44       103.07 o                         
  21   7   1          1.08         30.30       223.27 o                         
  23   7   1          0.81        -24.74       132.04 o                         
 -26   8   1        267.42        103.52       259.81 o                         
 -24   8   1         47.33        188.89       312.69 o                         
 -22   8   1        978.63       1524.60       308.70 o                         
 -20   8   1        357.99        275.14       118.36 o                         
 -18   8   1       2538.93       2811.40       207.24 o                         
 -16   8   1      10448.58      10744.57       376.45 o                         
 -14   8   1       9835.71      10755.22       368.64 o                         
 -12   8   1        949.07        933.10       123.72 o                         
 -10   8   1          0.41        -25.09        35.03 o                         
  -8   8   1       3302.81       2637.88       112.99 o                         
  -6   8   1      35872.66      35289.64       612.65 o                         
  -4   8   1         26.91         -2.97        34.87 o                         
  -2   8   1       4943.47       4912.21       138.54 o                         
   0   8   1       1440.66       1912.37       132.38 o                         
   2   8   1      26184.00      26005.94       497.75 o                         
   4   8   1         17.77         43.44        50.39 o                         
   6   8   1      13135.45      12233.03       240.78 o                         
   8   8   1       3055.58       2679.98       108.30 o                         
  10   8   1        537.54        354.27        49.49 o                         
  12   8   1      15388.47      16031.67       328.69 o                         
  14   8   1       2548.12       2412.54       179.87 o                         
  16   8   1         91.89        170.64       163.19 o                         
  18   8   1         23.24         17.35       207.63 o                         
  20   8   1         72.13         12.82       149.00 o                         
  22   8   1        108.71        123.33       138.12 o                         
  24   8   1        437.08        377.21       228.76 o                         
 -25   9   1         32.36       -204.97       248.43 o                         
 -23   9   1        946.35        958.01       164.71 o                         
 -21   9   1          3.45        -29.55       231.38 o                         
 -19   9   1         61.81        -13.68       165.39 o                         
 -17   9   1       5703.26       5832.40       266.85 o                         
 -15   9   1       1573.06       1505.16       192.28 o                         
 -13   9   1       1890.12       1625.64       105.35 o                         
 -11   9   1       1788.07       1860.06        89.59 o                         
  -9   9   1         49.03         37.09        75.11 o                         
  -7   9   1       4464.99       4437.93       135.95 o                         
  -5   9   1       1641.78       1338.26        70.22 o                         
  -3   9   1       1576.83       1566.46        95.63 o                         
  -1   9   1       2523.51       2126.98        99.07 o                         
   1   9   1          2.76         19.80        42.46 o                         
   3   9   1       2557.29       2761.91        90.73 o                         
   5   9   1       2742.05       2992.31        97.76 o                         
   7   9   1        726.11        607.57        46.95 o                         
   9   9   1        121.72        139.93        47.70 o                         
  11   9   1       7940.24       7878.69       231.16 o                         
  13   9   1          0.29         -0.59        72.57 o                         
  15   9   1       2264.58       2046.03       191.69 o                         
  17   9   1        285.78        363.24       148.10 o                         
  19   9   1        213.74        258.22       122.66 o                         
  21   9   1         18.37        118.44       169.53 o                         
  23   9   1         15.76       -149.92       149.92 o                         
  25   9   1         10.54        -59.71       271.60 o                         
 -24  10   1          0.81        158.88       259.59 o                         
 -22  10   1        142.66        239.48       146.11 o                         
 -20  10   1         51.63        127.43       195.92 o                         
 -18  10   1        552.18        391.01       293.75 o                         
 -16  10   1        558.25        576.61       256.97 o                         
 -14  10   1      35156.65      37554.21       870.74 o                         
 -12  10   1       3805.06       3817.63       152.00 o                         
 -10  10   1        878.15        905.47        70.19 o                         
  -8  10   1          4.42         98.02        49.05 o                         
  -6  10   1        940.96       1060.61        71.26 o                         
  -4  10   1       5591.22       5373.00       139.71 o                         
  -2  10   1         80.85         42.58        35.03 o                         
   0  10   1       1398.86       1407.99        88.34 o                         
   2  10   1       9073.45       9365.60       223.26 o                         
   4  10   1       9458.68       9643.88       208.65 o                         
   6  10   1          1.13         23.62        38.99 o                         
   8  10   1       5781.75       6664.29       201.86 o                         
  10  10   1        360.85        239.15        74.86 o                         
  12  10   1        301.88        419.27        64.45 o                         
  14  10   1       2640.18       3103.34       230.32 o                         
  16  10   1        551.43        612.39       200.07 o                         
  18  10   1        564.92        805.93       186.88 o                         
  20  10   1       1391.46       1219.58       161.25 o                         
  22  10   1        250.65        278.34       163.85 o                         
  24  10   1        150.06        406.38       276.77 o                         
 -23  11   1        385.85        569.72       182.58 o                         
 -21  11   1        507.63        756.44       166.11 o                         
 -19  11   1        392.82        338.76       233.97 o                         
 -17  11   1       2993.88       2716.31       406.22 o                         
 -15  11   1         10.40          8.82        97.18 o                         
 -13  11   1       3350.96       3031.06       147.07 o                         
 -11  11   1       6830.47       7009.79       188.46 o                         
  -9  11   1       5341.90       5751.25       173.58 o                         
  -7  11   1        743.13        722.41        57.16 o                         
  -5  11   1       1680.82       1491.21        84.14 o                         
  -3  11   1        198.77        200.34        50.86 o                         
  -1  11   1        657.50        495.26        89.89 o                         
   1  11   1       1956.92       2280.40       200.02 o                         
   3  11   1       2095.40       2371.43       105.27 o                         
   5  11   1        760.53        577.95        51.07 o                         
   7  11   1       2603.23       2742.22       100.73 o                         
   9  11   1        837.46        731.34        66.74 o                         
  11  11   1        189.51        114.75        58.85 o                         
  13  11   1       7534.92       7582.86       250.91 o                         
  15  11   1       2124.14       2593.48       439.80 o                         
  17  11   1        523.20        339.22       284.56 o                         
  19  11   1          5.76        -43.60       137.67 o                         
  21  11   1        652.26        779.43       172.37 o                         
  23  11   1          8.71        302.65       278.10 o                         
 -22  12   1        589.36        895.03       191.53 o                         
 -20  12   1         27.77        279.91       157.96 o                         
 -18  12   1         87.73        -64.34       182.16 o                         
 -16  12   1       5477.55       5741.70       387.03 o                         
 -14  12   1        319.47        265.53       105.73 o                         
 -12  12   1        264.78        336.98        61.29 o                         
 -10  12   1       7765.10       7857.08       231.90 o                         
  -8  12   1       1260.27       1290.52       104.43 o                         
  -6  12   1        506.16        755.48        93.10 o                         
  -4  12   1       1259.05       1148.06        81.30 o                         
  -2  12   1        104.71        114.76        59.15 o                         
   0  12   1        390.53        273.62        91.51 o                         
   2  12   1       3215.98       3159.49       219.85 o                         
   4  12   1       5409.87       5299.85       151.43 o                         
   6  12   1         21.31         73.01        47.64 o                         
   8  12   1       7383.18       7271.52       211.13 o                         
  10  12   1         55.80        223.86       106.77 o                         
  12  12   1        255.28        103.17        99.87 o                         
  14  12   1      11578.29      13092.62       378.37 o                         
  16  12   1        140.55        201.54       127.85 o                         
  18  12   1         84.85        131.60       139.28 o                         
  20  12   1        124.64        -95.76       429.41 o                         
  22  12   1         13.63       -189.61       189.61 o                         
 -21  13   1         65.74         20.53       181.83 o                         
 -19  13   1        253.20        221.65       157.87 o                         
 -17  13   1        705.72        654.61       175.25 o                         
 -15  13   1         30.14         82.62       125.76 o                         
 -13  13   1       1060.80        951.88       119.12 o                         
 -11  13   1        384.65        530.18        74.63 o                         
  -9  13   1       1017.95        904.39        90.99 o                         
  -7  13   1      13473.07      15075.85       313.25 o                         
  -5  13   1          2.97         37.90        52.76 o                         
  -3  13   1       6482.82       6181.65       188.05 o                         
  -1  13   1        638.18        566.35        73.10 o                         
   1  13   1        293.61        192.90        67.61 o                         
   3  13   1         20.83         45.55        59.00 o                         
   5  13   1       3382.03       3392.04       212.55 o                         
   7  13   1       2000.25       1856.00       119.35 o                         
   9  13   1        518.53        377.44        72.53 o                         
  11  13   1       1011.71        855.05        81.57 o                         
  13  13   1        126.10        226.94        72.85 o                         
  15  13   1          3.01         73.33       127.54 o                         
  17  13   1       1332.92       1275.41       423.34 o                         
  19  13   1        142.98        150.33       159.96 o                         
  21  13   1          1.83        229.87       268.64 o                         
 -20  14   1        419.03        688.23       196.74 o                         
 -18  14   1        165.97        395.10       474.03 o                         
 -16  14   1        201.46        305.64       117.22 o                         
 -14  14   1         89.53         23.39       207.90 o                         
 -12  14   1        122.84         51.62       129.11 o                         
 -10  14   1         48.65         57.93       119.83 o                         
  -8  14   1       2004.18       1938.34       144.25 o                         
  -6  14   1         38.56        -18.35        95.00 o                         
  -4  14   1      22787.27      23079.09       486.98 o                         
  -2  14   1       2271.14       1800.11       124.97 o                         
   0  14   1        176.77        121.65       110.26 o                         
   2  14   1       1319.60       1296.57       116.73 o                         
   4  14   1       1732.21       2052.85       129.13 o                         
   6  14   1        698.95        702.18        92.74 o                         
   8  14   1       2908.78       2851.70       178.43 o                         
  10  14   1        905.85       1013.01       109.67 o                         
  12  14   1       1838.99       2240.89       177.65 o                         
  14  14   1        286.98        314.70        89.95 o                         
  16  14   1        435.18        659.07       301.61 o                         
  18  14   1       1085.95       1225.38       371.64 o                         
  20  14   1          0.99       -182.60       182.60 o                         
 -19  15   1          6.18        172.84       223.54 o                         
 -17  15   1          7.32        122.52       189.16 o                         
 -15  15   1         56.12        120.43        94.43 o                         
 -13  15   1         16.80        142.68        82.86 o                         
 -11  15   1       1018.12       1178.58        97.72 o                         
  -9  15   1        133.81        186.35        80.64 o                         
  -7  15   1        640.49        419.28        97.31 o                         
  -5  15   1        230.60        190.34        71.60 o                         
  -3  15   1        246.81        162.20        97.60 o                         
  -1  15   1         11.10         98.22       125.76 o                         
   1  15   1         93.76         94.80        89.10 o                         
   3  15   1        116.05        -26.28        70.42 o                         
   5  15   1        120.86        102.49        66.09 o                         
   7  15   1       3396.31       3582.48       137.12 o                         
   9  15   1       2408.55       2664.75       191.69 o                         
  11  15   1        206.25        122.81        96.95 o                         
  13  15   1        121.29        357.04        86.95 o                         
  15  15   1          0.84         89.78       210.35 o                         
  17  15   1          2.90         30.29       178.37 o                         
  19  15   1        240.71        120.42       200.37 o                         
 -18  16   1        462.73        494.55       204.67 o                         
 -16  16   1       1067.86        881.04       246.47 o                         
 -14  16   1          0.64         -2.85       103.98 o                         
 -12  16   1          0.48         59.01        90.16 o                         
 -10  16   1         13.52        -47.39       113.04 o                         
  -8  16   1        101.04        137.24        88.45 o                         
  -6  16   1       5179.04       5138.74       171.99 o                         
  -4  16   1       1595.47       1611.04       218.49 o                         
  -2  16   1        456.39        435.71        99.04 o                         
   0  16   1        278.00        310.40       118.85 o                         
   2  16   1        108.84        117.15        88.46 o                         
   4  16   1       3633.88       3705.76       205.07 o                         
   6  16   1        106.66        100.37        90.69 o                         
   8  16   1         17.29         36.62       154.32 o                         
  10  16   1        676.11        703.43       186.10 o                         
  12  16   1        405.40        309.60       132.07 o                         
  14  16   1        817.44        688.07       116.48 o                         
  16  16   1        180.24        439.99       115.39 o                         
 -15  17   1        207.22        219.19       118.49 o                         
 -13  17   1        559.16        567.77       120.81 o                         
 -11  17   1        589.69        726.33       163.50 o                         
  -9  17   1        168.14        193.95       103.34 o                         
  -7  17   1          3.45          8.14        77.11 o                         
  -5  17   1          0.26        -85.58        85.58 o                         
  -3  17   1        932.00        897.71        92.59 o                         
  -1  17   1         90.83        -51.82        90.34 o                         
   1  17   1        712.85        601.69       148.81 o                         
   3  17   1         15.48         86.98        79.63 o                         
   5  17   1        249.89        299.76        90.35 o                         
   7  17   1        781.28        706.37       110.26 o                         
   9  17   1        105.99        232.04       104.65 o                         
  11  17   1        164.97        265.66       112.21 o                         
  13  17   1        994.29       1058.49       149.44 o                         
  15  17   1        571.82        410.04       125.66 o                         
 -14  18   1          1.44         37.56       145.78 o                         
 -12  18   1         38.80         92.58       120.29 o                         
 -10  18   1        260.21        193.57       116.57 o                         
  -8  18   1        493.53        237.06       109.41 o                         
  -6  18   1         51.01         59.37       102.18 o                         
  -4  18   1          1.21         36.20        84.79 o                         
  -2  18   1        705.37        584.56        93.90 o                         
   0  18   1         62.67        159.26        91.15 o                         
   2  18   1          0.16        -29.00        83.56 o                         
   4  18   1          5.40         11.72        95.98 o                         
   6  18   1        423.73        391.89       177.81 o                         
   8  18   1          8.80       -104.58       104.58 o                         
  10  18   1          3.71       -152.09       153.82 o                         
  12  18   1         68.84        364.33       155.86 o                         
 -11  19   1        223.82        566.57       174.38 o                         
  -9  19   1        198.35        807.33       375.40 o                         
  -7  19   1          1.70        134.78       138.10 o                         
  -5  19   1         77.54        -72.34       109.70 o                         
  -3  19   1       1731.15       1922.81       147.94 o                         
  -1  19   1        206.83        217.49       113.63 o                         
   1  19   1        904.19        815.80       285.56 o                         
   3  19   1        784.65        568.41       103.10 o                         
   5  19   1         45.81        182.76       126.38 o                         
   7  19   1        687.60        861.88       101.95 o                         
   9  19   1        120.63        165.41       162.53 o                         
  -6  20   1         58.23         20.43       152.74 o                         
  -4  20   1          6.45        140.54       241.92 o                         
   4  20   1        808.97        876.23       238.97 o                         
   6  20   1         92.58         88.50       154.69 o                         
 -28   0   2          6.52         24.90       174.70 o                         
 -26   0   2        286.55         47.60       155.30 o                         
 -24   0   2        116.20        108.26        75.15 o                         
 -22   0   2       4732.54       4806.10       227.34 o                         
 -20   0   2         66.49        106.04       108.66 o                         
 -18   0   2       2402.91       2192.25       188.88 o                         
 -16   0   2       3886.28       4206.58       163.31 o                         
 -14   0   2       9631.42       9664.09       276.59 o                         
 -12   0   2      17599.21      19180.35       485.63 o                         
 -10   0   2      10690.28      10754.41       288.25 o                         
  -8   0   2      90943.22      84691.61      2206.47 o                         
  -6   0   2       8529.36       8594.01       224.74 o                         
   6   0   2     190357.92     172835.80      5746.52 o                         
   8   0   2      60313.59      63077.43      1666.08 o                         
  10   0   2      20615.97      19169.27       489.53 o                         
  12   0   2        704.97        805.03        91.89 o                         
  14   0   2      14401.64      14746.67       404.59 o                         
  16   0   2         29.62          9.24        65.12 o                         
  18   0   2       5473.12       5286.52       212.39 o                         
  20   0   2        360.47        369.89        80.03 o                         
  22   0   2        617.09        493.99        93.83 o                         
  24   0   2       1320.06       1806.09       252.99 o                         
  26   0   2        849.23        953.25       158.27 o                         
 -27   1   2          0.03         -5.77       114.83 o                         
 -25   1   2        332.58        330.38        79.29 o                         
 -23   1   2        289.42        232.70        70.98 o                         
 -21   1   2        488.60        511.93        58.40 o                         
 -19   1   2        321.90        267.80        56.17 o                         
 -17   1   2       1936.76       2122.88        81.76 o                         
 -15   1   2       1771.62       1498.82        71.10 o                         
 -13   1   2       4912.13       4478.16       110.95 o                         
 -11   1   2       1005.85        541.42        37.58 o                         
  -9   1   2      55074.60      53263.38       893.79 o                         
  -7   1   2       1603.72       1749.39       173.39 o                         
  -5   1   2      11237.75      11541.97       202.64 o                         
  -3   1   2       6523.85       2997.52       378.31 o                         
   3   1   2      85626.05      79951.06      3904.03 o                         
   5   1   2      83655.55      80992.66      1523.12 o                         
   7   1   2      38269.74      39207.94       838.44 o                         
   9   1   2      94420.60      96206.20      1604.69 o                         
  11   1   2       1290.45       1209.59        64.70 o                         
  13   1   2       2992.19       2952.20       118.58 o                         
  15   1   2        961.35        817.71        77.19 o                         
  17   1   2       2933.33       3257.78       201.83 o                         
  19   1   2       5685.69       5755.58       223.26 o                         
  21   1   2        684.78        760.98        66.54 o                         
  23   1   2        778.68        735.34        62.43 o                         
  25   1   2       1064.98        716.69        97.51 o                         
  27   1   2        120.51        -99.84       309.11 o                         
 -28   2   2          9.51        102.27       127.96 o                         
 -26   2   2       1100.19        875.61       112.10 o                         
 -24   2   2       1734.49       1775.25       171.57 o                         
 -22   2   2         95.70         43.24        65.43 o                         
 -20   2   2       3228.06       3771.56       172.35 o                         
 -18   2   2       1970.58       1939.22        99.38 o                         
 -16   2   2       3450.38       3784.38       125.94 o                         
 -14   2   2       5922.76       5715.20       161.38 o                         
 -12   2   2      12806.31      13228.36       268.54 o                         
 -10   2   2          1.27         89.94        33.92 o                         
  -8   2   2      17485.79      17499.52       330.04 o                         
  -6   2   2     121908.46     112185.41      2636.22 o                         
  -4   2   2      10194.98      11378.17       296.59 o                         
  -2   2   2       9393.86       4051.96       211.13 o                         
   0   2   2      16684.27      18541.10      1827.71 o                         
   2   2   2        206.53        510.83        53.46 o                         
   4   2   2     101379.53      90989.84      1953.13 o                         
   6   2   2          0.08        -24.59        24.59 o                         
   8   2   2      63121.75      58167.75       920.72 o                         
  10   2   2       1063.91       1305.29        57.20 o                         
  12   2   2        893.99       1363.74        65.64 o                         
  14   2   2       3860.31       4342.79       108.28 o                         
  16   2   2       3061.87       2900.22        89.35 o                         
  18   2   2        606.07        651.13        78.59 o                         
  20   2   2       3344.12       3608.55       106.50 o                         
  22   2   2        217.83        333.18        94.16 o                         
  24   2   2        287.16        303.49       108.70 o                         
  26   2   2          2.67       -111.32       168.17 o                         
 -27   3   2          0.35       -101.56       117.27 o                         
 -25   3   2        879.37       1148.34        99.77 o                         
 -23   3   2        579.71        483.41       103.92 o                         
 -21   3   2       1543.53       1729.51       112.29 o                         
 -19   3   2        791.17        621.62       130.11 o                         
 -17   3   2         47.67         13.33        50.01 o                         
 -15   3   2       9227.24       8420.42       234.10 o                         
 -13   3   2      26571.89      30930.23       624.07 o                         
 -11   3   2       9132.35       9947.48       226.60 o                         
  -9   3   2       1001.48       1448.08        56.59 o                         
  -7   3   2       1169.58       1098.67        91.13 o                         
  -5   3   2      16940.68      16129.00       414.32 o                         
  -3   3   2     117531.40     111950.36      2633.90 o                         
  -1   3   2      56977.91      46184.57      2379.65 o                         
   1   3   2      48187.08      45098.78       872.40 o                         
   3   3   2        212.07        127.35        29.35 o                         
   5   3   2      68662.37      64679.53      1138.36 o                         
   7   3   2         39.64         14.30        23.88 o                         
   9   3   2        159.73        440.38        31.78 o                         
  11   3   2       6672.19       6524.91       133.42 o                         
  13   3   2       2980.67       2870.06        78.26 o                         
  15   3   2        225.61        236.64        32.35 o                         
  17   3   2      19979.11      20859.80       433.46 o                         
  19   3   2        992.50       1114.42        82.01 o                         
  21   3   2        281.29        434.37       122.57 o                         
  23   3   2       1186.31       1069.16       111.02 o                         
  25   3   2         30.41        -55.67       108.75 o                         
 -28   4   2          4.00       -151.77       151.77 o                         
 -26   4   2        251.83        195.73        89.55 o                         
 -24   4   2        444.08        644.23       147.73 o                         
 -22   4   2          8.79        -22.00        83.50 o                         
 -20   4   2         18.71        -47.37        57.86 o                         
 -18   4   2        460.48        427.82        57.27 o                         
 -16   4   2       1138.38       1083.74        84.54 o                         
 -14   4   2       6852.57       6375.66       153.54 o                         
 -12   4   2      11194.81      11386.09       230.23 o                         
 -10   4   2        861.48       1125.43        64.98 o                         
  -8   4   2       7876.02       7371.98       235.22 o                         
  -6   4   2       1212.95       1047.98        66.10 o                         
  -4   4   2      33274.62      30425.55       518.08 o                         
  -2   4   2      96376.59      92692.66      2853.02 o                         
   0   4   2     187679.41     175004.16      5816.56 o                         
   2   4   2      73924.37      68673.16      1473.71 o                         
   4   4   2       2962.28       2812.83        78.27 o                         
   6   4   2        565.18        299.46        24.77 o                         
   8   4   2      27320.60      27238.32       473.93 o                         
  10   4   2      34041.93      34797.29       647.45 o                         
  12   4   2         56.95        -25.05        41.80 o                         
  14   4   2       5562.59       5411.12       156.48 o                         
  16   4   2      22137.79      22723.66       458.43 o                         
  18   4   2       3921.57       3789.11       167.26 o                         
  20   4   2         30.97        174.37        71.57 o                         
  22   4   2         14.89       -100.82       100.82 o                         
  24   4   2         21.05        201.99       195.56 o                         
  26   4   2         58.73         51.44       132.42 o                         
 -27   5   2         69.86        367.21       128.05 o                         
 -25   5   2        161.62         80.21        87.88 o                         
 -23   5   2       1522.72       1576.26       163.30 o                         
 -21   5   2        769.85        473.65       140.23 o                         
 -19   5   2         84.62         27.70        60.57 o                         
 -17   5   2        325.06        275.13        99.69 o                         
 -15   5   2       2059.05       2400.70       110.26 o                         
 -13   5   2         65.25         94.93        53.22 o                         
 -11   5   2        813.57        682.76        68.59 o                         
  -9   5   2       2173.54       1499.15       188.61 o                         
  -7   5   2      27522.71      28696.30       529.31 o                         
  -5   5   2        187.37        152.43        36.64 o                         
  -3   5   2      19351.84      15309.58       413.58 o                         
  -1   5   2        341.17        226.32        38.82 o                         
   1   5   2       4289.31       4077.32       134.81 o                         
   3   5   2      17791.03      16527.14       298.80 o                         
   5   5   2      11887.74      11699.97       223.45 o                         
   7   5   2       3757.37       4947.99       105.98 o                         
   9   5   2      15577.64      17396.53       379.80 o                         
  11   5   2      11011.45      11458.94       275.25 o                         
  13   5   2        502.89        584.58        79.26 o                         
  15   5   2        308.05        307.37        74.96 o                         
  17   5   2      10045.73      10183.45       282.93 o                         
  19   5   2        796.33        600.57        98.08 o                         
  21   5   2          0.26         84.60        97.58 o                         
  23   5   2        307.57        269.36       120.67 o                         
  25   5   2         76.48        414.09       214.00 o                         
 -26   6   2       1567.10       1597.39       267.21 o                         
 -24   6   2        129.46         93.91       124.63 o                         
 -22   6   2        287.07        340.96       232.38 o                         
 -20   6   2        472.77        420.10        77.57 o                         
 -18   6   2       1225.24       1161.94       151.42 o                         
 -16   6   2       1272.89       1424.12       152.16 o                         
 -14   6   2       3270.95       3186.38       168.36 o                         
 -12   6   2        583.70        445.53        75.25 o                         
 -10   6   2      28895.11      31395.55       699.69 o                         
  -8   6   2      14986.84      15008.26       352.44 o                         
  -6   6   2       5628.60       6622.43       156.84 o                         
  -4   6   2      17094.96      17635.32       318.37 o                         
  -2   6   2      33936.54      38211.67       755.90 o                         
   0   6   2       3097.26       2419.68       143.09 o                         
   2   6   2      25338.18      23349.94       560.45 o                         
   4   6   2      11849.80      11609.59       225.04 o                         
   6   6   2       8707.11       9148.92       171.49 o                         
   8   6   2       2443.43       2628.11        96.40 o                         
  10   6   2        301.85        350.64        53.47 o                         
  12   6   2       8628.86       9410.42       357.79 o                         
  14   6   2         95.45        138.36        67.82 o                         
  16   6   2       3094.20       2970.32       154.10 o                         
  18   6   2          0.27          7.12        81.35 o                         
  20   6   2         75.58        252.91        90.22 o                         
  22   6   2        881.73        775.65       106.98 o                         
  24   6   2         56.03        170.17       143.44 o                         
  26   6   2         46.33        119.67       265.60 o                         
 -27   7   2        203.04        101.07       263.05 o                         
 -25   7   2          3.38        -81.64       164.18 o                         
 -23   7   2         35.25        113.33       124.53 o                         
 -21   7   2         91.03        114.73       108.30 o                         
 -19   7   2       1055.79       1268.27       142.54 o                         
 -17   7   2       1781.96       1898.08       232.80 o                         
 -15   7   2       4113.99       3640.36       191.88 o                         
 -13   7   2        766.00        736.45        93.82 o                         
 -11   7   2       2099.84       1984.58       192.97 o                         
  -9   7   2       5962.17       7459.15       165.74 o                         
  -7   7   2       1695.94       2257.43        87.01 o                         
  -5   7   2      23484.44      25658.17       452.48 o                         
  -3   7   2      10995.63      12280.92       237.62 o                         
  -1   7   2      42555.50      42421.23      1014.54 o                         
   1   7   2       6656.36       6514.65       174.97 o                         
   3   7   2      16807.32      17328.78       320.46 o                         
   5   7   2       1468.35       1706.26        70.48 o                         
   7   7   2       3797.31       3986.97       153.59 o                         
   9   7   2       3167.61       3121.38       107.79 o                         
  11   7   2        186.76        184.44        46.61 o                         
  13   7   2        384.63        472.87        71.53 o                         
  15   7   2        543.55        537.93        84.46 o                         
  17   7   2         71.17         85.27        72.23 o                         
  19   7   2        799.89        997.51       128.50 o                         
  21   7   2         72.21         61.67       271.45 o                         
  23   7   2        216.73        291.97       143.02 o                         
  25   7   2        390.21         15.45       239.32 o                         
 -26   8   2         17.08        327.65       249.79 o                         
 -24   8   2        244.50         62.84       144.16 o                         
 -22   8   2       6536.56       7056.47       338.72 o                         
 -20   8   2        964.28        770.73       203.25 o                         
 -18   8   2       2105.77       1670.10       240.63 o                         
 -16   8   2        278.16        216.88        95.90 o                         
 -14   8   2       4312.09       4342.01       208.71 o                         
 -12   8   2       2221.10       2274.87       103.78 o                         
 -10   8   2          1.40         25.71        32.16 o                         
  -8   8   2       1164.86        940.84        73.00 o                         
  -6   8   2       1063.64       1267.52        62.48 o                         
  -4   8   2        104.75         53.53        38.29 o                         
  -2   8   2         80.45         82.34        25.46 o                         
   0   8   2      13744.63      13207.41       375.46 o                         
   2   8   2      16959.20      18788.37       374.68 o                         
   4   8   2       1072.22        995.61        60.16 o                         
   6   8   2      10596.45      11425.61       228.90 o                         
   8   8   2       1104.80       1088.86        96.35 o                         
  10   8   2       9943.01      10350.52       236.15 o                         
  12   8   2       4923.38       5252.33       155.95 o                         
  14   8   2          1.06         51.42        76.40 o                         
  16   8   2       3470.55       3831.11       246.84 o                         
  18   8   2         49.13        -59.12       145.21 o                         
  20   8   2        375.18        202.48       126.32 o                         
  22   8   2        256.96        481.84       160.77 o                         
  24   8   2        124.66        479.89       254.39 o                         
 -25   9   2       2175.15       2092.92       316.92 o                         
 -23   9   2          0.46        185.95       145.43 o                         
 -21   9   2        760.22        720.74       187.12 o                         
 -19   9   2        212.56         91.87       147.48 o                         
 -17   9   2       2833.23       3211.08       217.08 o                         
 -15   9   2        959.65       1137.50       311.95 o                         
 -13   9   2        524.91        394.41       122.36 o                         
 -11   9   2       2132.27       2165.96       109.62 o                         
  -9   9   2       2680.65       2950.22       106.97 o                         
  -7   9   2         11.26         82.11        43.96 o                         
  -5   9   2       3070.41       3346.73       100.24 o                         
  -3   9   2       1028.87       1493.43        72.33 o                         
  -1   9   2       6073.72       5997.98       173.48 o                         
   1   9   2       1125.60        872.43        81.42 o                         
   3   9   2       1249.66       1226.02        71.68 o                         
   5   9   2         22.87         78.94        67.35 o                         
   7   9   2      11242.81      11802.35       240.08 o                         
   9   9   2      10362.70      10339.92       241.53 o                         
  11   9   2      26614.17      27650.30       541.07 o                         
  13   9   2        258.88        162.60        82.34 o                         
  15   9   2       5427.94       5142.17       400.25 o                         
  17   9   2       1269.49       1482.14       165.18 o                         
  19   9   2        464.28        231.59       172.90 o                         
  21   9   2        378.84        395.04       148.14 o                         
  23   9   2         56.32        -88.63       162.40 o                         
 -24  10   2       1064.46       1131.22       201.06 o                         
 -22  10   2        636.03        454.11       158.05 o                         
 -20  10   2          5.36        139.08       129.20 o                         
 -18  10   2        136.60        355.95       121.01 o                         
 -16  10   2       2362.83       2142.07       255.16 o                         
 -14  10   2       3135.90       3791.88       225.50 o                         
 -12  10   2       3919.92       3932.42       153.91 o                         
 -10  10   2       1213.99       1044.02        92.84 o                         
  -8  10   2       9773.81      10264.30       238.98 o                         
  -6  10   2        689.40        548.85        49.16 o                         
  -4  10   2         26.02        126.20        40.12 o                         
  -2  10   2       1205.22       1258.26        86.58 o                         
   0  10   2          5.61        138.54        49.84 o                         
   2  10   2         81.93        104.60        60.19 o                         
   4  10   2       2905.11       3232.47       104.20 o                         
   6  10   2       1380.46       1468.54       117.49 o                         
   8  10   2        413.42        311.52        55.81 o                         
  10  10   2       4290.53       4549.12       150.12 o                         
  12  10   2       1966.27       2317.46       167.80 o                         
  14  10   2       5343.81       5916.53       361.08 o                         
  16  10   2        790.40        820.42       130.05 o                         
  18  10   2        136.97        177.80       171.56 o                         
  20  10   2        239.16        335.81       178.74 o                         
  22  10   2        168.75        131.07       153.63 o                         
  24  10   2        118.97       -253.86       272.29 o                         
 -23  11   2        556.11        522.25       183.02 o                         
 -21  11   2         21.47         51.19       143.71 o                         
 -19  11   2         22.19         68.28       132.37 o                         
 -17  11   2         19.87       -112.20       156.28 o                         
 -15  11   2       4458.83       4972.28       186.54 o                         
 -13  11   2        322.35        270.15       133.54 o                         
 -11  11   2        558.10        521.27        63.90 o                         
  -9  11   2         29.39         59.52        54.16 o                         
  -7  11   2      12537.82      13770.53       278.68 o                         
  -5  11   2      19825.27      20147.83       381.38 o                         
  -3  11   2      12135.49      12877.07       289.67 o                         
  -1  11   2       8899.43       9559.36       319.66 o                         
   1  11   2       3313.19       2631.86       172.12 o                         
   3  11   2       6143.30       6630.45       165.20 o                         
   5  11   2       2161.53       2446.68        97.60 o                         
   7  11   2        312.34        265.65        45.67 o                         
   9  11   2       1795.29       1641.86       131.71 o                         
  11  11   2       1337.45       1506.12       138.85 o                         
  13  11   2         51.69         63.82        87.26 o                         
  15  11   2        212.37        225.14       142.70 o                         
  17  11   2       2221.61       1857.42       180.25 o                         
  19  11   2        547.94        232.24       304.85 o                         
  21  11   2         38.65         95.83       158.48 o                         
  23  11   2       3808.04       6044.39       641.26 o                         
 -22  12   2          8.01         40.94       169.75 o                         
 -20  12   2        113.06        152.67       198.79 o                         
 -18  12   2       1368.04       1100.12       164.90 o                         
 -16  12   2       1983.14       2006.68       180.86 o                         
 -14  12   2          0.36         -9.35        76.49 o                         
 -12  12   2       3208.77       3333.75       126.49 o                         
 -10  12   2       1359.13       1433.14       161.93 o                         
  -8  12   2        230.91        148.22        59.97 o                         
  -6  12   2      25101.13      27066.65       499.87 o                         
  -4  12   2       9250.52       9288.87       214.00 o                         
  -2  12   2        678.86        732.72        79.30 o                         
   0  12   2        136.89         58.09        59.44 o                         
   2  12   2       1894.68       1703.63       103.96 o                         
   4  12   2         80.48        112.19        52.09 o                         
   6  12   2        730.43        707.36        57.03 o                         
   8  12   2       1029.03       1153.60       129.20 o                         
  10  12   2        611.88        548.93        76.63 o                         
  12  12   2         22.55        -32.41        65.82 o                         
  14  12   2       1762.64       1566.64       186.83 o                         
  16  12   2        494.59        457.05       141.90 o                         
  18  12   2         64.14         10.14       142.96 o                         
  20  12   2        476.40        653.67       429.23 o                         
  22  12   2        149.61        -65.73       284.39 o                         
 -21  13   2          1.44       -190.92       190.92 o                         
 -19  13   2        114.18         30.90       391.37 o                         
 -17  13   2        583.99        520.57       147.87 o                         
 -15  13   2         40.39        137.41        73.38 o                         
 -13  13   2       1034.89       1300.08       111.87 o                         
 -11  13   2        795.61       1077.80        91.57 o                         
  -9  13   2          8.03         -9.07        79.38 o                         
  -7  13   2       2182.28       2535.97       152.26 o                         
  -5  13   2       1422.65       1001.96        79.39 o                         
  -3  13   2        203.43        122.94        73.18 o                         
  -1  13   2        849.41        818.08       120.24 o                         
   1  13   2       1772.01       1539.49       102.07 o                         
   3  13   2       4009.07       4448.49       176.93 o                         
   5  13   2       7555.08       6864.02       184.60 o                         
   7  13   2        891.69       1018.22       126.71 o                         
   9  13   2       1827.95       2094.73       130.87 o                         
  11  13   2        357.14        262.74        72.92 o                         
  13  13   2        675.78        659.25       150.75 o                         
  15  13   2         11.66        -38.61       119.09 o                         
  17  13   2       1248.54       1174.17       226.48 o                         
  19  13   2          3.31        507.04       374.60 o                         
  21  13   2         75.58        132.90       197.25 o                         
 -20  14   2         24.82        140.56       210.61 o                         
 -18  14   2         78.21        323.83       717.06 o                         
 -16  14   2         78.26        -92.64       321.62 o                         
 -14  14   2       2363.24       2697.75       170.16 o                         
 -12  14   2        129.90         91.90       110.73 o                         
 -10  14   2        287.31        162.14        95.57 o                         
  -8  14   2       5248.10       5267.87       222.56 o                         
  -6  14   2        900.65        797.04        89.99 o                         
  -4  14   2       1436.03       1308.46       129.12 o                         
  -2  14   2        178.41         87.09        60.37 o                         
   0  14   2         42.43         33.23       117.14 o                         
   2  14   2       2034.54       2227.85       129.03 o                         
   4  14   2        462.69        656.14       158.20 o                         
   6  14   2       1794.20       1598.96       108.59 o                         
   8  14   2       1142.67        789.01       128.63 o                         
  10  14   2        642.46        617.28       118.89 o                         
  12  14   2         13.68         -5.79       122.88 o                         
  14  14   2         17.75        218.30       221.39 o                         
  16  14   2        291.11        279.05       163.95 o                         
  18  14   2        322.24        458.78       186.53 o                         
  20  14   2         65.07       -184.34       184.34 o                         
 -19  15   2         16.13        -40.66       185.35 o                         
 -17  15   2          5.62         84.23        85.95 o                         
 -15  15   2         34.44         78.42       282.62 o                         
 -13  15   2       1436.50       1365.93       133.43 o                         
 -11  15   2       7856.08       7968.57       243.58 o                         
  -9  15   2        335.49        225.37       105.37 o                         
  -7  15   2        174.93        152.93        80.85 o                         
  -5  15   2          4.30        139.40       120.49 o                         
  -3  15   2       2034.09       2050.23       179.98 o                         
  -1  15   2       5009.04       4806.98       260.35 o                         
   1  15   2        182.33         90.21        67.62 o                         
   3  15   2        110.46        167.76        82.94 o                         
   5  15   2          0.45         68.86        72.91 o                         
   7  15   2        362.39        295.75        64.53 o                         
   9  15   2       2737.20       2550.98       157.02 o                         
  11  15   2       1042.01        888.26       100.03 o                         
  13  15   2        213.39        135.58        92.37 o                         
  15  15   2       5165.07       5808.27       391.90 o                         
  17  15   2        117.76       -182.72       182.72 o                         
 -18  16   2          0.01       -149.58       192.43 o                         
 -16  16   2       2431.44       2342.32       187.24 o                         
 -14  16   2         97.93         92.74       102.30 o                         
 -12  16   2         36.63        -24.27        89.29 o                         
 -10  16   2        240.32        149.15       113.56 o                         
  -8  16   2        895.12        859.63       136.04 o                         
  -6  16   2       3992.46       3999.12       176.50 o                         
  -4  16   2        347.34        383.60        74.14 o                         
  -2  16   2        507.92        513.50        86.61 o                         
   0  16   2        592.89        651.09       122.67 o                         
   2  16   2         57.86        123.60        73.29 o                         
   4  16   2       3141.86       3056.21       171.67 o                         
   6  16   2         93.10        117.62        90.29 o                         
   8  16   2         25.44        134.60       100.21 o                         
  10  16   2          0.94         59.19       279.46 o                         
  12  16   2        446.24        540.00       112.15 o                         
  14  16   2       1038.17        952.84       135.33 o                         
  16  16   2        286.28        215.50       119.77 o                         
 -15  17   2        313.96        400.70       148.84 o                         
 -13  17   2         17.14         92.56       108.96 o                         
 -11  17   2        288.28        395.49       217.90 o                         
  -9  17   2          2.03        101.95        99.59 o                         
  -7  17   2         87.18        -50.40       135.70 o                         
  -5  17   2        538.22        242.99       148.27 o                         
  -3  17   2         33.81         31.97        78.16 o                         
  -1  17   2       2863.48       2643.72       194.39 o                         
   1  17   2        516.89        243.84        83.74 o                         
   3  17   2        538.40        545.45        87.03 o                         
   5  17   2         14.80        121.95       127.54 o                         
   7  17   2         25.50         51.85        90.38 o                         
   9  17   2        643.04        561.62       112.42 o                         
  11  17   2        630.39        517.06       120.74 o                         
  13  17   2         41.77          4.38       179.94 o                         
  15  17   2        550.86        544.19       132.87 o                         
 -14  18   2          1.39        399.03       215.63 o                         
 -12  18   2        414.47        429.89       142.29 o                         
 -10  18   2         71.57         52.99       116.00 o                         
  -8  18   2         42.36        -50.96       102.77 o                         
  -6  18   2        174.96        273.91       114.23 o                         
  -4  18   2         10.62         57.72       102.80 o                         
  -2  18   2         11.99         34.20       107.83 o                         
   0  18   2         10.90        119.40        89.68 o                         
   2  18   2         65.04         50.66        87.03 o                         
   4  18   2        267.24        118.83        98.40 o                         
   6  18   2        740.32        839.57       285.33 o                         
   8  18   2        607.89        294.36       114.48 o                         
  10  18   2          2.43         34.27       178.86 o                         
  12  18   2        367.03        511.55       163.83 o                         
 -11  19   2          0.01        535.04       166.79 o                         
  -9  19   2        120.11        584.21       474.53 o                         
  -7  19   2       1326.79       1226.79       138.35 o                         
  -5  19   2        323.41         19.68       108.47 o                         
  -3  19   2        983.96        925.10       105.56 o                         
  -1  19   2        756.29        857.67       165.26 o                         
   1  19   2       2444.16       2400.34       190.97 o                         
   3  19   2         19.97        -85.56       130.46 o                         
   5  19   2        159.99        291.43       117.90 o                         
   7  19   2       1112.96       2034.00       167.89 o                         
   9  19   2          0.77        335.63       199.30 o                         
  -6  20   2         35.02         20.36       155.83 o                         
  -4  20   2        160.05        256.84       214.02 o                         
   4  20   2         11.85        146.36       189.67 o                         
   6  20   2          6.92        203.67       154.19 o                         
 -27   1   3        168.26         59.00        76.12 o                         
 -25   1   3       5593.30       6236.62       236.14 o                         
 -23   1   3       3082.00       3323.27       150.00 o                         
 -21   1   3       8487.99       8210.45       191.62 o                         
 -19   1   3       3806.26       3557.70       122.94 o                         
 -17   1   3        218.93        202.21        40.79 o                         
 -15   1   3       1628.52       1216.76        62.78 o                         
 -13   1   3        374.48        339.40        32.82 o                         
 -11   1   3      30176.94      32937.68       564.14 o                         
  -9   1   3       7394.16       7354.91       146.23 o                         
  -7   1   3       6847.50       6716.94       131.59 o                         
  -5   1   3      11586.09      10389.71       200.29 o                         
   1   1   3      75758.21      31797.69      1496.85 o                         
   3   1   3      12170.48      10718.90       297.67 o                         
   5   1   3      65031.05      61003.96      1048.56 o                         
   7   1   3     102073.27      99384.54      1890.75 o                         
   9   1   3       5442.77       5438.94       231.05 o                         
  11   1   3        376.23        224.64        38.08 o                         
  13   1   3       8470.29       8249.06       199.17 o                         
  15   1   3       7321.44       7478.09       184.19 o                         
  17   1   3      15571.53      15766.67       366.85 o                         
  19   1   3        872.45        851.08       107.40 o                         
  21   1   3       2564.21       2474.05       126.27 o                         
  23   1   3       1333.67       1586.59       106.76 o                         
  25   1   3        211.74        377.17        92.82 o                         
  27   1   3       1789.86       1734.37       207.97 o                         
 -28   2   3        481.73        504.13       131.08 o                         
 -26   2   3        101.22         35.62        86.52 o                         
 -24   2   3         10.80         18.47        74.60 o                         
 -22   2   3        480.29        355.41        69.86 o                         
 -20   2   3       1636.47       1702.40       135.45 o                         
 -18   2   3       1510.82       1531.65        92.79 o                         
 -16   2   3       2101.17       2175.13       103.68 o                         
 -14   2   3          0.79         82.02        39.27 o                         
 -12   2   3        956.07        958.30        62.03 o                         
 -10   2   3       1455.56       1725.29        70.35 o                         
  -8   2   3        915.82        659.76        37.84 o                         
  -6   2   3       8239.11       8061.75       207.35 o                         
  -4   2   3      20341.54      17093.44       378.89 o                         
  -2   2   3      81844.39      71463.62     11305.32 o                         
   0   2   3         89.60         64.61        25.36 o                         
   2   2   3       7795.14       6973.92       169.81 o                         
   4   2   3        485.05        447.63        32.96 o                         
   6   2   3      71545.98      71752.21      1151.19 o                         
   8   2   3      59518.14      58265.55       925.04 o                         
  10   2   3       8435.59       8563.48       178.37 o                         
  12   2   3       1656.98       1545.80        67.52 o                         
  14   2   3         70.83         70.84        41.55 o                         
  16   2   3       5063.12       5012.23       128.08 o                         
  18   2   3        129.88         42.84        42.29 o                         
  20   2   3        141.64        140.17        69.51 o                         
  22   2   3        510.76        368.39       134.57 o                         
  24   2   3        226.47         32.32        90.50 o                         
  26   2   3          0.39       -133.40       133.40 o                         
 -27   3   3         87.10        262.68       134.39 o                         
 -25   3   3        293.36        369.67        98.93 o                         
 -23   3   3       1006.54        757.03        84.87 o                         
 -21   3   3       2345.63       2454.43       181.08 o                         
 -19   3   3      16721.60      16355.60       423.67 o                         
 -17   3   3        306.93        281.24        52.59 o                         
 -15   3   3       2196.05       2197.50       100.51 o                         
 -13   3   3        300.35        362.48        39.53 o                         
 -11   3   3       6203.86       5741.11       133.64 o                         
  -9   3   3       1544.25       1023.67       123.85 o                         
  -7   3   3      32680.37      32003.93       783.09 o                         
  -5   3   3      30855.66      32240.37       633.91 o                         
  -3   3   3       3006.77       2836.26       176.28 o                         
  -1   3   3      17149.93      18679.61       540.69 o                         
   1   3   3        303.70         97.90        42.05 o                         
   3   3   3       1902.02       1731.32       110.50 o                         
   5   3   3      71091.32      69864.02      1100.48 o                         
   7   3   3      56987.73      50700.19       858.01 o                         
   9   3   3      62712.18      61472.39       976.55 o                         
  11   3   3         62.58         97.24        29.24 o                         
  13   3   3       4529.18       4512.88       109.84 o                         
  15   3   3          2.45          5.07        33.63 o                         
  17   3   3       1006.86        996.22       116.10 o                         
  19   3   3       1434.05       1150.09       112.49 o                         
  21   3   3       3048.47       3318.84       160.40 o                         
  23   3   3        910.25        983.20       106.98 o                         
  25   3   3        167.44         81.63       113.82 o                         
 -28   4   3         94.13        407.02       134.54 o                         
 -26   4   3         76.73         21.61        85.72 o                         
 -24   4   3        431.74        293.23        74.98 o                         
 -22   4   3       1224.08       1317.75        88.68 o                         
 -20   4   3       1783.85       1975.04       102.01 o                         
 -18   4   3        745.50        853.71        79.10 o                         
 -16   4   3       3092.44       2729.29        96.98 o                         
 -14   4   3        336.93        289.45        34.42 o                         
 -12   4   3      16062.78      17214.57       403.81 o                         
 -10   4   3       5462.71       5426.57       230.69 o                         
  -8   4   3      59503.01      56273.21      1352.92 o                         
  -6   4   3      33670.48      29250.95       580.21 o                         
  -4   4   3      45304.10      48284.37       869.58 o                         
  -2   4   3      72871.20      71996.89      1387.34 o                         
   0   4   3      31901.41      32082.45      1459.97 o                         
   2   4   3        901.91       1068.58        83.83 o                         
   4   4   3       9659.81       9494.83       187.57 o                         
   6   4   3       3378.19       3340.38       100.62 o                         
   8   4   3        578.21        639.62        44.65 o                         
  10   4   3       4482.57       4559.00       113.67 o                         
  12   4   3      10487.76      10530.75       200.19 o                         
  14   4   3         57.19         90.28        52.98 o                         
  16   4   3       5648.00       5583.75       343.16 o                         
  18   4   3       7272.82       7834.73       222.85 o                         
  20   4   3        264.70        178.21        75.79 o                         
  22   4   3         36.86        166.36        86.71 o                         
  24   4   3          5.12        -48.69       111.91 o                         
  26   4   3        215.33        668.49       269.76 o                         
 -27   5   3         85.10        139.88       235.23 o                         
 -25   5   3         37.93         -5.06        82.88 o                         
 -23   5   3       1517.63       1645.59       133.12 o                         
 -21   5   3       3112.60       2819.68       209.37 o                         
 -19   5   3       3098.81       3602.74       166.74 o                         
 -17   5   3       3056.98       3075.83       283.57 o                         
 -15   5   3        590.37        783.49        66.30 o                         
 -13   5   3       2410.40       2406.20       104.51 o                         
 -11   5   3       3573.32       3762.51       164.10 o                         
  -9   5   3       1399.33       1383.45       113.69 o                         
  -7   5   3      78549.38      78303.40      1584.81 o                         
  -5   5   3      50171.74      50642.64       913.68 o                         
  -3   5   3       4046.30       3696.56       110.82 o                         
  -1   5   3      90201.38      79353.35      3728.46 o                         
   1   5   3      36607.73      34487.34       686.42 o                         
   3   5   3       3121.81       2934.38        91.71 o                         
   5   5   3        800.46        935.60        66.17 o                         
   7   5   3          1.03        110.00        33.22 o                         
   9   5   3       1822.84       1754.29        60.73 o                         
  11   5   3         41.33         32.50        57.09 o                         
  13   5   3        498.38        478.77        73.05 o                         
  15   5   3       3249.28       3320.10       151.24 o                         
  17   5   3       3887.32       4121.52       182.74 o                         
  19   5   3       1486.09       1275.22       120.14 o                         
  21   5   3          6.40        -49.16       143.59 o                         
  23   5   3         68.80       -114.80       117.32 o                         
  25   5   3         18.65       -119.71       220.06 o                         
 -28   6   3        126.68        185.56       291.94 o                         
 -26   6   3        454.97        463.59       152.77 o                         
 -24   6   3          9.99        -51.14        77.97 o                         
 -22   6   3        932.41        900.12       108.87 o                         
 -20   6   3        353.65        195.41        75.79 o                         
 -18   6   3       1165.72       1242.78        87.28 o                         
 -16   6   3       1508.93       1458.33       100.72 o                         
 -14   6   3       2650.93       2496.57       152.92 o                         
 -12   6   3       1245.64       1058.90        98.19 o                         
 -10   6   3       1735.34       1992.04       128.55 o                         
  -8   6   3      12226.64      11776.26       260.45 o                         
  -6   6   3       2671.96       3239.20       153.80 o                         
  -4   6   3     121050.88     115923.38      1928.74 o                         
  -2   6   3      34583.90      34938.74       694.94 o                         
   0   6   3      60734.29      63677.25      2219.36 o                         
   2   6   3       5447.60       6094.63       145.26 o                         
   4   6   3      18166.82      19671.73       356.14 o                         
   6   6   3       2195.37       2773.87        81.71 o                         
   8   6   3         39.87         -4.80        29.22 o                         
  10   6   3      16585.11      16229.90       367.29 o                         
  12   6   3        145.02        144.69        69.87 o                         
  14   6   3       3003.08       3043.18       156.70 o                         
  16   6   3       3732.33       4050.35       239.20 o                         
  18   6   3       1134.99        937.03       126.53 o                         
  20   6   3         12.90        -42.22       126.85 o                         
  22   6   3          4.45        -85.82       116.25 o                         
  24   6   3         21.29        -85.45       152.28 o                         
  26   6   3        447.45        665.64       294.93 o                         
 -27   7   3         83.12         78.64       256.81 o                         
 -25   7   3         35.59         64.01       135.01 o                         
 -23   7   3       3251.08       3452.40       278.76 o                         
 -21   7   3        207.35        313.95       130.56 o                         
 -19   7   3       1977.48       1818.62       256.33 o                         
 -17   7   3          7.97         64.04        91.18 o                         
 -15   7   3      15290.30      16461.36       483.63 o                         
 -13   7   3       9115.50       9352.95       315.20 o                         
 -11   7   3        369.58        376.51        48.09 o                         
  -9   7   3       2827.88       3183.58       127.75 o                         
  -7   7   3         42.14         60.27        47.40 o                         
  -5   7   3      20629.45      20873.47       375.00 o                         
  -3   7   3      13629.84      14113.92       267.77 o                         
  -1   7   3          2.18        143.06        44.30 o                         
   1   7   3      14836.68      13843.59       476.06 o                         
   3   7   3      29533.90      28854.74       507.79 o                         
   5   7   3       7001.27       7300.33       161.66 o                         
   7   7   3       1123.85        773.61        46.42 o                         
   9   7   3      26512.93      25511.28       494.35 o                         
  11   7   3        414.00        378.54        69.88 o                         
  13   7   3       7595.30       7631.14       228.24 o                         
  15   7   3       8709.60       8834.50       256.51 o                         
  17   7   3         93.58         51.97        84.78 o                         
  19   7   3        195.91        290.36        88.73 o                         
  21   7   3        152.03        356.90        86.66 o                         
  23   7   3        546.91        284.72       150.77 o                         
  25   7   3         66.54        121.04       249.88 o                         
 -26   8   3        102.16        404.72       243.32 o                         
 -24   8   3          0.16       -133.26       133.26 o                         
 -22   8   3         13.32        -67.56       120.42 o                         
 -20   8   3        212.16         59.86       171.82 o                         
 -18   8   3        605.05        663.49       186.91 o                         
 -16   8   3       6216.85       6196.49       263.42 o                         
 -14   8   3       4839.55       5368.44       237.41 o                         
 -12   8   3        634.07        461.59       100.38 o                         
 -10   8   3          0.01         52.62        32.63 o                         
  -8   8   3        121.02        126.87        40.98 o                         
  -6   8   3       4135.00       4376.69       112.80 o                         
  -4   8   3       6185.33       7075.93       158.85 o                         
  -2   8   3      15309.66      13998.00       313.19 o                         
   0   8   3        139.32         -4.29        48.75 o                         
   2   8   3       3666.82       4048.72       124.30 o                         
   4   8   3        287.17        421.76        41.70 o                         
   6   8   3       6854.19       6664.51       181.87 o                         
   8   8   3        134.16        137.05        27.95 o                         
  10   8   3        120.13        344.98        56.06 o                         
  12   8   3       1267.18       1711.82       155.54 o                         
  14   8   3        211.87        187.91        76.27 o                         
  16   8   3        186.60         56.72        79.20 o                         
  18   8   3         89.52         94.02       112.52 o                         
  20   8   3        893.06       1010.32       149.29 o                         
  22   8   3        649.12        633.41       159.27 o                         
  24   8   3       1125.85       1096.92       281.12 o                         
 -25   9   3         82.14         -1.81       243.01 o                         
 -23   9   3         39.63        -33.90       265.57 o                         
 -21   9   3       1750.89       1834.62       296.60 o                         
 -19   9   3       3397.72       4338.19       246.83 o                         
 -17   9   3        880.23        721.52       115.52 o                         
 -15   9   3        949.04        849.09       121.49 o                         
 -13   9   3       2385.39       2543.02       116.45 o                         
 -11   9   3       2080.47       2105.68       158.46 o                         
  -9   9   3       4002.59       4466.75       150.73 o                         
  -7   9   3       1491.82       1789.00        86.22 o                         
  -5   9   3      18534.11      17971.45       335.77 o                         
  -3   9   3        720.01        653.23        80.44 o                         
  -1   9   3         80.97          3.38        60.95 o                         
   1   9   3       5977.51       6539.88       243.76 o                         
   3   9   3        484.74        464.70        49.33 o                         
   5   9   3       5489.62       5410.92       138.76 o                         
   7   9   3          9.48         -4.64        36.71 o                         
   9   9   3        282.11        305.06        54.63 o                         
  11   9   3          0.13        153.47        56.13 o                         
  13   9   3        320.93        380.97        81.09 o                         
  15   9   3       1926.38       1765.11       161.76 o                         
  17   9   3         38.30        180.23       128.04 o                         
  19   9   3        709.20        694.99       139.56 o                         
  21   9   3        893.77        940.17       267.71 o                         
  23   9   3         52.74         35.88       200.31 o                         
 -24  10   3        340.42        587.43       176.88 o                         
 -22  10   3        444.76        363.61       152.40 o                         
 -20  10   3       1322.95       1374.56       212.00 o                         
 -18  10   3          2.96        254.15       301.04 o                         
 -16  10   3       2418.07       2829.12       365.73 o                         
 -14  10   3       9433.48       9962.57       359.77 o                         
 -12  10   3       3561.44       3476.43       145.57 o                         
 -10  10   3        311.13        411.43        51.41 o                         
  -8  10   3         34.46         74.55        48.00 o                         
  -6  10   3       2529.69       3268.89       103.24 o                         
  -4  10   3      21916.96      23768.50       434.91 o                         
  -2  10   3       5925.43       5434.80       158.22 o                         
   0  10   3        133.10        255.23        79.56 o                         
   2  10   3       5139.18       4058.67       131.46 o                         
   4  10   3       1980.77       2040.46        87.58 o                         
   6  10   3        101.97        120.14        41.82 o                         
   8  10   3        206.24        224.73        51.35 o                         
  10  10   3       5666.99       5839.34       174.64 o                         
  12  10   3        934.69        877.93       129.79 o                         
  14  10   3        441.68        306.60       112.20 o                         
  16  10   3        222.55        286.78       118.73 o                         
  18  10   3       3957.64       4769.37       393.26 o                         
  20  10   3       1296.64       1275.52       168.07 o                         
  22  10   3          2.34         75.29       266.66 o                         
 -23  11   3         11.38        -87.63       163.29 o                         
 -21  11   3        484.27        244.25       176.55 o                         
 -19  11   3         68.73         39.39       128.36 o                         
 -17  11   3        462.92        520.18       127.94 o                         
 -15  11   3        180.56         91.25       144.40 o                         
 -13  11   3      16484.06      16869.19       440.44 o                         
 -11  11   3        947.50       1016.65        73.78 o                         
  -9  11   3       1434.02       1369.82        95.47 o                         
  -7  11   3       4149.03       4632.46       207.49 o                         
  -5  11   3       8710.74       8944.36       202.22 o                         
  -3  11   3       2740.04       3046.90       116.18 o                         
  -1  11   3       1220.67       1195.85       119.05 o                         
   1  11   3       1962.20       1953.97       145.93 o                         
   3  11   3       3418.03       3802.84       128.23 o                         
   5  11   3      10012.98      10116.23       225.28 o                         
   7  11   3       4028.68       4524.23       133.49 o                         
   9  11   3        577.31        601.74       101.36 o                         
  11  11   3       7324.05       7635.17       238.73 o                         
  13  11   3       8353.15       7935.79       213.43 o                         
  15  11   3          4.25       -109.77       113.74 o                         
  17  11   3         76.87        154.25       138.97 o                         
  19  11   3       1414.46       1534.63       327.13 o                         
  21  11   3         26.35        -82.96       167.41 o                         
 -24  12   3          0.01         19.80       284.95 o                         
 -22  12   3        207.13        299.12       303.88 o                         
 -20  12   3         15.23         36.73       281.61 o                         
 -18  12   3        714.45        665.60       185.19 o                         
 -16  12   3          1.50         40.69        83.90 o                         
 -14  12   3        321.80        461.46       133.39 o                         
 -12  12   3       1917.99       2330.38       179.96 o                         
 -10  12   3       3766.71       3902.97       155.01 o                         
  -8  12   3       3076.87       2982.80       126.07 o                         
  -6  12   3       1940.32       2227.54       116.09 o                         
  -4  12   3       7432.82       7907.50       191.58 o                         
  -2  12   3       3341.72       3396.92       150.80 o                         
   0  12   3        770.86        606.16       141.16 o                         
   2  12   3      22750.57      23087.41       472.72 o                         
   4  12   3      11039.45      10449.46       236.06 o                         
   6  12   3        150.12        275.68        51.74 o                         
   8  12   3         16.02         71.39        72.40 o                         
  10  12   3        508.70        473.43       108.18 o                         
  12  12   3       1689.63       1871.08       124.50 o                         
  14  12   3          0.14         -3.53       105.17 o                         
  16  12   3       3121.89       3745.93       275.89 o                         
  18  12   3       1448.66       1049.22       163.76 o                         
  20  12   3          4.27        216.06       171.29 o                         
 -21  13   3        129.70         82.58       174.73 o                         
 -19  13   3        596.05        549.35       284.10 o                         
 -17  13   3        769.24        983.94       206.87 o                         
 -15  13   3        750.86       1150.42       201.11 o                         
 -13  13   3        823.12        819.73        82.99 o                         
 -11  13   3        337.81        239.27       110.68 o                         
  -9  13   3       1388.40       1275.11        95.60 o                         
  -7  13   3      50090.37      50141.55       880.89 o                         
  -5  13   3       2972.12       3066.76       118.57 o                         
  -3  13   3       4369.11       4697.00       202.24 o                         
  -1  13   3        861.98        841.37       133.53 o                         
   1  13   3       2452.97       2350.08       193.04 o                         
   3  13   3        451.18        359.64        65.96 o                         
   5  13   3       1354.25       1379.97        93.78 o                         
   7  13   3         93.80        133.95        68.29 o                         
   9  13   3          0.13          6.37       133.56 o                         
  11  13   3        147.01        166.32        85.28 o                         
  13  13   3        262.50        286.78       140.27 o                         
  15  13   3        109.95        -50.17       116.37 o                         
  17  13   3         81.10       -146.81       146.81 o                         
  19  13   3        152.05         53.46       177.31 o                         
 -20  14   3        240.48        -40.26       177.00 o                         
 -18  14   3          2.81        422.18       831.51 o                         
 -16  14   3        873.33        893.71       159.93 o                         
 -14  14   3        686.60        934.54       206.98 o                         
 -12  14   3        170.76        155.96        71.78 o                         
 -10  14   3         33.63         33.90        78.50 o                         
  -8  14   3       9172.52       9562.11       259.81 o                         
  -6  14   3      15308.24      15937.27       334.44 o                         
  -4  14   3       5408.68       4838.10       167.24 o                         
  -2  14   3         87.05        121.06        77.30 o                         
   0  14   3       2053.97       1705.26       143.02 o                         
   2  14   3       5754.66       5957.05       222.63 o                         
   4  14   3        960.85       1250.02        98.52 o                         
   6  14   3        138.38         81.51        58.91 o                         
   8  14   3       1872.67       1880.55       100.16 o                         
  10  14   3        682.83        589.85       102.48 o                         
  12  14   3       1082.66        968.09        95.86 o                         
  14  14   3          8.19        171.55       169.68 o                         
  16  14   3        787.00        868.08       250.33 o                         
  18  14   3        237.52        205.85       178.42 o                         
 -19  15   3         73.30         22.63       188.97 o                         
 -17  15   3        269.05        312.00       121.91 o                         
 -15  15   3       1363.82       1381.65       139.25 o                         
 -13  15   3         52.83         -9.44       134.39 o                         
 -11  15   3         10.46        238.12        84.36 o                         
  -9  15   3        632.02        642.02       107.50 o                         
  -7  15   3         26.09        -30.28        58.93 o                         
  -5  15   3        205.20        263.01       150.04 o                         
  -3  15   3          2.81          3.58        92.78 o                         
  -1  15   3       4083.67       4104.64       235.25 o                         
   1  15   3          2.88         70.04        66.72 o                         
   3  15   3        306.76        249.74        81.58 o                         
   5  15   3         34.22         30.44        63.38 o                         
   7  15   3       1387.89       1130.57       122.13 o                         
   9  15   3       1443.99       1737.37       257.17 o                         
  11  15   3        241.24        194.48       130.81 o                         
  13  15   3       1099.24        900.70       108.00 o                         
  15  15   3        721.58        579.11       116.54 o                         
  17  15   3        222.16        203.19       197.55 o                         
 -18  16   3        157.16        161.16       204.12 o                         
 -16  16   3        177.24        216.16       100.06 o                         
 -14  16   3        262.66        483.41       103.88 o                         
 -12  16   3         92.31         34.27        86.98 o                         
 -10  16   3       1321.87       1213.73       215.20 o                         
  -8  16   3        132.96        230.30       145.79 o                         
  -6  16   3       2452.09       2407.06       134.09 o                         
  -4  16   3        108.66         66.27        71.86 o                         
  -2  16   3       3101.58       3205.84       201.58 o                         
   0  16   3       1357.68        882.43        88.54 o                         
   2  16   3        917.68       1341.40       164.24 o                         
   4  16   3        550.64        270.89       156.76 o                         
   6  16   3        238.39        289.81        84.32 o                         
   8  16   3        338.31        552.15       204.23 o                         
  10  16   3       4667.14       5026.30       231.82 o                         
  12  16   3         59.92        470.31       271.74 o                         
  14  16   3        375.20        467.25       120.21 o                         
  16  16   3         55.63        150.04       154.39 o                         
 -15  17   3        381.26        476.52       116.96 o                         
 -13  17   3        787.82        753.38       120.60 o                         
 -11  17   3        655.31        910.16       115.93 o                         
  -9  17   3        509.99        636.83       108.96 o                         
  -7  17   3        103.16          6.71       102.36 o                         
  -5  17   3        650.68        778.37       146.48 o                         
  -3  17   3       2644.74       2888.04       172.34 o                         
  -1  17   3        268.10        311.91       101.66 o                         
   1  17   3        246.17        125.99        82.88 o                         
   3  17   3        217.46        207.25        89.12 o                         
   5  17   3         90.32         65.26       100.97 o                         
   7  17   3         20.14         98.05        72.56 o                         
   9  17   3        384.67        338.69       112.99 o                         
  11  17   3          6.27       -156.97       156.97 o                         
  13  17   3       1339.54       1329.21       146.77 o                         
 -14  18   3        178.39        528.75       196.71 o                         
 -12  18   3        502.00        309.18       126.85 o                         
 -10  18   3        116.22        154.13       115.02 o                         
  -8  18   3        929.96        670.25       113.93 o                         
  -6  18   3        368.67        368.89       160.12 o                         
  -4  18   3       1436.53       1973.43       189.03 o                         
  -2  18   3         27.34        133.30       111.07 o                         
   0  18   3          5.49        157.35        90.72 o                         
   2  18   3          0.24        -37.66        86.81 o                         
   4  18   3          4.75         -3.51        96.84 o                         
   6  18   3         95.29        226.77       163.94 o                         
   8  18   3         26.02         38.01       111.97 o                         
  10  18   3         33.92        -93.00       201.62 o                         
  12  18   3        240.00        625.28       187.19 o                         
 -11  19   3         15.23        385.72       161.27 o                         
  -9  19   3         38.96        387.50       250.13 o                         
  -7  19   3         18.99        -65.61        95.13 o                         
  -5  19   3         86.22        -19.84       106.61 o                         
  -3  19   3        797.52        548.59       101.51 o                         
  -1  19   3        185.18        456.29       235.92 o                         
   1  19   3         35.43       -110.49       110.49 o                         
   3  19   3         94.86         62.78       172.64 o                         
   5  19   3       1044.71       1545.92       331.19 o                         
   7  19   3       1673.25       2721.48       318.11 o                         
   9  19   3         25.97        525.92       405.54 o                         
  -6  20   3        364.62        258.86       162.84 o                         
  -4  20   3         32.43         88.30       199.76 o                         
   4  20   3        264.96        242.29       212.87 o                         
 -28   0   4        900.95        770.03       183.18 o                         
 -26   0   4          0.12         17.13       143.66 o                         
 -24   0   4        513.90        483.01        75.64 o                         
 -22   0   4       1790.45       1740.45       127.90 o                         
 -20   0   4         69.30        -20.83        60.30 o                         
 -18   0   4        178.03         68.96        55.42 o                         
 -16   0   4      22231.25      21799.91       555.75 o                         
 -14   0   4       8506.87       7600.39       227.64 o                         
 -12   0   4      16056.75      15674.34       403.50 o                         
 -10   0   4      34933.71      32753.29       790.03 o                         
  -8   0   4         16.82          5.29        36.02 o                         
  -6   0   4      43744.61      42121.59      1314.03 o                         
  -4   0   4       6858.97       6448.40       252.63 o                         
  -2   0   4       5101.07       3720.04       324.88 o                         
   0   0   4       2424.55       1166.80      1009.53 o                         
   2   0   4      67211.13      62354.54      1826.82 o                         
   4   0   4     329454.06     302018.19     14155.22 o                         
   6   0   4      22096.83      23224.79       577.72 o                         
   8   0   4      78046.64      80773.31      1915.72 o                         
  10   0   4       5921.10       5752.24       196.82 o                         
  12   0   4      49114.90      54453.73      1317.51 o                         
  14   0   4       6653.40       6251.56       223.87 o                         
  16   0   4      24291.94      25018.56       659.03 o                         
  18   0   4       1750.10       1207.24       165.64 o                         
  20   0   4         26.25        -15.90        82.59 o                         
  22   0   4       2338.49       3117.21       214.94 o                         
  24   0   4          7.43          3.32        80.79 o                         
  26   0   4         46.28        302.70       118.34 o                         
 -27   1   4         98.58         57.09        74.82 o                         
 -25   1   4         59.77        -27.40        71.21 o                         
 -23   1   4          1.26        -26.39        62.41 o                         
 -21   1   4        171.23        202.68        50.79 o                         
 -19   1   4        789.00        767.74        67.09 o                         
 -17   1   4        309.11        259.73        37.72 o                         
 -15   1   4       1052.94        942.76        57.75 o                         
 -13   1   4        652.75        720.04        48.27 o                         
 -11   1   4       9802.79       8091.25       162.13 o                         
  -9   1   4       5983.58       6185.76       128.22 o                         
  -7   1   4      20880.85      19460.06       337.00 o                         
  -5   1   4       9383.94       9859.56       194.48 o                         
  -3   1   4       3643.51       3400.03       173.81 o                         
  -1   1   4      44114.18      43930.80      1040.79 o                         
   1   1   4       5763.50       4957.84       190.58 o                         
   3   1   4       7331.64       5876.07       157.55 o                         
   5   1   4      75822.87      75082.28      1403.15 o                         
   7   1   4      43627.92      42714.83       728.98 o                         
   9   1   4        897.20       1377.61        72.30 o                         
  11   1   4        843.15        878.10        69.90 o                         
  13   1   4        539.83        663.40        53.31 o                         
  15   1   4       2641.67       3166.20       182.10 o                         
  17   1   4        815.32        915.81        70.50 o                         
  19   1   4         33.77        131.26        49.88 o                         
  21   1   4       1523.03       1196.61       118.36 o                         
  23   1   4         10.52        -18.99        59.31 o                         
  25   1   4         18.16        -65.03        65.03 o                         
 -28   2   4          0.11        -87.59        87.59 o                         
 -26   2   4         22.00         29.75        92.86 o                         
 -24   2   4         14.98        -43.11        70.84 o                         
 -22   2   4        609.14        623.16        70.71 o                         
 -20   2   4       2088.78       2317.64       110.32 o                         
 -18   2   4       8341.00       9201.01       219.72 o                         
 -16   2   4       4394.51       4901.24       138.61 o                         
 -14   2   4      14508.68      16787.12       333.75 o                         
 -12   2   4      18887.03      19246.49       369.45 o                         
 -10   2   4      20215.69      18379.04       349.82 o                         
  -8   2   4       4354.06       4612.10       111.01 o                         
  -6   2   4        567.95        584.36        36.47 o                         
  -4   2   4      89374.37      93041.26      2195.39 o                         
  -2   2   4      16973.67      15947.26       423.21 o                         
   0   2   4        974.69        964.55        63.71 o                         
   2   2   4        789.63       1024.43        90.88 o                         
   4   2   4       2969.79       2151.59        73.49 o                         
   6   2   4      12738.53      12217.01       229.57 o                         
   8   2   4        398.87        390.02        61.90 o                         
  10   2   4       9411.80       9897.52       188.75 o                         
  12   2   4       2156.11       1596.72        68.76 o                         
  14   2   4      25272.82      26567.44       451.22 o                         
  16   2   4       4404.81       4320.13       128.56 o                         
  18   2   4        559.38        667.29        58.61 o                         
  20   2   4       2496.61       2910.59       106.79 o                         
  22   2   4       2333.95       1896.35        96.48 o                         
  24   2   4         49.10        -53.50        93.41 o                         
  26   2   4        617.71        682.00       256.38 o                         
 -27   3   4        261.20        433.06       163.47 o                         
 -25   3   4          2.59         40.53        77.86 o                         
 -23   3   4          0.08        -17.31        66.98 o                         
 -21   3   4          3.82          6.26        60.52 o                         
 -19   3   4       2872.25       2997.16       221.99 o                         
 -17   3   4       2137.17       2244.08       121.61 o                         
 -15   3   4        997.36        991.52        61.80 o                         
 -13   3   4        293.79        291.89        37.24 o                         
 -11   3   4        186.64        145.69        30.17 o                         
  -9   3   4       6421.41       6837.99       145.84 o                         
  -7   3   4       5644.84       5748.32       142.74 o                         
  -5   3   4       1326.20       1073.53        65.19 o                         
  -3   3   4        506.18        750.67        52.31 o                         
  -1   3   4     211281.91     192405.92      5217.37 o                         
   1   3   4      41612.51      33833.09       792.10 o                         
   3   3   4      46953.31      45951.95       991.13 o                         
   5   3   4          8.41         17.47        28.01 o                         
   7   3   4       4927.63       4805.05       119.87 o                         
   9   3   4       1907.13       1823.53       114.40 o                         
  11   3   4       3087.19       3367.85        91.20 o                         
  13   3   4      20074.90      19946.79       362.74 o                         
  15   3   4       3520.29       3878.13       107.47 o                         
  17   3   4       2224.95       2324.86       113.47 o                         
  19   3   4       1063.47        833.93        79.22 o                         
  21   3   4          5.73         35.61        94.44 o                         
  23   3   4         32.06        -34.92        91.47 o                         
  25   3   4         16.90       -127.96       129.22 o                         
 -28   4   4          2.23        -96.45       217.88 o                         
 -26   4   4        379.44        400.49        90.67 o                         
 -24   4   4        919.82        953.65        78.69 o                         
 -22   4   4         12.08         84.69        60.05 o                         
 -20   4   4       1648.58       1836.75        94.37 o                         
 -18   4   4        520.44        507.39        76.64 o                         
 -16   4   4          4.59         33.90        38.39 o                         
 -14   4   4       5997.77       5738.82       171.78 o                         
 -12   4   4       4308.14       4564.22       223.66 o                         
 -10   4   4          2.52         82.75        59.48 o                         
  -8   4   4      15952.35      14263.29       387.55 o                         
  -6   4   4      20439.00      19593.48       369.53 o                         
  -4   4   4      20980.66      21208.16       399.02 o                         
  -2   4   4      35723.54      37764.02      1683.13 o                         
   0   4   4      34074.79      30127.95       738.12 o                         
   2   4   4      16834.82      14289.98       298.06 o                         
   4   4   4      16094.65      15660.80       287.82 o                         
   6   4   4        874.86        724.08        40.33 o                         
   8   4   4       5486.96       6640.79       149.19 o                         
  10   4   4       1415.01       1581.76        67.52 o                         
  12   4   4        197.01        128.64        39.81 o                         
  14   4   4       3849.93       3749.69       100.49 o                         
  16   4   4       5149.50       5467.83       179.82 o                         
  18   4   4         12.74         84.56        74.40 o                         
  20   4   4        207.26        -33.44        83.04 o                         
  22   4   4          0.01        116.04       136.38 o                         
  24   4   4        989.18        752.11       155.01 o                         
  26   4   4         27.75        230.66       285.14 o                         
 -27   5   4          7.23       -108.62       108.62 o                         
 -25   5   4        662.42        692.49       123.67 o                         
 -23   5   4        203.25        200.34        73.41 o                         
 -21   5   4       1102.70       1024.34        94.51 o                         
 -19   5   4        700.49        598.47        99.23 o                         
 -17   5   4       8825.71       9976.42       295.46 o                         
 -15   5   4         44.07        -15.67        50.04 o                         
 -13   5   4      10929.28      10402.27       320.70 o                         
 -11   5   4        657.58        819.06        75.80 o                         
  -9   5   4       3559.35       3776.38       169.08 o                         
  -7   5   4       4619.97       5385.73       141.47 o                         
  -5   5   4        671.34        551.33        46.27 o                         
  -3   5   4      11373.35      11977.71       226.16 o                         
  -1   5   4      11470.49      10665.92       468.14 o                         
   1   5   4       1304.49        861.15        90.16 o                         
   3   5   4       1328.68       1969.44        90.62 o                         
   5   5   4       6353.33       5462.18       130.74 o                         
   7   5   4         54.36         63.38        38.92 o                         
   9   5   4      21027.09      24347.45       436.32 o                         
  11   5   4       2438.31       2777.98        88.36 o                         
  13   5   4       1158.42       1134.63        95.56 o                         
  15   5   4       2497.17       2722.38       142.96 o                         
  17   5   4       1284.68       1728.19       162.60 o                         
  19   5   4        565.59        511.36       105.37 o                         
  21   5   4        175.53        260.87       118.97 o                         
  23   5   4         39.25        141.48       126.56 o                         
  25   5   4          2.04        -81.86       246.62 o                         
 -28   6   4        527.81        962.18       280.83 o                         
 -26   6   4         13.60         58.93        87.29 o                         
 -24   6   4        917.21        927.51        90.07 o                         
 -22   6   4       1092.87       1133.90       256.12 o                         
 -20   6   4          0.03        -58.32        58.32 o                         
 -18   6   4       3018.84       2763.03       165.10 o                         
 -16   6   4       1119.48       1084.01       113.68 o                         
 -14   6   4          6.70        137.47        71.57 o                         
 -12   6   4       3559.90       4027.58       189.35 o                         
 -10   6   4        215.13        385.29        67.65 o                         
  -8   6   4      23654.33      23304.50       565.55 o                         
  -6   6   4      11778.74      13760.02       278.67 o                         
  -4   6   4      22359.01      23594.14       416.95 o                         
  -2   6   4       3259.02       2810.31       101.06 o                         
   0   6   4      74243.95      72890.99      2515.19 o                         
   2   6   4      25142.88      25410.11       479.32 o                         
   4   6   4       7559.59       8699.13       193.16 o                         
   6   6   4       2336.68       2327.81        75.76 o                         
   8   6   4       3733.32       4445.89       105.00 o                         
  10   6   4       2327.29       2341.79        75.44 o                         
  12   6   4         15.00         24.01        67.26 o                         
  14   6   4        958.45        745.55       101.21 o                         
  16   6   4        480.45        577.35       110.98 o                         
  18   6   4        215.60         43.01        93.80 o                         
  20   6   4        243.50        453.58       110.02 o                         
  22   6   4        102.48          2.26       137.47 o                         
  24   6   4        204.41        861.72       502.76 o                         
 -27   7   4        892.83        685.26       252.29 o                         
 -25   7   4        446.09        180.51       136.51 o                         
 -23   7   4       3768.56       4632.73       296.82 o                         
 -21   7   4        184.18        117.75       192.47 o                         
 -19   7   4       2396.30       2692.82       247.93 o                         
 -17   7   4       5304.71       4893.96       225.75 o                         
 -15   7   4        192.53        262.19        87.05 o                         
 -13   7   4       9641.58       9750.54       322.87 o                         
 -11   7   4          3.02         46.57        71.55 o                         
  -9   7   4      10948.50      11443.79       259.63 o                         
  -7   7   4       6429.53       6876.96       165.66 o                         
  -5   7   4       7212.09       8259.75       174.40 o                         
  -3   7   4       7256.61      10206.95       206.07 o                         
  -1   7   4       7396.19       4803.92       239.81 o                         
   1   7   4       6802.62       9265.55       239.16 o                         
   3   7   4       8099.05       8887.17       188.19 o                         
   5   7   4      12153.06      13309.88       259.50 o                         
   7   7   4       1461.54       1537.38        62.84 o                         
   9   7   4          6.62         70.17        38.89 o                         
  11   7   4        416.67        404.85        72.77 o                         
  13   7   4        652.70        528.84        91.61 o                         
  15   7   4       9951.48      10382.22       293.68 o                         
  17   7   4          2.04        -30.87        96.48 o                         
  19   7   4        707.14        784.85       170.87 o                         
  21   7   4          6.74        166.49       119.98 o                         
  23   7   4        913.47        688.07       250.43 o                         
  25   7   4         85.46        363.56       288.28 o                         
 -26   8   4         76.66        -79.07       220.04 o                         
 -24   8   4        970.32        962.61       153.57 o                         
 -22   8   4        462.92        468.30       130.79 o                         
 -20   8   4         13.96        125.00       108.76 o                         
 -18   8   4      10872.20      11397.56       397.32 o                         
 -16   8   4         28.89        -89.89       157.09 o                         
 -14   8   4        463.39        513.05        90.62 o                         
 -12   8   4        902.69        659.89        76.34 o                         
 -10   8   4       4376.64       5198.04       143.76 o                         
  -8   8   4        240.10        415.32        46.44 o                         
  -6   8   4        222.90        128.47        48.61 o                         
  -4   8   4       2428.81       2510.19        89.39 o                         
  -2   8   4       1653.05       1651.28        96.21 o                         
   0   8   4      14640.48      13874.19       333.83 o                         
   2   8   4       5793.72       4876.12       306.26 o                         
   4   8   4        154.69        233.06        40.16 o                         
   6   8   4        138.35        114.38        38.56 o                         
   8   8   4       9124.14       8906.99       177.45 o                         
  10   8   4       4149.40       4538.67       145.46 o                         
  12   8   4       8780.28       9289.16       266.24 o                         
  14   8   4         95.95          4.35        82.22 o                         
  16   8   4        419.00        351.14        92.66 o                         
  18   8   4          0.54        -58.01       101.24 o                         
  20   8   4          6.09       -126.23       126.23 o                         
  22   8   4        161.86          6.26       151.23 o                         
  24   8   4          2.67        332.42       265.91 o                         
 -25   9   4        199.64        259.34       226.06 o                         
 -23   9   4         21.70         50.95       137.10 o                         
 -21   9   4        644.84        692.03       235.52 o                         
 -19   9   4        277.32        488.01       118.66 o                         
 -17   9   4       5833.96       6992.52       306.14 o                         
 -15   9   4         45.92        385.81       128.78 o                         
 -13   9   4       4056.15       4014.00       263.80 o                         
 -11   9   4       1071.78       1346.39        92.40 o                         
  -9   9   4          7.50         21.08        42.86 o                         
  -7   9   4        251.56        300.19        48.11 o                         
  -5   9   4         43.68        215.71        39.57 o                         
  -3   9   4        358.51        450.05       116.01 o                         
  -1   9   4        776.64       1083.92       115.23 o                         
   1   9   4       7923.24       8042.44       210.18 o                         
   3   9   4       2668.31       2962.66        96.66 o                         
   5   9   4         33.75         64.12        39.23 o                         
   7   9   4       8002.90       8728.00       194.72 o                         
   9   9   4       1157.16       1064.73       119.05 o                         
  11   9   4       8550.03      10067.73       247.93 o                         
  13   9   4       3173.35       3238.23       170.41 o                         
  15   9   4         19.09         61.63        86.56 o                         
  17   9   4        166.93          8.68       106.92 o                         
  19   9   4        539.96        348.06       153.33 o                         
  21   9   4        701.23        761.88       168.67 o                         
  23   9   4          6.78        268.84       260.63 o                         
 -24  10   4         25.05        407.07       376.08 o                         
 -22  10   4       1726.42       2081.46       269.08 o                         
 -20  10   4          1.39        -57.34       122.72 o                         
 -18  10   4        146.52        266.61       184.53 o                         
 -16  10   4       1657.80       1558.14       199.42 o                         
 -14  10   4       1150.58        896.75       114.42 o                         
 -12  10   4       6638.87       6948.44       218.50 o                         
 -10  10   4        401.26        393.16        89.57 o                         
  -8  10   4       1333.56       1125.58        87.89 o                         
  -6  10   4        308.99        424.60        72.75 o                         
  -4  10   4      16122.59      17108.63       328.71 o                         
  -2  10   4       5450.72       5607.04       149.83 o                         
   0  10   4      29028.39      30568.70       579.43 o                         
   2  10   4         46.77         98.90        43.39 o                         
   4  10   4       1572.68       1959.18        88.19 o                         
   6  10   4       1794.91       1947.45        89.02 o                         
   8  10   4       1549.27       1832.41       100.60 o                         
  10  10   4       3721.25       3668.78       144.63 o                         
  12  10   4       1686.33       1657.85       120.40 o                         
  14  10   4        102.32        -44.85        88.39 o                         
  16  10   4        639.84        670.78       114.24 o                         
  18  10   4         11.07        101.64       138.48 o                         
  20  10   4          0.26         16.40       153.04 o                         
  22  10   4          4.07        -49.21       301.57 o                         
 -25  11   4         59.55       -117.54       262.85 o                         
 -23  11   4        287.91        256.66       167.52 o                         
 -21  11   4       1251.20       1000.90       164.99 o                         
 -19  11   4        103.06       -129.28       222.72 o                         
 -17  11   4       1020.85        741.14       128.99 o                         
 -15  11   4        356.92        406.57        78.05 o                         
 -13  11   4         46.06        241.03       114.39 o                         
 -11  11   4        473.24        345.54        54.80 o                         
  -9  11   4          9.87         32.10        68.15 o                         
  -7  11   4        623.37        617.52        58.52 o                         
  -5  11   4       3904.20       3163.63       107.94 o                         
  -3  11   4       3984.80       3429.94       174.22 o                         
  -1  11   4       2349.18       2637.36       140.10 o                         
   1  11   4        177.52        127.84        72.73 o                         
   3  11   4        485.12        385.86        66.75 o                         
   5  11   4       2204.04       2102.23        97.66 o                         
   7  11   4        281.64        177.86        48.34 o                         
   9  11   4        529.96        668.65        74.72 o                         
  11  11   4          2.43        -83.03        96.19 o                         
  13  11   4       6759.29       6778.71       202.11 o                         
  15  11   4       1836.88       2039.22       167.88 o                         
  17  11   4          8.15        211.84       157.37 o                         
  19  11   4        887.21       1224.30       706.57 o                         
  21  11   4          3.29       -104.26       233.69 o                         
 -24  12   4         77.20        793.29       286.41 o                         
 -22  12   4        637.94        812.02       176.24 o                         
 -20  12   4        430.45        451.71       214.64 o                         
 -18  12   4          4.94        -61.78       237.22 o                         
 -16  12   4        137.17        215.39        93.91 o                         
 -14  12   4       1171.39       1243.53        99.56 o                         
 -12  12   4          0.14        -18.89        56.08 o                         
 -10  12   4        717.67        460.60        87.15 o                         
  -8  12   4       3460.25       3445.89       154.88 o                         
  -6  12   4        979.33        836.77        64.44 o                         
  -4  12   4       5963.01       6091.01       192.34 o                         
  -2  12   4       4772.01       4532.26       186.89 o                         
   0  12   4        105.13        138.21        95.29 o                         
   2  12   4       7805.28       8113.41       219.73 o                         
   4  12   4          7.46        112.85        60.19 o                         
   6  12   4        549.34        442.85        81.01 o                         
   8  12   4       2426.51       2110.72       111.58 o                         
  10  12   4       6380.04       6875.84       213.56 o                         
  12  12   4         35.50         67.41        70.67 o                         
  14  12   4         10.91        -95.97        95.97 o                         
  16  12   4         67.63       -167.47       168.73 o                         
  18  12   4         20.12        -94.74       449.35 o                         
  20  12   4        170.50        -32.14       175.25 o                         
 -23  13   4        171.60        131.00       284.86 o                         
 -21  13   4         12.13        -71.28       164.09 o                         
 -19  13   4        100.73        129.62       211.22 o                         
 -17  13   4        316.03        412.30       255.25 o                         
 -15  13   4       2707.83       3168.83       200.81 o                         
 -13  13   4         76.03        263.58        84.51 o                         
 -11  13   4       2962.39       2485.41       124.58 o                         
  -9  13   4       2938.12       3076.65       137.00 o                         
  -7  13   4         11.68        211.38       102.44 o                         
  -5  13   4         51.49        141.51        54.17 o                         
  -3  13   4       1452.83       1508.04       112.37 o                         
  -1  13   4        982.41       1301.32       115.65 o                         
   1  13   4        971.16        937.74        72.78 o                         
   3  13   4       1125.88       1059.70        78.88 o                         
   5  13   4        183.27         14.38        56.10 o                         
   7  13   4       1902.83       2098.41       158.60 o                         
   9  13   4        971.59        818.29       113.39 o                         
  11  13   4        332.07        564.41        84.11 o                         
  13  13   4        365.78        276.95        86.40 o                         
  15  13   4        730.26        936.46       158.90 o                         
  17  13   4        161.92         30.57       239.20 o                         
  19  13   4        527.86        413.74       193.21 o                         
 -22  14   4        341.11        604.15       300.69 o                         
 -20  14   4       1201.47       1191.23       197.05 o                         
 -18  14   4        304.78        453.95       485.16 o                         
 -16  14   4          5.53        250.85       331.60 o                         
 -14  14   4         68.61        -35.71       163.80 o                         
 -12  14   4        694.42        821.75       124.72 o                         
 -10  14   4        913.58        694.35        82.18 o                         
  -8  14   4       1621.26       1394.99       122.37 o                         
  -6  14   4      11243.94      11220.95       259.94 o                         
  -4  14   4         55.27        -42.91       113.01 o                         
  -2  14   4        444.48        327.30        65.90 o                         
   0  14   4        671.14        659.24       119.58 o                         
   2  14   4      13597.40      13043.28       319.89 o                         
   4  14   4        145.25        220.95        61.28 o                         
   6  14   4         28.65         78.69        59.58 o                         
   8  14   4       1812.86       1745.06       136.49 o                         
  10  14   4        164.23        -20.81        82.19 o                         
  12  14   4         68.38        -58.07       142.79 o                         
  14  14   4        296.27        560.33       183.30 o                         
  16  14   4         11.77       -144.17       179.68 o                         
  18  14   4        515.40        623.52       262.86 o                         
 -19  15   4         26.87       -180.57       180.57 o                         
 -17  15   4         33.04        258.75        82.73 o                         
 -15  15   4        645.88        663.59       179.71 o                         
 -13  15   4         23.94         13.53       203.41 o                         
 -11  15   4       2820.76       2886.59       150.10 o                         
  -9  15   4         10.50        -13.36       144.40 o                         
  -7  15   4        820.78        749.19        79.86 o                         
  -5  15   4       2171.85       2856.36       327.36 o                         
  -3  15   4       4323.89       3687.12       216.98 o                         
  -1  15   4          1.52         20.99        66.85 o                         
   1  15   4       9604.13       9823.22       274.18 o                         
   3  15   4        949.56       1199.25        96.99 o                         
   5  15   4          0.00         73.25       137.63 o                         
   7  15   4         26.63         68.12        94.44 o                         
   9  15   4          4.85         30.21        86.12 o                         
  11  15   4        249.15        246.19       137.95 o                         
  13  15   4        304.06        447.31       101.08 o                         
  15  15   4         49.13        189.19       132.04 o                         
  17  15   4        341.66         90.13       500.13 o                         
 -18  16   4        458.81        805.34       146.78 o                         
 -16  16   4         84.37        197.64        96.59 o                         
 -14  16   4       2024.96       2412.11       178.87 o                         
 -12  16   4        421.95        417.69        93.67 o                         
 -10  16   4         11.64        245.66       127.31 o                         
  -8  16   4       1034.58       1034.63       144.56 o                         
  -6  16   4        698.78        724.90       112.88 o                         
  -4  16   4        627.97        611.38        99.80 o                         
  -2  16   4       1254.55        949.09        84.96 o                         
   0  16   4       1254.25       1392.20       177.41 o                         
   2  16   4        246.26        378.71       131.52 o                         
   4  16   4        235.87        134.87        98.05 o                         
   6  16   4       1300.06       1651.47       116.80 o                         
   8  16   4        228.76        221.31        63.79 o                         
  10  16   4        948.19        997.81       119.76 o                         
  12  16   4        145.76        109.58       119.76 o                         
  14  16   4          2.45       -114.51       114.51 o                         
  16  16   4        102.25        284.49       278.66 o                         
 -17  17   4       3212.31       4035.07       282.42 o                         
 -15  17   4        839.61       1271.81       130.54 o                         
 -13  17   4        102.09        -49.98       109.57 o                         
 -11  17   4        364.95        594.72       107.55 o                         
  -9  17   4        452.95        459.92       106.21 o                         
  -7  17   4          3.31          5.88       101.67 o                         
  -5  17   4          2.09        189.89       197.35 o                         
  -3  17   4          1.46         63.41        79.52 o                         
  -1  17   4         44.06        184.79       122.56 o                         
   1  17   4       1462.31       1234.70       213.08 o                         
   3  17   4       1157.72       1071.16       134.69 o                         
   5  17   4       1114.73        904.84        92.27 o                         
   7  17   4        314.50        291.96       106.60 o                         
   9  17   4         26.79         38.88       108.48 o                         
  11  17   4        658.95        686.23       164.75 o                         
  13  17   4       1184.95       1249.61       146.50 o                         
 -14  18   4        433.27        615.99       162.20 o                         
 -12  18   4         58.14        -34.10       119.25 o                         
 -10  18   4        402.25        330.69       115.78 o                         
  -8  18   4          7.03        -17.02       101.20 o                         
  -6  18   4          2.40        -56.45        94.63 o                         
  -4  18   4        233.14        499.80        91.75 o                         
  -2  18   4        598.40        686.39        97.50 o                         
   0  18   4        415.18        314.82        94.52 o                         
   2  18   4        978.92        981.30       101.75 o                         
   4  18   4        233.67        244.51       129.11 o                         
   6  18   4         31.32        218.38        84.16 o                         
   8  18   4        251.06        306.28       120.18 o                         
  10  18   4        816.97        969.69       191.02 o                         
  12  18   4       1660.62       3387.00       623.69 o                         
 -11  19   4         14.48        251.51       162.46 o                         
  -9  19   4        194.62        496.66       227.74 o                         
  -7  19   4          4.33         17.55       146.40 o                         
  -5  19   4        279.62         67.90       102.98 o                         
  -3  19   4        239.20         44.50        95.02 o                         
  -1  19   4        422.19        435.81       122.00 o                         
   1  19   4        156.25        197.57       112.59 o                         
   3  19   4       1101.61       1169.53       320.60 o                         
   5  19   4       1436.52       2364.99       317.98 o                         
   7  19   4         25.16         70.19        95.93 o                         
  -6  20   4        579.11        743.87       173.99 o                         
  -4  20   4       1791.65       1842.01       253.66 o                         
 -29   1   5          0.74        147.60       198.62 o                         
 -27   1   5          3.17         85.18        72.36 o                         
 -25   1   5        108.51        129.32        72.43 o                         
 -23   1   5        788.17        733.53        71.47 o                         
 -21   1   5       2798.93       2961.75       128.21 o                         
 -19   1   5        297.12        398.26        42.24 o                         
 -17   1   5        247.81        293.53        47.42 o                         
 -15   1   5       1564.46       1593.31        80.46 o                         
 -13   1   5          4.30         31.74        28.95 o                         
 -11   1   5        208.45        173.85        38.37 o                         
  -9   1   5       8758.68       9110.60       175.02 o                         
  -7   1   5      48352.04      44918.84       755.30 o                         
  -5   1   5        776.72        724.29        49.59 o                         
  -3   1   5          3.56        117.07        36.98 o                         
  -1   1   5      84185.86      78421.31      2216.60 o                         
   1   1   5       3373.84       4542.22       139.52 o                         
   3   1   5       9971.14       8807.75       205.78 o                         
   5   1   5         24.88         43.15        34.22 o                         
   7   1   5       3459.33       3183.58       144.49 o                         
   9   1   5        193.39        222.95        40.41 o                         
  11   1   5       1244.92       1271.91        75.71 o                         
  13   1   5       3367.89       3790.98       116.43 o                         
  15   1   5      27283.55      30059.08       547.21 o                         
  17   1   5       4151.44       4506.07       142.55 o                         
  19   1   5       4286.18       4694.94       142.68 o                         
  21   1   5          1.01        -56.92        78.41 o                         
  23   1   5        626.13        583.12        70.30 o                         
  25   1   5        233.40        292.88        67.03 o                         
 -28   2   5        302.98        241.74       102.84 o                         
 -26   2   5        620.57        905.03        92.77 o                         
 -24   2   5        288.76        188.82        74.78 o                         
 -22   2   5       2343.41       2199.92       115.16 o                         
 -20   2   5       2505.00       2604.62       112.15 o                         
 -18   2   5       5681.16       6668.58       190.35 o                         
 -16   2   5        534.51        543.34        54.71 o                         
 -14   2   5       9348.58      10747.14       247.44 o                         
 -12   2   5      41809.62      42772.12       779.31 o                         
 -10   2   5        366.85        286.50        35.75 o                         
  -8   2   5        136.42        141.19        29.83 o                         
  -6   2   5      12998.10      14105.99       273.02 o                         
  -4   2   5       5307.94       3587.73       113.90 o                         
  -2   2   5       3286.50       2035.07       201.26 o                         
   0   2   5        330.80        538.05        95.88 o                         
   2   2   5      12132.16      13611.83       325.02 o                         
   4   2   5        462.25        292.67        65.96 o                         
   6   2   5      31313.36      32342.21       526.79 o                         
   8   2   5          0.48        162.88        39.58 o                         
  10   2   5       9093.00       9647.38       187.72 o                         
  12   2   5      15372.31      14837.42       270.33 o                         
  14   2   5       6328.57       6538.50       203.97 o                         
  16   2   5       9405.13       9328.16       201.10 o                         
  18   2   5       1933.98       2035.49       170.30 o                         
  20   2   5        208.08        180.32        57.19 o                         
  22   2   5          6.65          8.25        54.23 o                         
  24   2   5         11.19        -61.48        97.83 o                         
 -29   3   5        104.34        155.43       176.10 o                         
 -27   3   5         30.44        -24.83        92.66 o                         
 -25   3   5         42.29          7.52        97.69 o                         
 -23   3   5        418.54        287.00        70.72 o                         
 -21   3   5       6520.03       6041.56       224.80 o                         
 -19   3   5       2573.61       2681.99       110.14 o                         
 -17   3   5      13175.82      12208.35       261.76 o                         
 -15   3   5       2237.35       2213.77        87.25 o                         
 -13   3   5      13438.77      14587.50       289.74 o                         
 -11   3   5        110.43        108.08        34.97 o                         
  -9   3   5      10007.75       9445.44       194.88 o                         
  -7   3   5         71.40         61.11        43.64 o                         
  -5   3   5        664.47        686.62        64.05 o                         
  -3   3   5          0.20        211.04        39.42 o                         
  -1   3   5      30220.32      28821.52       582.25 o                         
   1   3   5       3802.09       3454.67       145.46 o                         
   3   3   5      22344.04      24560.53       705.78 o                         
   5   3   5        254.67        153.76        35.81 o                         
   7   3   5      38304.03      35849.07       621.22 o                         
   9   3   5       3303.30       3783.83       108.84 o                         
  11   3   5       5126.55       4635.14       114.25 o                         
  13   3   5       1009.83        929.78        66.75 o                         
  15   3   5      33876.74      34213.31       574.66 o                         
  17   3   5        642.56        555.58       128.37 o                         
  19   3   5        959.56        969.89       120.99 o                         
  21   3   5        628.56        685.86       135.08 o                         
  23   3   5        688.94        951.77       125.50 o                         
  25   3   5        300.23        289.91       148.18 o                         
 -28   4   5        282.93        165.86       153.07 o                         
 -26   4   5        175.10        242.50       106.62 o                         
 -24   4   5        303.78        242.72        61.05 o                         
 -22   4   5          7.23         26.72        79.75 o                         
 -20   4   5       2360.14       2516.69       106.26 o                         
 -18   4   5       8798.11       9424.67       371.89 o                         
 -16   4   5         71.53         89.50        73.61 o                         
 -14   4   5       2742.93       3379.07       225.69 o                         
 -12   4   5      34011.36      36019.04       790.93 o                         
 -10   4   5       1851.25       1939.52       107.42 o                         
  -8   4   5        173.71        225.32        41.44 o                         
  -6   4   5       4633.40       5007.44       123.99 o                         
  -4   4   5        590.54        877.32        63.81 o                         
  -2   4   5      29225.84      27081.75       754.17 o                         
   0   4   5      46273.77      43185.07       932.02 o                         
   2   4   5      11927.71      11808.34       339.40 o                         
   4   4   5      76976.18      73602.91      1235.56 o                         
   6   4   5        157.19        238.11        34.65 o                         
   8   4   5       8646.18       8995.65       190.05 o                         
  10   4   5       1314.79       1523.71        71.63 o                         
  12   4   5         68.33         21.20        49.65 o                         
  14   4   5       1799.77       1989.63        95.92 o                         
  16   4   5       5596.07       5006.14       244.94 o                         
  18   4   5        163.38         54.34       114.70 o                         
  20   4   5        267.16        254.19       104.77 o                         
  22   4   5          2.63         22.07       228.57 o                         
  24   4   5          4.07       -103.57       211.56 o                         
 -27   5   5          6.92         -2.27       105.26 o                         
 -25   5   5        333.90        319.99        84.41 o                         
 -23   5   5        101.64        120.01        72.57 o                         
 -21   5   5        427.23        567.43       102.56 o                         
 -19   5   5        691.42        468.30        71.57 o                         
 -17   5   5      13276.55      12947.29       334.50 o                         
 -15   5   5        144.78        107.71        48.85 o                         
 -13   5   5         18.31         49.90        65.18 o                         
 -11   5   5       4308.89       4172.53       176.45 o                         
  -9   5   5      34777.63      34295.23       754.39 o                         
  -7   5   5      15166.70      16225.58       316.86 o                         
  -5   5   5      82605.39      78263.27      1401.83 o                         
  -3   5   5       6465.00       7570.04       167.69 o                         
  -1   5   5       7612.78       6074.36       181.62 o                         
   1   5   5       5857.39       5387.02       322.94 o                         
   3   5   5      58981.92      56834.66      1027.28 o                         
   5   5   5      14884.04      15360.13       304.44 o                         
   7   5   5        111.74         99.79        34.66 o                         
   9   5   5       1995.73       2124.99       185.63 o                         
  11   5   5        175.56        189.27        39.44 o                         
  13   5   5       2788.56       2826.33        98.66 o                         
  15   5   5       3613.87       3828.30       179.43 o                         
  17   5   5       4597.23       4576.55       202.64 o                         
  19   5   5        219.36        325.34       173.86 o                         
  21   5   5        119.14        113.55       119.59 o                         
  23   5   5        270.14        311.89       145.88 o                         
  25   5   5         92.91         15.28       261.00 o                         
 -28   6   5        206.92        609.24       263.40 o                         
 -26   6   5         63.28        -38.38        82.49 o                         
 -24   6   5        206.13        134.67       113.27 o                         
 -22   6   5        500.40        504.32        68.25 o                         
 -20   6   5         94.89         80.77        94.47 o                         
 -18   6   5       1692.04       1761.55       117.13 o                         
 -16   6   5         68.98         17.88        77.50 o                         
 -14   6   5      11107.51      11779.52       363.51 o                         
 -12   6   5          3.36        -14.45        62.90 o                         
 -10   6   5       5216.16       5566.17       165.47 o                         
  -8   6   5      12191.47      12416.63       277.22 o                         
  -6   6   5       8283.89       8906.67       199.25 o                         
  -4   6   5      82213.56      79075.06      1326.13 o                         
  -2   6   5        824.33        686.21        55.74 o                         
   0   6   5       8049.37       9171.74       268.89 o                         
   2   6   5          0.09         82.50        44.49 o                         
   4   6   5       1852.52       1882.98        98.10 o                         
   6   6   5       5765.46       6098.18       191.66 o                         
   8   6   5       2156.68       2577.31        78.15 o                         
  10   6   5       9508.95       9428.09       201.43 o                         
  12   6   5       1227.34       1024.24        89.44 o                         
  14   6   5       3092.34       3131.45       158.09 o                         
  16   6   5       1865.38       1833.45       147.88 o                         
  18   6   5        715.31        302.47       105.92 o                         
  20   6   5        137.87         18.08       266.16 o                         
  22   6   5        157.31        268.08       313.64 o                         
  24   6   5        645.15        356.12       257.83 o                         
 -27   7   5         37.17       -220.28       220.28 o                         
 -25   7   5         35.09        -31.92       133.97 o                         
 -23   7   5       1349.49       1418.52       304.39 o                         
 -21   7   5        981.31        768.42       226.11 o                         
 -19   7   5          4.29       -121.48       175.98 o                         
 -17   7   5       3916.61       4091.14       206.28 o                         
 -15   7   5       3611.20       3602.03       189.14 o                         
 -13   7   5       1061.71        741.94        85.92 o                         
 -11   7   5       3318.11       3604.08       124.01 o                         
  -9   7   5       6536.28       7597.55       173.22 o                         
  -7   7   5      16586.13      16902.75       338.12 o                         
  -5   7   5       7520.83       5799.80       142.35 o                         
  -3   7   5       9338.72       7703.83       167.97 o                         
  -1   7   5      33126.55      32019.74      1565.06 o                         
   1   7   5       3139.11       3534.94       123.48 o                         
   3   7   5       2450.20       3176.89        98.66 o                         
   5   7   5          2.42        173.98        45.80 o                         
   7   7   5      25094.02      26238.38       441.52 o                         
   9   7   5         55.50         56.48        30.70 o                         
  11   7   5         52.35         46.08       106.61 o                         
  13   7   5         54.83        -15.94        76.24 o                         
  15   7   5       1038.57        655.15       104.30 o                         
  17   7   5       1490.33       1618.44       134.03 o                         
  19   7   5       2689.80       2959.49       221.39 o                         
  21   7   5        403.08        202.14       135.69 o                         
  23   7   5       1213.10       1232.77       274.78 o                         
 -26   8   5        170.39        -45.53       225.26 o                         
 -24   8   5         20.20         84.24       135.66 o                         
 -22   8   5          0.05         42.66       177.29 o                         
 -20   8   5         86.54        233.93       111.36 o                         
 -18   8   5       3832.13       4118.77       222.22 o                         
 -16   8   5       1912.73       1885.39       169.87 o                         
 -14   8   5       5991.81       6335.74       256.82 o                         
 -12   8   5       2749.30       3034.97       131.68 o                         
 -10   8   5      20822.05      21505.80       533.13 o                         
  -8   8   5       1753.31       1337.97        75.17 o                         
  -6   8   5       2120.71       1873.75        73.30 o                         
  -4   8   5      42930.30      44481.64       765.68 o                         
  -2   8   5        356.21        145.58        62.39 o                         
   0   8   5        325.58        138.99        70.38 o                         
   2   8   5        588.70        396.65        43.18 o                         
   4   8   5      26278.80      29410.76       523.79 o                         
   6   8   5       4079.14       4208.99       119.02 o                         
   8   8   5         36.97         36.90        33.11 o                         
  10   8   5        510.34        387.38        97.93 o                         
  12   8   5       1554.86       1670.70       131.30 o                         
  14   8   5         87.25         40.59        86.90 o                         
  16   8   5        310.11        241.53       101.80 o                         
  18   8   5        829.42       1043.70       153.02 o                         
  20   8   5        100.74        137.27       123.76 o                         
  22   8   5         29.68         90.77       157.41 o                         
  24   8   5          1.22       -276.35       276.35 o                         
 -27   9   5        173.32       -286.52       286.52 o                         
 -25   9   5        739.03        583.71       169.37 o                         
 -23   9   5        923.22       1189.28       162.79 o                         
 -21   9   5        519.54        499.26       126.83 o                         
 -19   9   5       2000.19       1889.48       212.09 o                         
 -17   9   5       7010.62       6209.97       315.67 o                         
 -15   9   5      28332.82      31281.25       840.05 o                         
 -13   9   5       5000.16       4840.21       287.42 o                         
 -11   9   5        402.23        357.34        50.58 o                         
  -9   9   5       5589.38       5499.99       152.30 o                         
  -7   9   5      10586.11      10477.89       237.95 o                         
  -5   9   5        908.24        673.69        46.14 o                         
  -3   9   5       9854.14       9708.94       206.32 o                         
  -1   9   5        515.10        406.19        53.97 o                         
   1   9   5       3419.22       3815.17       133.30 o                         
   3   9   5       2394.33       2297.38        88.31 o                         
   5   9   5         22.58        -35.22        40.59 o                         
   7   9   5          0.11         83.59        51.29 o                         
   9   9   5       5339.84       5050.23       123.23 o                         
  11   9   5        309.16        175.98        62.15 o                         
  13   9   5       1615.97       1625.38       140.56 o                         
  15   9   5        158.19        187.51        96.01 o                         
  17   9   5          5.01       -161.81       164.63 o                         
  19   9   5         50.38         18.73        98.08 o                         
  21   9   5        972.93       1116.42       181.22 o                         
  23   9   5        106.50         32.08       261.80 o                         
 -26  10   5        118.16       -253.13       253.13 o                         
 -24  10   5        426.37        724.60       386.41 o                         
 -22  10   5       1602.37       1756.31       293.70 o                         
 -20  10   5       1563.07       1268.80       147.84 o                         
 -18  10   5        687.03        655.19       215.34 o                         
 -16  10   5       1405.26       1601.09       187.12 o                         
 -14  10   5      24236.70      24801.67       599.74 o                         
 -12  10   5        241.82        379.79        64.64 o                         
 -10  10   5       4472.41       4363.49       135.33 o                         
  -8  10   5       3748.42       3547.77       126.44 o                         
  -6  10   5      10572.97      10213.74       217.37 o                         
  -4  10   5       9372.32       9849.08       212.59 o                         
  -2  10   5       4813.23       5054.63       168.71 o                         
   0  10   5        510.90        820.44        68.44 o                         
   2  10   5       6622.28       7269.30       173.57 o                         
   4  10   5      12415.38      13248.07       272.37 o                         
   6  10   5        376.80        365.23        71.10 o                         
   8  10   5       1308.67       1242.50        71.78 o                         
  10  10   5         37.03        122.21        77.52 o                         
  12  10   5       7109.52       7217.16       225.57 o                         
  14  10   5       1223.68       1077.30       120.60 o                         
  16  10   5       1298.46       1110.17       120.45 o                         
  18  10   5        970.42        895.82       163.04 o                         
  20  10   5          1.97         75.64       154.17 o                         
  22  10   5          5.47       -210.32       265.87 o                         
 -25  11   5          1.13       -176.55       260.23 o                         
 -23  11   5         68.87        231.82       161.01 o                         
 -21  11   5        324.74        208.11       141.01 o                         
 -19  11   5          3.54        -72.82       337.39 o                         
 -17  11   5      11029.62      11300.77       420.20 o                         
 -15  11   5       1240.52       1679.64       172.26 o                         
 -13  11   5      14859.75      14843.61       395.93 o                         
 -11  11   5       1248.77        909.68        78.70 o                         
  -9  11   5         72.16        112.08        62.09 o                         
  -7  11   5        324.01        406.22        61.15 o                         
  -5  11   5        164.93         60.54        69.06 o                         
  -3  11   5        555.78        602.60        61.73 o                         
  -1  11   5      10280.24       9128.65       447.90 o                         
   1  11   5       2157.73       1732.36       154.64 o                         
   3  11   5          0.01         89.69        48.24 o                         
   5  11   5       2641.95       2686.82       117.06 o                         
   7  11   5         43.12         55.12        67.06 o                         
   9  11   5        594.98        407.19        82.99 o                         
  11  11   5       6987.88       6777.38       216.04 o                         
  13  11   5        266.69        158.52        72.64 o                         
  15  11   5        470.73        620.09       111.55 o                         
  17  11   5        265.35        -63.66       140.67 o                         
  19  11   5        473.19        358.72       185.31 o                         
  21  11   5         66.63       -182.99       182.99 o                         
 -24  12   5        234.49        691.55       301.48 o                         
 -22  12   5         34.19         36.08       238.06 o                         
 -20  12   5          7.43         20.66       136.33 o                         
 -18  12   5        536.81        649.39       304.67 o                         
 -16  12   5       1485.43       1631.67       242.02 o                         
 -14  12   5        185.96        245.39       103.77 o                         
 -12  12   5        298.25        422.81        88.69 o                         
 -10  12   5        234.80        265.05        64.03 o                         
  -8  12   5       1581.39       1460.23       126.59 o                         
  -6  12   5      10677.32      10033.84       227.84 o                         
  -4  12   5      10307.01       9702.11       222.22 o                         
  -2  12   5       1276.73       1129.32        89.23 o                         
   0  12   5       4938.67       4837.28       189.68 o                         
   2  12   5      34672.92      35845.12       696.91 o                         
   4  12   5        472.97        662.30        61.30 o                         
   6  12   5        803.94        679.55        61.08 o                         
   8  12   5       1458.24       1216.89        83.73 o                         
  10  12   5       5415.73       5141.87       213.31 o                         
  12  12   5        381.16        415.39       128.78 o                         
  14  12   5        180.64        122.87       108.76 o                         
  16  12   5        629.55        536.75       123.61 o                         
  18  12   5        181.69        219.04       424.44 o                         
  20  12   5          1.57        -63.82       178.64 o                         
 -23  13   5         12.86       -191.23       191.23 o                         
 -21  13   5        924.10        697.32       366.41 o                         
 -19  13   5         10.72        135.67       168.05 o                         
 -17  13   5        327.14        653.08       195.14 o                         
 -15  13   5        600.55        901.58       194.44 o                         
 -13  13   5         70.59         51.65        79.83 o                         
 -11  13   5        592.33        551.99        88.49 o                         
  -9  13   5       3715.17       4222.24       157.61 o                         
  -7  13   5        395.27        488.62       108.47 o                         
  -5  13   5      16626.20      17020.40       346.40 o                         
  -3  13   5       4737.60       5383.54       229.52 o                         
  -1  13   5         82.60         71.51        83.84 o                         
   1  13   5         31.23         40.92        82.27 o                         
   3  13   5      13231.00      13546.91       301.02 o                         
   5  13   5       8257.95       8056.21       209.28 o                         
   7  13   5        185.45        139.80       108.93 o                         
   9  13   5        187.69        155.17        76.10 o                         
  11  13   5         18.33         68.81       158.17 o                         
  13  13   5        472.79        486.96       104.94 o                         
  15  13   5         14.26       -122.80       122.80 o                         
  17  13   5          7.00         49.63       173.71 o                         
  19  13   5        112.01        309.11       191.75 o                         
 -22  14   5         39.84        182.78       194.73 o                         
 -20  14   5          0.55        158.15       177.88 o                         
 -18  14   5         70.52         56.87       169.67 o                         
 -16  14   5        380.07        161.62       150.48 o                         
 -14  14   5        424.25        356.08       178.80 o                         
 -12  14   5        876.53        764.51       106.38 o                         
 -10  14   5        207.13        158.06       143.64 o                         
  -8  14   5        742.60        500.93       102.36 o                         
  -6  14   5       2002.78       1726.48       115.97 o                         
  -4  14   5       6431.10       6124.63       193.55 o                         
  -2  14   5        313.40        160.58       106.35 o                         
   0  14   5       5615.32       5556.50       300.62 o                         
   2  14   5       4228.86       3720.06       197.72 o                         
   4  14   5      23309.28      22660.11       448.60 o                         
   6  14   5       3601.17       3977.77       183.60 o                         
   8  14   5         34.20         74.82        56.89 o                         
  10  14   5        617.31        494.84        93.05 o                         
  12  14   5         43.94        208.80       217.81 o                         
  14  14   5          0.34         54.79       140.30 o                         
  16  14   5          2.50         98.78       175.37 o                         
  18  14   5        898.56       1062.64       214.62 o                         
 -19  15   5       2457.52       2311.37       230.45 o                         
 -17  15   5         75.38        194.77        80.28 o                         
 -15  15   5        138.86        252.08        89.84 o                         
 -13  15   5       1479.56       1305.74       154.09 o                         
 -11  15   5          3.39        100.25        87.25 o                         
  -9  15   5        681.28        705.27       112.43 o                         
  -7  15   5        545.97        671.21        77.22 o                         
  -5  15   5        155.04        147.67        79.52 o                         
  -3  15   5        108.31        166.25        75.96 o                         
  -1  15   5        220.98        146.06        69.47 o                         
   1  15   5       2817.24       2645.68       266.25 o                         
   3  15   5        203.30          1.40        78.70 o                         
   5  15   5          7.15          4.01       109.65 o                         
   7  15   5       1735.31       1911.35       128.08 o                         
   9  15   5        157.41        121.03        91.30 o                         
  11  15   5        877.83        896.82       236.86 o                         
  13  15   5         97.50        321.33       128.18 o                         
  15  15   5        161.62        215.60       235.21 o                         
  17  15   5        627.55        616.83       216.56 o                         
 -18  16   5         10.77        193.86       486.02 o                         
 -16  16   5        476.03        447.07       122.62 o                         
 -14  16   5       1430.35       1789.68       153.95 o                         
 -12  16   5       1492.29       1555.06       136.55 o                         
 -10  16   5         75.99         25.93       138.32 o                         
  -8  16   5         59.57        160.29       164.09 o                         
  -6  16   5       1122.06        913.13       127.59 o                         
  -4  16   5        238.05         39.80        88.46 o                         
  -2  16   5        514.78        331.50       132.75 o                         
   0  16   5         34.44        142.45        88.00 o                         
   2  16   5        789.05        960.84       136.84 o                         
   4  16   5       1651.01       1909.56       228.30 o                         
   6  16   5          8.53        106.84        73.30 o                         
   8  16   5       2305.57       2120.19       130.08 o                         
  10  16   5        230.73         89.09       106.12 o                         
  12  16   5         64.86        135.49       212.29 o                         
  14  16   5        722.92        527.19       130.61 o                         
 -17  17   5         28.72        133.63       107.46 o                         
 -15  17   5         90.41        331.32       112.44 o                         
 -13  17   5        477.39        306.93       124.56 o                         
 -11  17   5        274.25        513.68       106.22 o                         
  -9  17   5       1363.48       1175.76       120.06 o                         
  -7  17   5        224.09        150.16        76.25 o                         
  -5  17   5       1084.19       1212.26       315.90 o                         
  -3  17   5        787.46        586.68        89.72 o                         
  -1  17   5        492.79        556.42        91.98 o                         
   1  17   5       2076.71       1879.52       219.34 o                         
   3  17   5        274.67        180.12        96.01 o                         
   5  17   5        874.55       1086.21       233.71 o                         
   7  17   5         37.12        131.74        89.06 o                         
   9  17   5        269.58        274.03       115.86 o                         
  11  17   5          4.08        157.21       130.78 o                         
  13  17   5        260.89        291.51       142.44 o                         
 -14  18   5        154.51        506.32       225.38 o                         
 -12  18   5         70.87       -123.62       170.33 o                         
 -10  18   5        659.07        397.48       120.98 o                         
  -8  18   5        135.48         41.10       103.06 o                         
  -6  18   5          0.63        -90.10        94.16 o                         
  -4  18   5        481.66        990.61       321.81 o                         
  -2  18   5         43.12        -87.77        87.77 o                         
   0  18   5       3510.64       3390.93       201.84 o                         
   2  18   5        880.67        935.82       105.66 o                         
   4  18   5       2594.19       2373.12       234.52 o                         
   6  18   5          0.89        -18.12        81.97 o                         
   8  18   5        180.00         39.27       121.83 o                         
  10  18   5        462.81        661.85       168.27 o                         
 -11  19   5        429.34        659.16       167.40 o                         
  -9  19   5       1026.85       1106.61       174.93 o                         
  -7  19   5         39.89        151.34       164.83 o                         
  -5  19   5         29.96        -79.89       124.54 o                         
  -3  19   5          0.15       -113.55       113.55 o                         
  -1  19   5        209.35         62.03       102.35 o                         
   1  19   5        372.27        444.80       121.98 o                         
   3  19   5         27.67        148.70       197.26 o                         
   5  19   5          0.87        207.38       197.14 o                         
   7  19   5          2.70        267.91       104.73 o                         
  -6  20   5          2.81        -44.02       167.17 o                         
 -28   0   6        372.84        197.29       161.61 o                         
 -26   0   6       1561.12       2305.10       302.71 o                         
 -24   0   6       1172.29        970.71       119.64 o                         
 -22   0   6       4236.14       4084.75       169.67 o                         
 -20   0   6      21467.12      20480.80       941.64 o                         
 -18   0   6       2123.23       2275.72       118.26 o                         
 -16   0   6      16022.54      15765.05       417.48 o                         
 -14   0   6      30253.28      31872.40      1080.21 o                         
 -12   0   6       6670.55       5691.50       180.70 o                         
 -10   0   6      28427.79      27577.44       672.79 o                         
  -8   0   6        377.06        642.54        68.23 o                         
  -6   0   6      25096.75      26049.10       633.12 o                         
  -4   0   6      51172.90      51641.93      1224.51 o                         
  -2   0   6        281.33        119.25        68.50 o                         
   0   0   6      12058.13      15803.99       619.74 o                         
   2   0   6      17131.13      15115.26       559.43 o                         
   4   0   6      11062.70      12799.76       345.86 o                         
   6   0   6       4215.48       4742.21       175.82 o                         
   8   0   6      26126.38      27158.06       776.92 o                         
  10   0   6        418.43        313.23        63.98 o                         
  12   0   6      33578.10      32912.27       941.56 o                         
  14   0   6        597.78        524.23        79.45 o                         
  16   0   6       5345.45       5459.13       235.77 o                         
  18   0   6       1308.87       1767.27       157.89 o                         
  20   0   6        404.00        432.94       123.69 o                         
  22   0   6        289.51         60.38        97.31 o                         
  24   0   6        454.66        472.98       103.00 o                         
 -29   1   6         39.11        137.14       248.10 o                         
 -27   1   6        170.69        497.06        77.73 o                         
 -25   1   6          0.05         45.60        69.92 o                         
 -23   1   6         62.14         47.48        61.11 o                         
 -21   1   6          4.21        121.08        63.00 o                         
 -19   1   6        191.16        179.05        38.59 o                         
 -17   1   6       5153.91       5557.47       135.13 o                         
 -15   1   6        601.85        654.62        45.85 o                         
 -13   1   6       4417.14       3819.38        99.41 o                         
 -11   1   6      39417.62      38549.18       655.72 o                         
  -9   1   6       8594.83       9566.78       183.58 o                         
  -7   1   6      11741.38      12441.76       227.74 o                         
  -5   1   6      28844.39      31456.81       574.59 o                         
  -3   1   6      23764.58      26076.52       523.82 o                         
  -1   1   6         69.14        170.14        36.60 o                         
   1   1   6     109961.31     105197.09      2026.94 o                         
   3   1   6       2678.40       1958.10       145.71 o                         
   5   1   6      60567.33      53585.10       908.60 o                         
   7   1   6       4112.62       3710.58       113.03 o                         
   9   1   6      19042.86      18461.21       344.68 o                         
  11   1   6      15455.94      16210.86       313.39 o                         
  13   1   6         28.40         99.90        49.73 o                         
  15   1   6        303.36        429.19        74.74 o                         
  17   1   6       1360.99       1614.14       127.37 o                         
  19   1   6       1503.78       1784.87       100.10 o                         
  21   1   6        440.45        673.60        68.81 o                         
  23   1   6         26.69        130.11        76.86 o                         
  25   1   6         21.24        168.89        89.22 o                         
 -28   2   6         89.52         47.55        97.94 o                         
 -26   2   6       2419.32       2818.60       272.99 o                         
 -24   2   6        655.58        583.35        80.69 o                         
 -22   2   6        755.45        422.00        65.31 o                         
 -20   2   6       2567.48       3026.57       115.74 o                         
 -18   2   6       1722.03       2106.02       125.74 o                         
 -16   2   6      23087.89      22361.76       433.67 o                         
 -14   2   6        300.87        326.26        67.50 o                         
 -12   2   6       7628.61       7017.77       215.64 o                         
 -10   2   6       5358.88       6985.54       159.05 o                         
  -8   2   6      14710.63      12706.24       252.34 o                         
  -6   2   6      17604.27      17087.44       357.02 o                         
  -4   2   6       7641.32       7881.38       239.90 o                         
  -2   2   6     341153.50     315184.44      8526.40 o                         
   0   2   6      24008.11      20053.19       412.80 o                         
   2   2   6      75539.17      74491.91      1441.97 o                         
   4   2   6      38362.43      38320.18       884.39 o                         
   6   2   6       8144.62       9917.22       204.31 o                         
   8   2   6        133.49         39.00        34.94 o                         
  10   2   6        196.11        198.88        37.29 o                         
  12   2   6       2623.11       2573.56       104.67 o                         
  14   2   6          2.87         -9.99        42.33 o                         
  16   2   6       2358.71       2288.14       144.34 o                         
  18   2   6      19127.21      18279.30       344.82 o                         
  20   2   6       1068.70       1344.39        89.78 o                         
  22   2   6         93.97         68.56        63.18 o                         
  24   2   6         41.28        -69.59        69.59 o                         
 -29   3   6        195.40        466.49       130.88 o                         
 -27   3   6         70.28         61.69        81.87 o                         
 -25   3   6       1289.61       1373.37       116.50 o                         
 -23   3   6       1948.69       1860.68       123.03 o                         
 -21   3   6      28423.27      28886.29       561.91 o                         
 -19   3   6       1386.82       1821.94       113.54 o                         
 -17   3   6         20.47         57.81        43.79 o                         
 -15   3   6       2860.31       2480.69        90.98 o                         
 -13   3   6        784.78       1197.38        75.72 o                         
 -11   3   6       3507.68       4482.31       116.77 o                         
  -9   3   6       6964.54       7362.34       163.35 o                         
  -7   3   6      23586.53      22193.82       454.30 o                         
  -5   3   6        577.95        754.50        59.64 o                         
  -3   3   6       2122.70       1350.30        72.85 o                         
  -1   3   6       3973.76       3699.94       183.00 o                         
   1   3   6        765.11        481.92        47.37 o                         
   3   3   6         21.56         30.70        37.18 o                         
   5   3   6      40074.73      38918.54       851.39 o                         
   7   3   6      21036.50      20493.43       374.49 o                         
   9   3   6       3785.06       3795.03       133.49 o                         
  11   3   6       5906.35       6083.66       139.54 o                         
  13   3   6        454.86        381.11        43.55 o                         
  15   3   6       1084.42        689.41       104.87 o                         
  17   3   6      14073.49      14373.96       306.60 o                         
  19   3   6        110.60        186.91        49.87 o                         
  21   3   6         71.24         57.01        53.80 o                         
  23   3   6        251.16        111.96       131.03 o                         
  25   3   6          0.46        158.62       261.20 o                         
 -28   4   6        793.28        736.23       224.66 o                         
 -26   4   6        218.61        176.53        91.89 o                         
 -24   4   6       3864.49       3797.84       182.85 o                         
 -22   4   6       4728.46       5282.44       162.95 o                         
 -20   4   6        412.73        456.98        96.08 o                         
 -18   4   6      34034.18      34464.08       700.66 o                         
 -16   4   6       2836.08       2658.69       111.35 o                         
 -14   4   6      27106.53      29986.15       672.23 o                         
 -12   4   6       1050.39        989.90       109.71 o                         
 -10   4   6       3088.29       3515.34        94.13 o                         
  -8   4   6      66972.88      69255.59      1344.47 o                         
  -6   4   6       6447.19       5861.38       143.26 o                         
  -4   4   6      27083.61      23882.28       484.65 o                         
  -2   4   6       5647.34       5429.37       210.96 o                         
   0   4   6        594.90        409.77        55.13 o                         
   2   4   6       2047.89       1816.51       141.24 o                         
   4   4   6       3394.71       3473.97       170.19 o                         
   6   4   6      17862.01      16821.74       315.73 o                         
   8   4   6      18235.69      18876.00       372.16 o                         
  10   4   6        812.38        772.88        58.59 o                         
  12   4   6       2523.92       2370.60        92.16 o                         
  14   4   6      10440.15      10632.31       234.25 o                         
  16   4   6       4108.92       4309.11       133.00 o                         
  18   4   6       1209.17        910.05        83.28 o                         
  20   4   6       1847.18       1604.61       181.82 o                         
  22   4   6         26.29         -8.32       126.79 o                         
  24   4   6         21.33        275.05       235.79 o                         
 -29   5   6        197.23        355.30       156.09 o                         
 -27   5   6         70.84        -86.42        86.42 o                         
 -25   5   6        115.66        131.78        79.40 o                         
 -23   5   6        372.47        197.66       118.86 o                         
 -21   5   6       4698.67       4538.41       187.13 o                         
 -19   5   6       4586.90       4657.77       249.13 o                         
 -17   5   6       6708.75       6798.59       206.06 o                         
 -15   5   6          8.70         58.07        68.25 o                         
 -13   5   6        437.89        393.65        47.25 o                         
 -11   5   6       3000.13       3337.24       190.19 o                         
  -9   5   6      10057.37       8771.44       188.05 o                         
  -7   5   6      50556.44      58324.33      1226.04 o                         
  -5   5   6       3912.17       3010.34       108.66 o                         
  -3   5   6        159.50        190.82        35.95 o                         
  -1   5   6      21402.80      21489.37       493.02 o                         
   1   5   6         45.41        194.59        54.32 o                         
   3   5   6        435.78        522.65        78.80 o                         
   5   5   6      21121.38      23910.53       429.85 o                         
   7   5   6       2785.17       2492.54        86.82 o                         
   9   5   6        576.89        579.08        55.30 o                         
  11   5   6       8372.74       8844.46       196.62 o                         
  13   5   6        271.41        324.55        42.78 o                         
  15   5   6        786.58        992.25        63.79 o                         
  17   5   6      13535.29      13864.78       377.56 o                         
  19   5   6       1093.75       1117.67       261.78 o                         
  21   5   6          0.31         80.05       285.35 o                         
  23   5   6        221.60         56.44       153.71 o                         
  25   5   6         13.37        695.80       295.03 o                         
 -28   6   6        525.81        522.47       116.18 o                         
 -26   6   6          3.22         44.60        79.48 o                         
 -24   6   6        538.08        567.95       117.74 o                         
 -22   6   6          5.64         -1.83        71.51 o                         
 -20   6   6       1665.14       1819.15       135.23 o                         
 -18   6   6         52.86        -50.43       118.17 o                         
 -16   6   6       2287.84       2043.00       154.19 o                         
 -14   6   6       1855.99       1622.19       136.29 o                         
 -12   6   6       3957.87       3410.04       159.99 o                         
 -10   6   6       2474.05       2795.99        85.21 o                         
  -8   6   6       3697.91       3067.97       106.43 o                         
  -6   6   6        301.23        317.63        44.53 o                         
  -4   6   6      52746.50      52447.12       891.00 o                         
  -2   6   6         19.49         38.72        33.85 o                         
   0   6   6      52211.36      53270.67      1152.91 o                         
   2   6   6       9143.65       9212.55       205.03 o                         
   4   6   6        309.82        132.32        39.74 o                         
   6   6   6      56073.81      58801.10       942.47 o                         
   8   6   6        316.21        320.27        37.28 o                         
  10   6   6       2866.46       3286.16       103.60 o                         
  12   6   6        211.96        260.30        39.45 o                         
  14   6   6          9.47         86.16       131.14 o                         
  16   6   6       1865.98       1886.54       155.36 o                         
  18   6   6        398.19        194.14       107.89 o                         
  20   6   6        605.20        353.37       129.70 o                         
  22   6   6        269.14        483.87       155.35 o                         
 -27   7   6         83.08        214.56       230.42 o                         
 -25   7   6        207.51        245.33       135.03 o                         
 -23   7   6        933.68       1040.57       134.73 o                         
 -21   7   6        203.29        245.17       108.33 o                         
 -19   7   6        775.16        879.53       182.39 o                         
 -17   7   6         98.09        191.61        91.12 o                         
 -15   7   6        610.77        723.53        95.73 o                         
 -13   7   6          0.18         29.35        71.71 o                         
 -11   7   6        172.59        110.74        35.47 o                         
  -9   7   6       3585.06       3319.27       103.20 o                         
  -7   7   6       3284.58       3502.00       112.54 o                         
  -5   7   6      23859.43      23727.96       425.23 o                         
  -3   7   6      23667.96      26299.34       497.53 o                         
  -1   7   6       7989.48       6858.55       238.08 o                         
   1   7   6      54624.78      55046.60      1085.00 o                         
   3   7   6        503.33        348.52        42.22 o                         
   5   7   6      13995.83      15208.03       294.07 o                         
   7   7   6       6435.32       6885.84       149.20 o                         
   9   7   6       1400.94       1357.34        71.04 o                         
  11   7   6        141.24         65.43        48.40 o                         
  13   7   6         20.87         24.73       104.08 o                         
  15   7   6         43.57         11.00       104.04 o                         
  17   7   6       2648.31       2651.77       184.17 o                         
  19   7   6          1.97        -34.61       128.80 o                         
  21   7   6         69.24        100.61       133.37 o                         
  23   7   6         58.18        522.69       262.09 o                         
 -26   8   6         22.94       -224.66       224.66 o                         
 -24   8   6        843.76       1071.83       155.25 o                         
 -22   8   6        147.20        289.77       122.89 o                         
 -20   8   6       2468.41       2723.35       229.98 o                         
 -18   8   6        296.47        277.50        97.46 o                         
 -16   8   6      15056.76      15610.19       479.58 o                         
 -14   8   6        395.00        355.36        87.25 o                         
 -12   8   6      12137.19      13027.13       335.18 o                         
 -10   8   6       3560.31       3465.56       108.59 o                         
  -8   8   6       8241.75       9045.57       208.35 o                         
  -6   8   6      15371.92      18562.36       452.08 o                         
  -4   8   6        224.78        241.97        40.76 o                         
  -2   8   6        751.87        553.22        63.87 o                         
   0   8   6       2667.70       2413.42       127.27 o                         
   2   8   6       2521.02       3035.37       145.66 o                         
   4   8   6       2522.17       2791.28        97.26 o                         
   6   8   6        506.30        488.23        52.03 o                         
   8   8   6       3066.14       2901.43       105.21 o                         
  10   8   6       4007.51       4019.80       108.01 o                         
  12   8   6       1478.43       1760.24       142.97 o                         
  14   8   6         91.03         74.21        92.45 o                         
  16   8   6        786.83        784.36       115.25 o                         
  18   8   6          0.03        -79.13       110.36 o                         
  20   8   6        105.43       -168.28       168.28 o                         
  22   8   6        276.28        261.70       336.21 o                         
 -27   9   6        176.04       -255.44       269.99 o                         
 -25   9   6         32.38         26.06       164.76 o                         
 -23   9   6         68.60       -120.45       130.50 o                         
 -21   9   6        161.81        207.73       172.01 o                         
 -19   9   6        514.97        589.96       131.96 o                         
 -17   9   6       2155.61       2047.56       247.31 o                         
 -15   9   6      36245.68      37866.64       990.89 o                         
 -13   9   6      11709.71      12141.95       329.59 o                         
 -11   9   6       2549.95       2370.62        95.58 o                         
  -9   9   6        305.04        315.77        66.63 o                         
  -7   9   6       1058.62        703.79        97.24 o                         
  -5   9   6          7.07         42.54        54.23 o                         
  -3   9   6        799.20        771.45        96.11 o                         
  -1   9   6        965.05        935.28        93.70 o                         
   1   9   6       4689.72       4817.82       169.70 o                         
   3   9   6        130.63          4.89        60.14 o                         
   5   9   6       3827.19       4192.31       124.75 o                         
   7   9   6       1883.21       1904.01        89.59 o                         
   9   9   6       8257.85       8601.30       183.25 o                         
  11   9   6         13.22         15.13        62.84 o                         
  13   9   6       7603.55       8148.34       272.69 o                         
  15   9   6         21.12        137.59        99.75 o                         
  17   9   6         83.28        228.88       130.83 o                         
  19   9   6       2250.79       2281.91       706.73 o                         
  21   9   6        109.02        -50.73       166.18 o                         
  23   9   6       1516.61       1384.05       333.21 o                         
 -26  10   6        364.60       -188.15       252.37 o                         
 -24  10   6          0.87        118.84       156.19 o                         
 -22  10   6         47.58       -184.84       244.69 o                         
 -20  10   6        879.75        852.12       174.38 o                         
 -18  10   6         32.09         88.21       107.64 o                         
 -16  10   6       2163.66       1815.28       215.85 o                         
 -14  10   6       9744.19       9934.21       286.81 o                         
 -12  10   6       3072.34       3320.58       139.92 o                         
 -10  10   6        511.26        582.25        72.77 o                         
  -8  10   6       5210.96       4887.52       149.99 o                         
  -6  10   6      19366.96      21540.04       401.16 o                         
  -4  10   6       1855.48       2006.05        88.40 o                         
  -2  10   6       1448.93       1541.12       186.05 o                         
   0  10   6        626.73        793.43        66.08 o                         
   2  10   6          8.88         81.22        63.13 o                         
   4  10   6       7244.44       7613.80       183.85 o                         
   6  10   6        324.46        262.53        49.89 o                         
   8  10   6       1650.52       1488.88        78.46 o                         
  10  10   6        434.84        262.69        68.90 o                         
  12  10   6        307.07        228.30        98.63 o                         
  14  10   6        105.28         69.78       100.73 o                         
  16  10   6        113.06        -36.83       280.82 o                         
  18  10   6        491.24        419.38       210.31 o                         
  20  10   6          5.17        266.64       161.99 o                         
  22  10   6        917.95        982.23       309.93 o                         
 -25  11   6         58.51        -70.42       265.49 o                         
 -23  11   6       1155.15       1420.16       308.43 o                         
 -21  11   6         13.33       -151.37       151.37 o                         
 -19  11   6        439.08        266.70       189.29 o                         
 -17  11   6       1457.88       1652.30       172.11 o                         
 -15  11   6        433.75        413.74        79.41 o                         
 -13  11   6        947.66       1257.23       111.13 o                         
 -11  11   6         18.45         32.25        56.34 o                         
  -9  11   6       6357.44       6845.50       191.88 o                         
  -7  11   6      12344.16      14527.65       293.25 o                         
  -5  11   6       3010.55       3542.72       114.10 o                         
  -3  11   6      13014.53      13029.57       296.04 o                         
  -1  11   6       9317.73       8717.01       231.85 o                         
   1  11   6        187.00        169.33        59.67 o                         
   3  11   6      40567.36      42529.01       752.54 o                         
   5  11   6       3717.33       4087.58       196.84 o                         
   7  11   6       3035.76       3161.73       116.81 o                         
   9  11   6        514.39        428.80        54.31 o                         
  11  11   6        646.47        645.26        81.27 o                         
  13  11   6         27.81         89.83       103.24 o                         
  15  11   6          0.02       -151.62       151.62 o                         
  17  11   6         67.53         79.28       124.08 o                         
  19  11   6          0.26        141.12       161.93 o                         
  21  11   6         22.78        132.27       275.51 o                         
 -24  12   6         62.81        414.56       288.72 o                         
 -22  12   6        234.70        143.25       162.67 o                         
 -20  12   6        446.24         81.26       155.66 o                         
 -18  12   6         33.65        110.51       163.23 o                         
 -16  12   6       2240.24       2569.36       136.40 o                         
 -14  12   6        120.88        134.49        62.40 o                         
 -12  12   6       2512.34       2705.63       122.91 o                         
 -10  12   6       5844.45       5834.80       181.09 o                         
  -8  12   6       2459.40       2890.79       127.35 o                         
  -6  12   6       4220.73       3997.63       130.92 o                         
  -4  12   6        956.76       1236.99       143.80 o                         
  -2  12   6        413.31        252.05        62.48 o                         
   0  12   6      12810.92      12976.01       290.74 o                         
   2  12   6      21916.76      21549.92       453.13 o                         
   4  12   6       1838.51       1964.62       105.60 o                         
   6  12   6        107.06        106.27        90.69 o                         
   8  12   6        315.89        448.14        73.26 o                         
  10  12   6        378.53        103.21       121.20 o                         
  12  12   6         40.20        116.83       114.86 o                         
  14  12   6         55.16        262.34       181.95 o                         
  16  12   6         51.45         -4.07       366.56 o                         
  18  12   6        113.39       -273.23       273.23 o                         
  20  12   6         95.28        200.36       245.81 o                         
 -23  13   6        676.47        468.50       199.33 o                         
 -21  13   6         78.69         72.81       167.18 o                         
 -19  13   6        499.37        428.54       155.91 o                         
 -17  13   6        962.90       1239.61       216.29 o                         
 -15  13   6         32.94         67.23        97.46 o                         
 -13  13   6       2291.36       2532.00       205.51 o                         
 -11  13   6       2763.45       2959.38       150.68 o                         
  -9  13   6          7.36          5.14        68.88 o                         
  -7  13   6      19638.26      19223.56       382.09 o                         
  -5  13   6        667.27        570.31        60.90 o                         
  -3  13   6       1356.33        900.75       141.39 o                         
  -1  13   6        484.14        263.73        87.48 o                         
   1  13   6       1573.82       1213.03       133.10 o                         
   3  13   6       2385.21       2794.71       194.70 o                         
   5  13   6        536.11        757.29        67.43 o                         
   7  13   6          2.29         61.27        75.65 o                         
   9  13   6        864.52        602.19        99.72 o                         
  11  13   6       5383.09       5142.24       205.87 o                         
  13  13   6        603.29        609.13       143.00 o                         
  15  13   6          4.71        267.52       329.02 o                         
  17  13   6          1.39        254.75       591.88 o                         
  19  13   6        845.50        371.41       200.66 o                         
 -22  14   6        220.27        558.80       331.82 o                         
 -20  14   6       1040.79       1054.70       199.10 o                         
 -18  14   6        342.31        530.30       283.34 o                         
 -16  14   6       2531.28       2431.68       251.31 o                         
 -14  14   6       1586.91       1592.41       245.54 o                         
 -12  14   6        258.63        529.65       181.12 o                         
 -10  14   6       1921.84       2037.12       134.36 o                         
  -8  14   6        231.29         97.62        73.92 o                         
  -6  14   6        252.48        131.52        59.08 o                         
  -4  14   6         10.09         21.86        67.80 o                         
  -2  14   6        321.49        223.96        98.03 o                         
   0  14   6       1157.33        879.36       110.53 o                         
   2  14   6        595.24        646.71       102.20 o                         
   4  14   6       1944.63       2097.95       122.33 o                         
   6  14   6        579.00        533.56        69.07 o                         
   8  14   6       4550.56       4745.85       157.58 o                         
  10  14   6       1681.60       1776.32       130.14 o                         
  12  14   6        264.27        431.68        99.65 o                         
  14  14   6        234.26        156.95       107.80 o                         
  16  14   6        307.62        179.45       181.64 o                         
  18  14   6        756.33        601.04       214.81 o                         
 -21  15   6         48.38        173.40       300.64 o                         
 -19  15   6        204.84         95.41       184.90 o                         
 -17  15   6        373.59        523.18       118.88 o                         
 -15  15   6        243.19        280.61        91.30 o                         
 -13  15   6        759.10        682.58        90.30 o                         
 -11  15   6        102.55        100.14       103.13 o                         
  -9  15   6         81.10        157.45       116.13 o                         
  -7  15   6        144.05        395.40       129.48 o                         
  -5  15   6         21.11        129.70        63.09 o                         
  -3  15   6       4686.73       4878.59       179.92 o                         
  -1  15   6        292.02        286.57        86.00 o                         
   1  15   6         95.51         38.30        77.46 o                         
   3  15   6         75.87         -7.79        57.97 o                         
   5  15   6       1391.70       1481.63       137.48 o                         
   7  15   6       1292.38        897.38       156.75 o                         
   9  15   6          1.67         42.33        93.95 o                         
  11  15   6        261.62        154.66       102.80 o                         
  13  15   6        165.33         66.26       157.44 o                         
  15  15   6        262.76        550.81       198.89 o                         
 -18  16   6        232.06        271.76       158.48 o                         
 -16  16   6        354.91        528.58       124.10 o                         
 -14  16   6        208.16        253.80       121.82 o                         
 -12  16   6         16.40         59.92        92.63 o                         
 -10  16   6         28.11        -10.04        88.11 o                         
  -8  16   6        159.72        310.59       111.34 o                         
  -6  16   6        138.00        208.93       100.14 o                         
  -4  16   6        236.07        210.38       256.13 o                         
  -2  16   6       2004.19       1977.83       170.37 o                         
   0  16   6        853.97        652.64       160.28 o                         
   2  16   6       2229.70       2299.54       222.52 o                         
   4  16   6        417.52        355.60        95.24 o                         
   6  16   6        435.51        573.59       119.90 o                         
   8  16   6        315.59        280.78       103.34 o                         
  10  16   6         16.63         42.39       109.14 o                         
  12  16   6        738.83       1018.39       290.31 o                         
  14  16   6          8.48        185.62       133.89 o                         
 -17  17   6         77.76        190.98       107.49 o                         
 -15  17   6          7.91        185.26       110.13 o                         
 -13  17   6        187.72         14.58       119.17 o                         
 -11  17   6        177.82        345.41       105.49 o                         
  -9  17   6         83.54         -5.75       102.34 o                         
  -7  17   6        133.58        -75.89        75.89 o                         
  -5  17   6        187.87        148.67        92.36 o                         
  -3  17   6         91.40         14.60        83.74 o                         
  -1  17   6         24.36          9.11        83.74 o                         
   1  17   6        614.52        367.15       113.90 o                         
   3  17   6        455.26        362.02        99.78 o                         
   5  17   6         35.80        152.52       129.85 o                         
   7  17   6         11.62        -52.62        78.14 o                         
   9  17   6        257.56        235.64       121.31 o                         
  11  17   6       1084.74        736.59       138.84 o                         
  13  17   6       1003.12       1211.39       183.01 o                         
 -14  18   6       1616.96       2278.35       359.38 o                         
 -12  18   6         44.56         66.46       172.68 o                         
 -10  18   6        144.45        -63.01       111.67 o                         
  -8  18   6        645.39        362.04       126.91 o                         
  -6  18   6          0.34        -95.22        95.22 o                         
  -4  18   6        120.25        327.32        96.18 o                         
  -2  18   6         73.32        -89.12        89.12 o                         
   0  18   6        453.96        586.52        99.69 o                         
   2  18   6        573.19        439.95       105.35 o                         
   4  18   6        234.29         89.42       104.86 o                         
   6  18   6        100.02         97.21       120.28 o                         
   8  18   6         63.74        140.44       186.65 o                         
 -11  19   6         15.34         -4.69       154.38 o                         
  -9  19   6          9.01        417.41       160.35 o                         
  -7  19   6        167.28        173.19       148.84 o                         
  -5  19   6        449.71        170.41       102.93 o                         
  -3  19   6          3.61        -57.34       106.09 o                         
  -1  19   6         64.95        124.30       104.13 o                         
   1  19   6        194.74        330.08       124.62 o                         
   3  19   6        197.81        258.11       115.50 o                         
   5  19   6        932.55        873.61       206.28 o                         
   7  19   6        209.79        219.86       126.80 o                         
  -6  20   6       1847.28       1952.65       333.77 o                         
 -29   1   7          1.67        245.32       180.59 o                         
 -27   1   7       1555.15       1603.82       127.33 o                         
 -25   1   7        207.17        321.97        84.40 o                         
 -23   1   7        366.07        351.49        65.55 o                         
 -21   1   7       2399.31       2368.56       121.79 o                         
 -19   1   7       3873.93       4331.12       150.47 o                         
 -17   1   7          1.32         31.11        34.44 o                         
 -15   1   7       4437.34       4182.65       108.65 o                         
 -13   1   7      11944.16      12768.03       241.44 o                         
 -11   1   7       5292.94       4955.36       173.25 o                         
  -9   1   7          0.60         11.78        29.60 o                         
  -7   1   7        646.43        636.37        56.78 o                         
  -5   1   7      10236.31       9543.68       202.66 o                         
  -3   1   7     258969.31     248496.31      5830.79 o                         
  -1   1   7        808.57       1260.45        73.67 o                         
   1   1   7       2828.82       2200.76       197.40 o                         
   3   1   7       7362.80       6160.27       159.12 o                         
   5   1   7      37039.38      41795.07       829.58 o                         
   7   1   7      31773.04      30369.07       570.02 o                         
   9   1   7       3377.91       4507.43       279.14 o                         
  11   1   7       9451.02      10046.23       281.15 o                         
  13   1   7        277.65        235.43        52.38 o                         
  15   1   7       5386.45       5580.04       169.09 o                         
  17   1   7       2245.47       2280.58       178.06 o                         
  19   1   7       1845.61       1797.64       153.06 o                         
  21   1   7          0.02        110.16        68.27 o                         
  23   1   7       1046.32       1213.25       200.74 o                         
  25   1   7         95.79        -73.88       141.28 o                         
 -28   2   7        140.97        172.65        82.99 o                         
 -26   2   7          0.95        -58.53        85.90 o                         
 -24   2   7       3272.04       3511.39       254.41 o                         
 -22   2   7        200.91         85.90        60.08 o                         
 -20   2   7       1329.48       1397.10       101.61 o                         
 -18   2   7        121.07        102.11        48.20 o                         
 -16   2   7        345.44        440.96        46.52 o                         
 -14   2   7      13005.58      12918.71       285.56 o                         
 -12   2   7      23738.73      23729.26       449.61 o                         
 -10   2   7       6230.56       6436.28       154.54 o                         
  -8   2   7        460.49        521.49        43.12 o                         
  -6   2   7       3614.58       3683.21       123.17 o                         
  -4   2   7      78280.91      78417.78      1553.46 o                         
  -2   2   7      12979.69      13179.10       286.68 o                         
   0   2   7      22462.98      23258.34       443.55 o                         
   2   2   7       9956.31       9948.55       287.84 o                         
   4   2   7        691.87       1081.78        84.49 o                         
   6   2   7       1284.02       1187.97        77.07 o                         
   8   2   7       2174.51       2211.11        86.15 o                         
  10   2   7       3825.68       3823.66       107.97 o                         
  12   2   7        992.52        974.74       120.98 o                         
  14   2   7          3.35        137.77        57.12 o                         
  16   2   7        545.88        492.42        75.79 o                         
  18   2   7        347.66        350.12        64.18 o                         
  20   2   7         65.83        104.71        60.20 o                         
  22   2   7        604.86        562.18        90.61 o                         
  24   2   7         35.71        -65.24        65.24 o                         
 -29   3   7          0.18        -73.94       118.44 o                         
 -27   3   7         27.64         83.35        80.19 o                         
 -25   3   7        236.90        311.38        75.96 o                         
 -23   3   7       1793.86       1614.45       113.88 o                         
 -21   3   7        316.54        650.31        63.94 o                         
 -19   3   7        380.43        486.18        59.49 o                         
 -17   3   7       3265.46       2958.38       106.15 o                         
 -15   3   7       2531.94       2403.83       170.92 o                         
 -13   3   7       1982.01       2358.58        93.39 o                         
 -11   3   7      25487.59      25031.94       471.12 o                         
  -9   3   7      16198.60      18928.19       363.81 o                         
  -7   3   7      13369.54      12896.06       288.24 o                         
  -5   3   7       1635.55       1665.49        87.05 o                         
  -3   3   7       6659.71       7252.65       353.61 o                         
  -1   3   7          5.23        -15.68        51.96 o                         
   1   3   7       8911.54       9847.42       230.88 o                         
   3   3   7       3193.21       3718.05       191.11 o                         
   5   3   7        487.48        405.27        63.95 o                         
   7   3   7        352.69        271.92        55.65 o                         
   9   3   7         45.27         36.86        40.07 o                         
  11   3   7         44.27         36.68        42.53 o                         
  13   3   7      15215.00      16452.42       328.93 o                         
  15   3   7      10480.23      10981.05       228.85 o                         
  17   3   7       3524.40       3395.29       117.01 o                         
  19   3   7        286.72        225.98        55.17 o                         
  21   3   7        297.89        218.17        79.76 o                         
  23   3   7        210.02        151.57       160.20 o                         
 -28   4   7         45.13         23.39       111.88 o                         
 -26   4   7          8.87        -40.16        80.25 o                         
 -24   4   7       1152.15       1054.70        90.74 o                         
 -22   4   7        751.18        856.34       166.24 o                         
 -20   4   7        626.21        392.75        54.22 o                         
 -18   4   7        781.72        759.95        61.07 o                         
 -16   4   7        182.61        276.93        42.69 o                         
 -14   4   7       4789.42       4981.63       123.41 o                         
 -12   4   7      13037.03      13379.50       293.90 o                         
 -10   4   7       4970.22       4689.99       131.88 o                         
  -8   4   7         66.72         74.58        49.06 o                         
  -6   4   7        943.59        633.11        51.85 o                         
  -4   4   7       2131.98       2075.29       119.97 o                         
  -2   4   7        253.59        254.11        58.76 o                         
   0   4   7      11614.92      10985.61       236.93 o                         
   2   4   7      20296.66      18688.49       712.31 o                         
   4   4   7       1590.35       1570.63        80.47 o                         
   6   4   7       1629.02       1225.46        74.70 o                         
   8   4   7        953.75        985.25        83.16 o                         
  10   4   7       3359.27       3203.45       104.88 o                         
  12   4   7         41.65         21.19        44.12 o                         
  14   4   7       5956.78       6549.39       227.78 o                         
  16   4   7       1084.09       1297.99        89.35 o                         
  18   4   7        912.83        817.96        82.34 o                         
  20   4   7        567.73        959.08       644.62 o                         
  22   4   7         96.48        202.90       177.96 o                         
  24   4   7        625.87        642.82       271.73 o                         
 -29   5   7         21.83       -197.48       270.92 o                         
 -27   5   7        304.71        106.40        88.03 o                         
 -25   5   7        959.69       1007.97       110.23 o                         
 -23   5   7       2118.23       2241.17       143.03 o                         
 -21   5   7        117.47        103.01        75.03 o                         
 -19   5   7        454.34        570.18       100.81 o                         
 -17   5   7       8973.35       8513.49       241.69 o                         
 -15   5   7        886.46        733.91        66.68 o                         
 -13   5   7        577.14        625.30        55.78 o                         
 -11   5   7        704.30        619.12        48.38 o                         
  -9   5   7        748.45        714.30        59.36 o                         
  -7   5   7      64547.84      68855.41      1240.17 o                         
  -5   5   7      18895.68      19931.44       417.75 o                         
  -3   5   7       1593.73       1571.09        78.02 o                         
  -1   5   7       2870.83       2617.02       136.40 o                         
   1   5   7         11.18        132.94        44.41 o                         
   3   5   7       1352.73       1041.31        63.88 o                         
   5   5   7      23051.13      24039.53       406.89 o                         
   7   5   7       1833.86       1795.69       101.99 o                         
   9   5   7        755.88        831.68        64.13 o                         
  11   5   7        349.10        342.75        45.79 o                         
  13   5   7       1165.03       1058.98        84.60 o                         
  15   5   7       1516.18       1270.25        76.64 o                         
  17   5   7        621.20        840.69        99.57 o                         
  19   5   7        227.80        181.87       116.12 o                         
  21   5   7        382.27        394.97       139.26 o                         
  23   5   7        254.50        179.89       232.88 o                         
 -28   6   7        293.76        108.17       107.69 o                         
 -26   6   7        150.51        193.75        78.41 o                         
 -24   6   7        173.48        314.39        72.41 o                         
 -22   6   7          2.92        -64.95       124.71 o                         
 -20   6   7       1653.77       1628.94       151.06 o                         
 -18   6   7       2196.50       2091.50       219.95 o                         
 -16   6   7       2714.49       2991.15       171.94 o                         
 -14   6   7        170.83         46.26        70.20 o                         
 -12   6   7         42.43        102.91        37.30 o                         
 -10   6   7      20162.18      21647.24       415.64 o                         
  -8   6   7       4376.89       4883.90       133.18 o                         
  -6   6   7       1031.24       1112.18        79.62 o                         
  -4   6   7        656.17        718.95        51.16 o                         
  -2   6   7      16261.16      16380.17       962.15 o                         
   0   6   7      11731.73      12003.02       290.72 o                         
   2   6   7       2941.88       3119.41       103.00 o                         
   4   6   7      22231.02      22323.65       407.80 o                         
   6   6   7        557.84        960.10        89.29 o                         
   8   6   7       3273.12       3442.33       107.48 o                         
  10   6   7          0.04         21.06        40.96 o                         
  12   6   7       3319.52       3286.20       108.46 o                         
  14   6   7         25.16         45.80        55.66 o                         
  16   6   7        603.14        506.35       109.10 o                         
  18   6   7       1545.42       1704.09       154.69 o                         
  20   6   7        492.43        745.52       254.76 o                         
  22   6   7        169.09         17.15       200.98 o                         
  24   6   7         21.65       -261.72       261.72 o                         
 -27   7   7        189.91        533.30       231.36 o                         
 -25   7   7       2532.66       2974.45       269.59 o                         
 -23   7   7         90.30        102.91       120.70 o                         
 -21   7   7        150.79         92.37       187.14 o                         
 -19   7   7        357.14        371.65       133.70 o                         
 -17   7   7          9.72        138.38       190.96 o                         
 -15   7   7        115.81         18.02        84.86 o                         
 -13   7   7       2087.18       2260.81        98.61 o                         
 -11   7   7       5074.66       5609.09       159.69 o                         
  -9   7   7        455.48        329.68        46.08 o                         
  -7   7   7       1364.03       1474.96       136.21 o                         
  -5   7   7      47145.87      47474.14       813.93 o                         
  -3   7   7       9375.71       9043.43       202.13 o                         
  -1   7   7      35568.77      31600.69       711.06 o                         
   1   7   7         42.44        148.61        57.79 o                         
   3   7   7         71.06         98.27        40.44 o                         
   5   7   7      18555.40      20119.45       376.33 o                         
   7   7   7      11259.75      12072.56       230.42 o                         
   9   7   7       1436.57       1510.66        98.42 o                         
  11   7   7        805.79        805.20        64.97 o                         
  13   7   7        548.53        427.30        78.51 o                         
  15   7   7       2846.20       2714.37       191.93 o                         
  17   7   7       1041.57        771.60       121.84 o                         
  19   7   7        943.64        829.81       165.89 o                         
  21   7   7        105.03       -120.54       149.10 o                         
  23   7   7         29.68        439.07       269.90 o                         
 -28   8   7         17.45        349.10       280.99 o                         
 -26   8   7        163.33        107.13       182.79 o                         
 -24   8   7        180.81        291.89       137.05 o                         
 -22   8   7       1071.00       1054.96       154.74 o                         
 -20   8   7          0.92        -37.73       102.11 o                         
 -18   8   7       2533.24       2730.79       348.89 o                         
 -16   8   7        331.76        177.25       164.67 o                         
 -14   8   7       3665.32       3323.83       180.89 o                         
 -12   8   7       1020.47        787.73        64.77 o                         
 -10   8   7       2873.29       2730.71       100.39 o                         
  -8   8   7         89.88        165.90        45.67 o                         
  -6   8   7         16.50         38.92        52.86 o                         
  -4   8   7        269.67        367.25        44.00 o                         
  -2   8   7      23835.71      24632.25      1021.72 o                         
   0   8   7       2212.61       1968.83       115.37 o                         
   2   8   7       4624.31       4241.76       128.01 o                         
   4   8   7       2374.87       2620.63        95.32 o                         
   6   8   7       4099.90       4714.71       133.85 o                         
   8   8   7        598.60        469.99        68.39 o                         
  10   8   7         52.73          0.26        71.76 o                         
  12   8   7       1099.76       1300.00        80.66 o                         
  14   8   7          3.97        -94.04        94.04 o                         
  16   8   7        306.36        340.01       170.80 o                         
  18   8   7        280.22         93.53       121.74 o                         
  20   8   7        643.83        883.32       160.96 o                         
  22   8   7         37.18         23.99       262.27 o                         
 -27   9   7          6.30       -189.64       267.48 o                         
 -25   9   7        452.30        641.26       163.42 o                         
 -23   9   7       1420.99       1322.14       162.36 o                         
 -21   9   7       1067.58        897.56       132.82 o                         
 -19   9   7         40.70        141.04       260.73 o                         
 -17   9   7       2535.03       1766.78       175.37 o                         
 -15   9   7        107.47        298.72       144.45 o                         
 -13   9   7       2937.03       2698.29       156.28 o                         
 -11   9   7       3208.92       3775.33       140.03 o                         
  -9   9   7       1251.99       1060.89        80.62 o                         
  -7   9   7        179.06        154.42        76.07 o                         
  -5   9   7       6969.51       8242.08       184.40 o                         
  -3   9   7         51.44         72.38        51.68 o                         
  -1   9   7       1029.26        985.43       128.83 o                         
   1   9   7       3333.67       3327.81       146.42 o                         
   3   9   7       2701.46       2712.68       114.43 o                         
   5   9   7        518.80        709.62        54.97 o                         
   7   9   7        562.78        489.19        45.83 o                         
   9   9   7       1736.63       1737.08        81.57 o                         
  11   9   7       4757.11       4822.84       139.91 o                         
  13   9   7        865.05        856.63       108.60 o                         
  15   9   7        627.24        918.25       119.94 o                         
  17   9   7        431.92        349.99       124.93 o                         
  19   9   7        415.53        723.32       236.74 o                         
  21   9   7          0.64        -58.22       255.88 o                         
 -26  10   7        332.34        388.21       276.50 o                         
 -24  10   7        503.86        548.68       166.31 o                         
 -22  10   7          1.49         42.24       134.53 o                         
 -20  10   7         17.70        -31.97       136.09 o                         
 -18  10   7       9397.01       8604.19       349.43 o                         
 -16  10   7       2218.70       1953.06       268.45 o                         
 -14  10   7        225.85          9.94       125.05 o                         
 -12  10   7       1958.97       2224.05       131.97 o                         
 -10  10   7       3577.06       3344.07       132.74 o                         
  -8  10   7       3315.25       3926.18       201.88 o                         
  -6  10   7       7888.58       8389.54       191.99 o                         
  -4  10   7       5001.95       5308.26       143.68 o                         
  -2  10   7        366.41        143.60        97.91 o                         
   0  10   7       3507.98       3947.26       144.94 o                         
   2  10   7        382.10        464.37        59.88 o                         
   4  10   7       1338.95       1316.25        79.51 o                         
   6  10   7       1166.75       1365.77        95.83 o                         
   8  10   7        796.77        874.56       107.06 o                         
  10  10   7      10403.30      11075.29       228.97 o                         
  12  10   7          1.06        183.37       104.84 o                         
  14  10   7          3.42         63.19       137.02 o                         
  16  10   7        363.48        315.90       125.74 o                         
  18  10   7       1145.43        985.61       150.32 o                         
  20  10   7        239.60         94.32       171.07 o                         
 -25  11   7          5.06       -154.78       261.21 o                         
 -23  11   7        226.70        391.29       203.40 o                         
 -21  11   7        382.48        424.13       201.21 o                         
 -19  11   7        309.23        335.69       128.21 o                         
 -17  11   7       1333.76       1591.28       223.39 o                         
 -15  11   7        479.14        626.43        65.82 o                         
 -13  11   7       1139.27       1123.63        92.86 o                         
 -11  11   7       3522.82       3771.14       147.93 o                         
  -9  11   7       3423.92       3775.74       139.61 o                         
  -7  11   7        226.79        196.50        59.27 o                         
  -5  11   7        746.85        832.32        68.15 o                         
  -3  11   7         16.78          0.91        39.88 o                         
  -1  11   7       1538.89       1134.42        74.74 o                         
   1  11   7       6599.27       7074.36       214.45 o                         
   3  11   7        668.55        918.56        75.12 o                         
   5  11   7         22.99        -23.80        55.08 o                         
   7  11   7        154.05         19.04        53.00 o                         
   9  11   7       3618.84       3478.01       109.33 o                         
  11  11   7        612.55        592.62       103.31 o                         
  13  11   7       6457.74       7734.88       311.44 o                         
  15  11   7       1092.63        919.12       140.24 o                         
  17  11   7        544.70        418.36       135.33 o                         
  19  11   7        123.24        203.95       171.72 o                         
 -24  12   7        111.65        383.81       230.16 o                         
 -22  12   7        333.59        147.57       161.75 o                         
 -20  12   7       1391.80       1199.48       223.36 o                         
 -18  12   7        251.67        423.76       203.63 o                         
 -16  12   7       2172.44       1914.53       114.97 o                         
 -14  12   7         75.09         -5.90       173.98 o                         
 -12  12   7       5537.31       5375.60       166.29 o                         
 -10  12   7         64.39        173.31       107.67 o                         
  -8  12   7       2185.36       2697.89       135.86 o                         
  -6  12   7       7422.98       7287.86       187.64 o                         
  -4  12   7       2140.60       2471.59       164.34 o                         
  -2  12   7       1449.19       1178.91       139.15 o                         
   0  12   7         85.35        115.63        58.14 o                         
   2  12   7        118.57         94.23        89.73 o                         
   4  12   7         46.45         68.49        54.90 o                         
   6  12   7         38.57         -6.52        56.69 o                         
   8  12   7       1662.74       1779.30       106.82 o                         
  10  12   7       2711.90       2520.95       154.94 o                         
  12  12   7       1510.68       1750.12       224.94 o                         
  14  12   7        473.44        466.94       136.54 o                         
  16  12   7          6.69        293.96       212.82 o                         
  18  12   7        562.43        510.21       220.24 o                         
 -23  13   7         25.29       -193.99       193.99 o                         
 -21  13   7         51.50         66.91       248.10 o                         
 -19  13   7       2250.56       2280.73       530.80 o                         
 -17  13   7       1776.70       1583.11       396.14 o                         
 -15  13   7        321.22        459.66        92.66 o                         
 -13  13   7         46.92         21.17        76.13 o                         
 -11  13   7        251.01        305.91        73.91 o                         
  -9  13   7         66.23         74.54        87.67 o                         
  -7  13   7          4.33        187.96        67.99 o                         
  -5  13   7      12284.39      12881.88       282.50 o                         
  -3  13   7       9861.74       8963.93       218.87 o                         
  -1  13   7         54.00        136.79        94.59 o                         
   1  13   7      22551.81      21724.00       995.17 o                         
   3  13   7       3359.38       3407.42       172.15 o                         
   5  13   7       4419.60       4080.83       150.58 o                         
   7  13   7       5564.89       5245.17       193.55 o                         
   9  13   7       3608.09       3728.50       119.90 o                         
  11  13   7         12.66        -35.89       126.18 o                         
  13  13   7        119.55        296.14       164.93 o                         
  15  13   7         81.07       -112.98       150.92 o                         
  17  13   7        325.97        188.70       173.94 o                         
 -22  14   7         59.91        -17.78       356.48 o                         
 -20  14   7        395.50        427.98       340.65 o                         
 -18  14   7        912.61        986.07       275.80 o                         
 -16  14   7        232.46        358.02       177.68 o                         
 -14  14   7          4.56        -32.23        95.55 o                         
 -12  14   7        314.56        386.05       131.65 o                         
 -10  14   7        980.97       1003.07       177.50 o                         
  -8  14   7       1856.73       1784.47       205.21 o                         
  -6  14   7       1703.31       1503.58       114.50 o                         
  -4  14   7        223.74        151.42       118.94 o                         
  -2  14   7        238.90        388.93       147.81 o                         
   0  14   7       2975.53       3006.11       146.82 o                         
   2  14   7       1648.08       1291.70       130.27 o                         
   4  14   7       3327.32       3041.77       135.30 o                         
   6  14   7        588.73        514.59       109.05 o                         
   8  14   7        283.99        168.76        55.22 o                         
  10  14   7        107.17        343.96       112.90 o                         
  12  14   7         16.02        345.02       348.33 o                         
  14  14   7        926.63       1049.55       176.39 o                         
  16  14   7          7.22       -141.38       182.45 o                         
 -21  15   7         91.03        356.59       199.93 o                         
 -19  15   7       1210.75       1163.15       260.43 o                         
 -17  15   7          2.94         57.20        80.33 o                         
 -15  15   7        243.02        359.41       251.70 o                         
 -13  15   7        543.81        543.67        87.83 o                         
 -11  15   7          6.35         51.15        93.68 o                         
  -9  15   7        422.70        594.97       131.66 o                         
  -7  15   7         29.08        131.51       181.65 o                         
  -5  15   7        459.37        419.34        67.49 o                         
  -3  15   7          7.88        -82.42       154.04 o                         
  -1  15   7        130.09        192.14       112.25 o                         
   1  15   7        343.37        239.67       110.98 o                         
   3  15   7       3100.23       3437.31       165.84 o                         
   5  15   7          0.57        -56.14        73.51 o                         
   7  15   7         27.19        191.65       108.25 o                         
   9  15   7        691.98        963.80       116.13 o                         
  11  15   7        414.54        140.34       111.56 o                         
  13  15   7        157.49        326.83       119.71 o                         
  15  15   7        100.88        264.21       279.39 o                         
 -18  16   7         32.28         80.83       169.12 o                         
 -16  16   7        607.49        741.23       135.80 o                         
 -14  16   7         29.67        211.09       134.57 o                         
 -12  16   7        161.97         92.09        93.11 o                         
 -10  16   7         20.64         55.68       118.47 o                         
  -8  16   7       1432.77       1492.54       131.91 o                         
  -6  16   7          1.29         21.24        69.79 o                         
  -4  16   7       1752.27       1786.17       172.94 o                         
  -2  16   7       1353.22       1255.93       206.98 o                         
   0  16   7         16.89        136.20        79.83 o                         
   2  16   7         59.23        160.70       111.29 o                         
   4  16   7        176.93        300.78       107.44 o                         
   6  16   7        899.69        979.06        90.79 o                         
   8  16   7         62.45         91.23        69.24 o                         
  10  16   7         94.26        263.44       182.75 o                         
  12  16   7        690.55        880.30       133.77 o                         
  14  16   7        330.38        505.23       146.95 o                         
 -17  17   7        393.89        417.55       109.83 o                         
 -15  17   7        152.95        527.28       123.25 o                         
 -13  17   7         45.51        372.95       146.35 o                         
 -11  17   7        347.39        365.86       109.90 o                         
  -9  17   7        569.19        583.23       111.66 o                         
  -7  17   7          8.06         -8.95       112.73 o                         
  -5  17   7         47.91        -68.92        90.80 o                         
  -3  17   7        921.97        948.89        97.42 o                         
  -1  17   7        366.28        320.10        89.06 o                         
   1  17   7        152.21        -16.11        96.21 o                         
   3  17   7          1.32        -93.96        93.96 o                         
   5  17   7        318.56        297.81        86.00 o                         
   7  17   7        139.76        283.29       116.21 o                         
   9  17   7        213.36        299.80       157.88 o                         
  11  17   7        180.31        641.58       208.34 o                         
 -14  18   7         33.47        219.97       253.90 o                         
 -12  18   7        836.09        634.17       129.74 o                         
 -10  18   7        348.84        297.21       116.43 o                         
  -8  18   7        683.80        495.56       117.46 o                         
  -6  18   7        864.10        845.77       113.28 o                         
  -4  18   7        707.96        773.67       109.48 o                         
  -2  18   7         68.52         45.85       104.29 o                         
   0  18   7       1870.48       1975.46       159.54 o                         
   2  18   7        255.32        373.50       110.01 o                         
   4  18   7        212.96         55.41        89.27 o                         
   6  18   7          0.14         54.91        92.26 o                         
   8  18   7        441.01        587.25       204.45 o                         
  10  18   7        184.78        500.87       219.09 o                         
 -11  19   7        522.38        442.09       168.56 o                         
  -9  19   7          6.61        445.91       328.36 o                         
  -7  19   7         49.29        169.62       253.64 o                         
  -5  19   7         19.73         46.52       192.64 o                         
  -3  19   7        161.30        226.96       108.07 o                         
  -1  19   7        269.96        541.43       112.87 o                         
   1  19   7         30.42        394.41       441.62 o                         
   3  19   7         93.87        379.17       117.52 o                         
   5  19   7        645.28        470.70       182.42 o                         
 -28   0   8        493.23        241.15       158.52 o                         
 -26   0   8       1228.40       1279.53       182.93 o                         
 -24   0   8       1100.58       1079.97       106.33 o                         
 -22   0   8      11016.62      10512.75       321.52 o                         
 -20   0   8       3312.76       3437.43       212.94 o                         
 -18   0   8        929.97        905.05        97.13 o                         
 -16   0   8          0.18        -37.89        47.56 o                         
 -14   0   8        510.36        461.11        53.05 o                         
 -12   0   8      10275.67       9210.86       261.87 o                         
 -10   0   8       2451.56       2307.70       104.64 o                         
  -8   0   8     276911.28     254494.47      8448.81 o                         
  -6   0   8      13180.28      15330.34       396.76 o                         
  -4   0   8     778979.88     703427.25     32884.34 o                         
  -2   0   8     168437.52     170110.88      5676.16 o                         
   0   0   8      80530.62      85782.70      2908.97 o                         
   2   0   8      45563.44      52791.28      1816.43 o                         
   4   0   8      23818.71      22711.75       580.64 o                         
   6   0   8         23.41        194.57        60.77 o                         
   8   0   8      48062.55      50401.95      1228.11 o                         
  10   0   8       5797.87       5964.57       218.79 o                         
  12   0   8      12143.56      12958.90       388.42 o                         
  14   0   8         72.22        169.26        85.48 o                         
  16   0   8       1073.04       1019.32       103.76 o                         
  18   0   8        127.29        -59.65        88.95 o                         
  20   0   8       6030.52       6109.70       248.43 o                         
  22   0   8        202.79        209.54       132.51 o                         
  24   0   8       1039.79       1118.93       224.80 o                         
 -29   1   8          7.67         40.60       148.32 o                         
 -27   1   8        811.83        847.23        99.27 o                         
 -25   1   8         26.16        203.44        76.41 o                         
 -23   1   8        100.36         16.85        68.28 o                         
 -21   1   8         50.32        103.55        55.02 o                         
 -19   1   8      14905.71      15287.05       296.05 o                         
 -17   1   8          4.05         -3.24        45.87 o                         
 -15   1   8         11.00        -33.77        33.77 o                         
 -13   1   8       1775.47       1739.46        72.13 o                         
 -11   1   8      69498.73      68371.51      1147.70 o                         
  -9   1   8      24978.60      23190.00       407.75 o                         
  -7   1   8       8138.18       8125.33       182.43 o                         
  -5   1   8      79304.22      82774.31      1538.72 o                         
  -3   1   8      98330.53     102359.62      1974.34 o                         
  -1   1   8      10799.46      11624.64       274.26 o                         
   1   1   8       1522.80       1526.73       112.15 o                         
   3   1   8      40385.58      39466.11       732.12 o                         
   5   1   8      18057.06      17523.98       358.30 o                         
   7   1   8       7283.89       7201.05       175.06 o                         
   9   1   8       8341.95       8907.17       217.32 o                         
  11   1   8        268.83        304.36        51.62 o                         
  13   1   8        567.08        688.15        89.56 o                         
  15   1   8        710.47        528.17        82.95 o                         
  17   1   8        315.78        253.68        77.56 o                         
  19   1   8        186.81        198.04        81.96 o                         
  21   1   8         75.29         98.52        66.66 o                         
  23   1   8          0.03        -79.78        79.78 o                         
 -28   2   8        533.67        641.79        89.53 o                         
 -26   2   8       2608.51       2554.27       163.84 o                         
 -24   2   8       2789.17       2629.74       196.15 o                         
 -22   2   8        923.60        908.59       116.32 o                         
 -20   2   8        239.39        268.21        59.25 o                         
 -18   2   8        412.46        526.34        62.94 o                         
 -16   2   8       7297.17       7457.61       181.02 o                         
 -14   2   8      10053.93      10757.65       233.34 o                         
 -12   2   8        428.36        381.04        57.06 o                         
 -10   2   8      16009.46      15257.12       304.03 o                         
  -8   2   8      11867.06      10883.29       229.41 o                         
  -6   2   8       2036.13       1819.15       104.28 o                         
  -4   2   8       1253.01       1177.11        85.03 o                         
  -2   2   8       6117.65       7718.63       191.26 o                         
   0   2   8       5701.70       6076.02       164.78 o                         
   2   2   8       4973.85       3861.39       151.84 o                         
   4   2   8      14583.19      15583.49       370.64 o                         
   6   2   8          5.39          8.32        41.21 o                         
   8   2   8       2983.16       2896.52       104.56 o                         
  10   2   8       3850.86       3546.02       103.97 o                         
  12   2   8      14472.93      14409.05       274.10 o                         
  14   2   8       1947.71       2013.73       108.63 o                         
  16   2   8       4266.07       4637.04       147.92 o                         
  18   2   8         14.98         -6.79        70.79 o                         
  20   2   8        458.63        741.45        71.06 o                         
  22   2   8        492.77        294.32        70.32 o                         
  24   2   8         38.64        150.15       114.06 o                         
 -29   3   8         61.60         26.64       118.23 o                         
 -27   3   8        483.04        648.39        92.88 o                         
 -25   3   8       5079.54       5553.56       321.05 o                         
 -23   3   8       2027.88       1964.09       113.18 o                         
 -21   3   8       6391.85       6435.46       238.28 o                         
 -19   3   8        612.66        860.12       104.91 o                         
 -17   3   8      12660.43      12525.31       267.83 o                         
 -15   3   8      12334.35      13073.95       271.96 o                         
 -13   3   8         69.83          7.26        36.87 o                         
 -11   3   8       2884.00       3483.83       162.86 o                         
  -9   3   8      71447.73      71385.32      1282.35 o                         
  -7   3   8         13.14         36.85        46.97 o                         
  -5   3   8       1327.38       1577.61        98.03 o                         
  -3   3   8        533.78        344.69        46.72 o                         
  -1   3   8         82.72        101.30        34.94 o                         
   1   3   8        975.78        780.53        77.75 o                         
   3   3   8       5284.80       5681.78       164.53 o                         
   5   3   8       1930.46       2223.57       115.89 o                         
   7   3   8      24796.98      28733.66       514.23 o                         
   9   3   8       7622.52       8311.43       190.45 o                         
  11   3   8        398.30        329.81        53.76 o                         
  13   3   8      10335.63      10947.87       289.29 o                         
  15   3   8      11176.40      12755.23       281.14 o                         
  17   3   8       3873.29       3845.38       138.21 o                         
  19   3   8         31.30          0.29        90.86 o                         
  21   3   8         74.07        -63.52        63.52 o                         
  23   3   8        136.30         83.77       229.78 o                         
 -28   4   8        326.78        539.32       119.65 o                         
 -26   4   8        437.11        473.81        87.22 o                         
 -24   4   8        584.50        478.96        78.85 o                         
 -22   4   8      12905.16      13337.64       357.67 o                         
 -20   4   8          4.48        -22.18        50.91 o                         
 -18   4   8        755.64        618.68        56.75 o                         
 -16   4   8        154.44        184.45        41.53 o                         
 -14   4   8       6597.15       6140.58       150.44 o                         
 -12   4   8        591.23        737.00       133.53 o                         
 -10   4   8      19993.66      21727.95       451.00 o                         
  -8   4   8      56803.09      56917.22      1117.84 o                         
  -6   4   8      58579.40      60527.88      1093.61 o                         
  -4   4   8        692.98        744.95        58.40 o                         
  -2   4   8        417.08        345.16        47.35 o                         
   0   4   8      23838.48      24891.23       477.57 o                         
   2   4   8         74.27        164.22        47.03 o                         
   4   4   8       3166.46       2624.65        90.23 o                         
   6   4   8         36.02        -18.16        39.95 o                         
   8   4   8       3040.78       3117.50       102.78 o                         
  10   4   8        336.07        339.02        47.38 o                         
  12   4   8       1173.43       1252.43        82.51 o                         
  14   4   8          4.42         52.26        54.17 o                         
  16   4   8        334.50        320.53        57.72 o                         
  18   4   8        613.11        685.34        85.43 o                         
  20   4   8         24.44         41.26        53.84 o                         
  22   4   8         13.41       -181.74       181.74 o                         
  24   4   8         46.30        168.09       278.86 o                         
 -29   5   8          0.08        172.13       244.24 o                         
 -27   5   8        194.47        -16.58        82.41 o                         
 -25   5   8        268.49        296.70        77.77 o                         
 -23   5   8          2.55         79.60        83.90 o                         
 -21   5   8       2112.31       1994.36       125.90 o                         
 -19   5   8       5312.32       5503.50       183.98 o                         
 -17   5   8         18.45         12.43        58.09 o                         
 -15   5   8       2119.97       2873.25       113.83 o                         
 -13   5   8      14920.95      15721.50       309.54 o                         
 -11   5   8      14535.77      16212.84       354.02 o                         
  -9   5   8        247.79        341.46        57.07 o                         
  -7   5   8      14571.20      16149.48       325.03 o                         
  -5   5   8       1352.23       1599.70        99.17 o                         
  -3   5   8      97625.98      94226.66      1977.87 o                         
  -1   5   8      21582.13      23022.30       490.11 o                         
   1   5   8       3923.65       4566.16       144.90 o                         
   3   5   8        162.37         93.94        47.75 o                         
   5   5   8       7782.88       7435.30       208.53 o                         
   7   5   8       1741.63       1639.91        81.82 o                         
   9   5   8       1658.89       1802.94        87.99 o                         
  11   5   8          3.56         11.61        46.69 o                         
  13   5   8        164.55        247.49        69.47 o                         
  15   5   8        814.68        740.74        73.85 o                         
  17   5   8        547.47        482.94        54.58 o                         
  19   5   8        596.58        834.00       269.04 o                         
  21   5   8        341.52        409.07       161.38 o                         
  23   5   8        526.12       1235.14       283.07 o                         
 -28   6   8         14.77        -75.36       228.86 o                         
 -26   6   8          2.52       -121.27       121.27 o                         
 -24   6   8          2.04        -64.97        64.97 o                         
 -22   6   8        763.05        542.78       107.63 o                         
 -20   6   8       2075.47       2297.30       202.40 o                         
 -18   6   8       1482.09       1349.03        85.37 o                         
 -16   6   8       5982.08       5726.11       182.82 o                         
 -14   6   8        522.16        417.94        44.10 o                         
 -12   6   8       5227.67       5361.33       130.93 o                         
 -10   6   8      17529.58      18126.81       357.84 o                         
  -8   6   8       4526.39       4142.07       126.40 o                         
  -6   6   8       7733.89       6838.60       194.45 o                         
  -4   6   8         11.44         -2.77        36.90 o                         
  -2   6   8        276.70        537.16       156.15 o                         
   0   6   8      49528.76      46730.08      1022.18 o                         
   2   6   8        296.15        215.84        55.45 o                         
   4   6   8       2016.03       2662.35        95.64 o                         
   6   6   8       1025.88        994.41        59.98 o                         
   8   6   8       1871.26       2172.54        93.12 o                         
  10   6   8        346.65        297.70        48.12 o                         
  12   6   8        206.33        176.93        73.44 o                         
  14   6   8        523.38        713.60       145.55 o                         
  16   6   8         36.25         54.39        44.58 o                         
  18   6   8       2406.95       2231.94       309.62 o                         
  20   6   8        119.07          7.59       172.46 o                         
  22   6   8         67.10        498.19       248.50 o                         
 -27   7   8        397.40        418.63       230.24 o                         
 -25   7   8         11.03         37.66       127.01 o                         
 -23   7   8        301.54        468.09       122.25 o                         
 -21   7   8       2773.35       2876.99       208.18 o                         
 -19   7   8        768.27        964.96       113.69 o                         
 -17   7   8       8756.67       9116.80       328.49 o                         
 -15   7   8       3444.70       3316.77       129.79 o                         
 -13   7   8         64.51        234.11        79.94 o                         
 -11   7   8         73.42         38.28        63.09 o                         
  -9   7   8       2902.39       3309.12       122.75 o                         
  -7   7   8       7458.39       7652.56       248.56 o                         
  -5   7   8       2196.63       1828.20        87.82 o                         
  -3   7   8      12255.39      11814.26       253.77 o                         
  -1   7   8       4043.86       3105.12       174.35 o                         
   1   7   8        384.60        459.26        48.37 o                         
   3   7   8       3573.80       3619.09       116.00 o                         
   5   7   8       8719.15       9538.19       209.33 o                         
   7   7   8       3492.55       3684.70       105.77 o                         
   9   7   8      12943.73      14098.90       290.38 o                         
  11   7   8       3937.65       4389.41       133.75 o                         
  13   7   8       3287.08       3150.09       110.42 o                         
  15   7   8          4.10         13.69       101.84 o                         
  17   7   8       1757.88       1860.70       186.49 o                         
  19   7   8         42.34        258.22       262.16 o                         
  21   7   8         48.99        129.78       158.34 o                         
  23   7   8         62.03       -271.06       271.06 o                         
 -28   8   8         52.94        369.96       266.39 o                         
 -26   8   8        234.21       -112.61       182.99 o                         
 -24   8   8       1738.47       1973.74       421.32 o                         
 -22   8   8         44.41        145.44       115.50 o                         
 -20   8   8        718.38        200.52       224.66 o                         
 -18   8   8         99.31        115.74        97.30 o                         
 -16   8   8         43.95         70.92        88.60 o                         
 -14   8   8          9.99         75.98        41.46 o                         
 -12   8   8       4437.02       5290.99       151.61 o                         
 -10   8   8        353.08        348.72        50.57 o                         
  -8   8   8      18811.51      21086.85       597.32 o                         
  -6   8   8      27764.29      29341.63       563.48 o                         
  -4   8   8       9883.58       9504.67       202.81 o                         
  -2   8   8       1603.63       1714.75        97.98 o                         
   0   8   8      13140.44      13573.06       336.04 o                         
   2   8   8      21936.09      22986.54       451.14 o                         
   4   8   8       6390.37       6510.39       163.89 o                         
   6   8   8        727.12        683.16        53.90 o                         
   8   8   8       1010.50       1033.45        68.04 o                         
  10   8   8         38.00         28.53        45.88 o                         
  12   8   8         70.08        -41.72        57.09 o                         
  14   8   8       1509.36       2047.71       166.70 o                         
  16   8   8        797.64        637.06       264.59 o                         
  18   8   8         13.35        161.92       221.65 o                         
  20   8   8         35.26        125.90       160.12 o                         
  22   8   8         21.12         57.65       271.28 o                         
 -27   9   8        208.40        124.74       268.30 o                         
 -25   9   8         37.16         76.97       153.12 o                         
 -23   9   8        978.36       1305.29       165.26 o                         
 -21   9   8       2005.67       1872.72       183.25 o                         
 -19   9   8       7169.50       7496.32       328.09 o                         
 -17   9   8       7817.01       8110.41       334.38 o                         
 -15   9   8        782.14        769.51       116.13 o                         
 -13   9   8        610.35        631.46        90.03 o                         
 -11   9   8        324.66        388.99        79.50 o                         
  -9   9   8      18671.39      19070.88       420.34 o                         
  -7   9   8         78.24         28.32        49.11 o                         
  -5   9   8       1156.28       1362.36        78.93 o                         
  -3   9   8       2069.46       2535.14        98.15 o                         
  -1   9   8        378.74        386.18        81.75 o                         
   1   9   8        745.15        751.55       169.96 o                         
   3   9   8       7086.82       7360.16       180.59 o                         
   5   9   8        403.44        292.37        51.55 o                         
   7   9   8        415.31        391.03        46.24 o                         
   9   9   8       1779.80       1599.55        95.64 o                         
  11   9   8       1741.88       1413.59        95.47 o                         
  13   9   8         10.48         28.72       135.96 o                         
  15   9   8       1690.29       1618.41       146.08 o                         
  17   9   8         62.08       -125.34       158.08 o                         
  19   9   8        635.64        668.70       155.74 o                         
  21   9   8        449.91        313.55       276.02 o                         
 -26  10   8         10.87        133.72       261.88 o                         
 -24  10   8         77.92       -149.89       149.89 o                         
 -22  10   8          2.75        102.69       135.27 o                         
 -20  10   8        659.13        335.89       216.03 o                         
 -18  10   8       2285.44       2585.97       213.91 o                         
 -16  10   8        209.98        276.72       306.01 o                         
 -14  10   8       1259.41       1282.66       115.99 o                         
 -12  10   8       2130.57       2100.52       103.96 o                         
 -10  10   8       1372.29       1309.89        99.61 o                         
  -8  10   8       9168.23       9247.40       230.18 o                         
  -6  10   8       3078.63       2971.42       112.67 o                         
  -4  10   8      11103.13      10542.88       228.71 o                         
  -2  10   8       1603.15       1458.68       134.72 o                         
   0  10   8        988.71        790.52        68.34 o                         
   2  10   8        493.97        558.44        73.04 o                         
   4  10   8      14219.76      14193.94       294.88 o                         
   6  10   8        139.93        195.35        51.66 o                         
   8  10   8         60.48        -13.96        51.93 o                         
  10  10   8      12024.37      12892.11       261.44 o                         
  12  10   8       7636.49       7575.38       296.45 o                         
  14  10   8        233.46         59.07       134.85 o                         
  16  10   8          4.19       -125.42       178.52 o                         
  18  10   8          2.39         59.20       445.08 o                         
  20  10   8        787.64        790.35       253.93 o                         
 -25  11   8        125.64         21.05       265.48 o                         
 -23  11   8          2.41        -16.16       151.67 o                         
 -21  11   8          8.89         81.53       130.88 o                         
 -19  11   8        364.71        275.99       129.42 o                         
 -17  11   8       5228.93       5511.21       275.37 o                         
 -15  11   8         21.30         45.96       169.03 o                         
 -13  11   8        109.70        105.80        97.49 o                         
 -11  11   8       4113.68       4455.73       152.64 o                         
  -9  11   8      15147.17      15359.05       339.18 o                         
  -7  11   8       4231.14       4466.86       152.44 o                         
  -5  11   8       2677.80       2565.38       104.81 o                         
  -3  11   8        175.43        113.74        48.16 o                         
  -1  11   8         22.53         59.49        57.14 o                         
   1  11   8         59.22         21.34        64.64 o                         
   3  11   8      15364.96      15385.59       318.05 o                         
   5  11   8         94.97         79.53        54.04 o                         
   7  11   8         18.61         94.77        55.48 o                         
   9  11   8       6153.16       6676.25       165.69 o                         
  11  11   8        349.73        454.84       117.22 o                         
  13  11   8       1982.15       1747.93       265.73 o                         
  15  11   8          8.92        -14.72       134.97 o                         
  17  11   8        265.35        318.20       220.84 o                         
  19  11   8         61.89        123.76       474.12 o                         
 -24  12   8        339.30        207.06       191.28 o                         
 -22  12   8        159.60        207.37       164.68 o                         
 -20  12   8        875.71        447.33       150.33 o                         
 -18  12   8       1055.77       1095.84       147.65 o                         
 -16  12   8         26.19        -29.44       112.82 o                         
 -14  12   8       1955.69       2162.48       141.04 o                         
 -12  12   8         39.49        150.98        62.40 o                         
 -10  12   8        903.51        822.00        90.41 o                         
  -8  12   8       2647.74       2272.80       122.79 o                         
  -6  12   8       7471.75       7685.37       194.73 o                         
  -4  12   8       4649.32       4756.47       145.63 o                         
  -2  12   8         43.55        249.77        67.06 o                         
   0  12   8       7424.61       7653.32       224.42 o                         
   2  12   8      18748.36      18379.53       369.31 o                         
   4  12   8       3054.92       2802.00       121.61 o                         
   6  12   8        814.83        667.21        85.15 o                         
   8  12   8       2960.61       2966.10       113.07 o                         
  10  12   8        475.68        331.47       154.73 o                         
  12  12   8         36.52        189.29        98.06 o                         
  14  12   8       1766.00       2070.39       204.86 o                         
  16  12   8        227.01        386.06       186.64 o                         
  18  12   8       1635.29       1631.94       245.53 o                         
 -23  13   8         73.50       -151.74       186.22 o                         
 -21  13   8         33.83         57.08       160.17 o                         
 -19  13   8       5206.74       5434.06       322.14 o                         
 -17  13   8       2142.22       2687.84       242.81 o                         
 -15  13   8        183.90        227.24        72.84 o                         
 -13  13   8       1440.90       1396.73       125.82 o                         
 -11  13   8        619.73        500.97       126.96 o                         
  -9  13   8        362.56        337.29        72.87 o                         
  -7  13   8      16050.81      16768.23       380.46 o                         
  -5  13   8        111.23        200.15        66.73 o                         
  -3  13   8        557.62        550.85        79.46 o                         
  -1  13   8       5251.25       4962.50       233.40 o                         
   1  13   8      23405.90      23680.91       542.68 o                         
   3  13   8       1190.76       1209.09        91.93 o                         
   5  13   8        261.57        290.28        78.84 o                         
   7  13   8        666.98        662.42        70.55 o                         
   9  13   8        352.87        364.32        68.37 o                         
  11  13   8       1305.31       1502.97       194.94 o                         
  13  13   8        199.68        378.60       247.49 o                         
  15  13   8       2409.85       2394.23       260.11 o                         
  17  13   8        122.22       -134.70       183.89 o                         
 -22  14   8         40.82         -6.60       288.80 o                         
 -20  14   8        423.17        534.20       181.86 o                         
 -18  14   8        509.98        723.13       264.38 o                         
 -16  14   8       1650.79       1976.34       292.01 o                         
 -14  14   8         30.61        -15.20       211.47 o                         
 -12  14   8       2614.30       2887.66       160.15 o                         
 -10  14   8       1475.57       1409.12       192.63 o                         
  -8  14   8       6402.89       6863.95       218.61 o                         
  -6  14   8         95.25        119.41       120.42 o                         
  -4  14   8       1127.67        896.82        84.35 o                         
  -2  14   8       2572.37       2181.40       215.86 o                         
   0  14   8         52.52        140.00        89.97 o                         
   2  14   8       6069.24       6221.04       255.83 o                         
   4  14   8         44.73        -47.83        63.93 o                         
   6  14   8         24.71        -91.78        91.78 o                         
   8  14   8         44.35         66.99       118.85 o                         
  10  14   8        907.46        937.97       184.02 o                         
  12  14   8        317.96        301.37       110.76 o                         
  14  14   8          0.17       -109.47       299.66 o                         
  16  14   8          1.11       -149.45       190.75 o                         
 -21  15   8          6.79         43.78       196.98 o                         
 -19  15   8        657.32        562.92       189.21 o                         
 -17  15   8        269.86        236.10        84.63 o                         
 -15  15   8         24.28         57.14       157.07 o                         
 -13  15   8        563.73        640.75        93.65 o                         
 -11  15   8        324.04        329.49       105.13 o                         
  -9  15   8       2280.84       2377.66       150.94 o                         
  -7  15   8       2844.30       2278.59       151.30 o                         
  -5  15   8          0.46         59.94       132.14 o                         
  -3  15   8        448.49        473.88       181.91 o                         
  -1  15   8       2710.74       2554.39       248.99 o                         
   1  15   8        205.87        389.17       176.41 o                         
   3  15   8        230.06        109.77       167.87 o                         
   5  15   8       1007.38       1072.37       108.98 o                         
   7  15   8        260.31        469.39       139.22 o                         
   9  15   8        604.11        589.70        58.84 o                         
  11  15   8        652.61        744.04       127.37 o                         
  13  15   8          0.00        -66.61       121.68 o                         
  15  15   8         17.00        153.64       207.25 o                         
 -18  16   8          1.05         88.69       121.81 o                         
 -16  16   8       1440.96       1324.83       120.00 o                         
 -14  16   8          1.75         95.43       101.11 o                         
 -12  16   8        298.74        160.56        96.66 o                         
 -10  16   8        728.52        645.76       104.21 o                         
  -8  16   8          3.24        139.93       177.93 o                         
  -6  16   8        997.98        958.67        85.32 o                         
  -4  16   8         39.12        219.13        90.01 o                         
  -2  16   8         83.10        127.73       122.07 o                         
   0  16   8        355.51        452.81        87.17 o                         
   2  16   8         11.56          0.89       113.09 o                         
   4  16   8       3574.16       3976.97       412.26 o                         
   6  16   8        219.10        275.72        87.05 o                         
   8  16   8          2.70         -7.61       100.58 o                         
  10  16   8          1.15        161.95       120.27 o                         
  12  16   8         83.70        -77.20       129.25 o                         
 -17  17   8         11.36         -2.46       106.27 o                         
 -15  17   8         67.03        375.17       134.32 o                         
 -13  17   8         13.22        373.50       189.02 o                         
 -11  17   8          3.85        -56.49       104.32 o                         
  -9  17   8         27.87        -36.89        99.63 o                         
  -7  17   8         24.18         97.67        98.36 o                         
  -5  17   8       3357.34       3376.02       248.03 o                         
  -3  17   8         29.92        123.92       162.23 o                         
  -1  17   8        227.73        330.33        89.93 o                         
   1  17   8         13.33        165.18       101.00 o                         
   3  17   8        192.98        148.13       157.54 o                         
   5  17   8        123.86        163.65       112.16 o                         
   7  17   8        164.44        257.65       101.07 o                         
   9  17   8       1168.81        977.40       140.79 o                         
  11  17   8        346.83        463.94       169.44 o                         
 -14  18   8         17.83        158.95       209.62 o                         
 -12  18   8        536.45        358.58       157.30 o                         
 -10  18   8        804.80        668.76       125.67 o                         
  -8  18   8         24.47        -52.07       110.30 o                         
  -6  18   8       1492.84       1487.19       170.41 o                         
  -4  18   8         57.89         -7.13        90.00 o                         
  -2  18   8         68.65         78.36       126.59 o                         
   0  18   8        400.59        370.96       120.32 o                         
   2  18   8        856.19        984.63       271.58 o                         
   4  18   8         10.52        155.95       167.03 o                         
   6  18   8        178.30        201.74       110.48 o                         
   8  18   8        108.64        482.61       366.32 o                         
 -11  19   8         83.13         21.60       198.80 o                         
  -9  19   8          6.76        304.92       415.53 o                         
  -7  19   8       1656.06       2441.80       514.04 o                         
  -5  19   8          1.58         39.03       275.84 o                         
  -3  19   8          1.47        529.33       153.98 o                         
  -1  19   8          0.00        106.96       173.02 o                         
   1  19   8        147.62        130.85       254.02 o                         
   3  19   8          0.17         10.22       179.69 o                         
   5  19   8        257.94         31.25       172.51 o                         
 -29   1   9         79.30       -107.56       110.98 o                         
 -27   1   9       2197.40       2463.93       154.57 o                         
 -25   1   9          7.26        145.67       123.07 o                         
 -23   1   9       4971.87       5023.90       168.21 o                         
 -21   1   9       2810.46       2655.48       213.44 o                         
 -19   1   9         39.96         45.82        38.75 o                         
 -17   1   9        147.05        185.78        37.71 o                         
 -15   1   9       9131.26       9674.63       197.59 o                         
 -13   1   9      10243.75      11568.32       225.39 o                         
 -11   1   9        174.41        220.13        34.84 o                         
  -9   1   9       5720.91       5717.88       146.20 o                         
  -7   1   9       6969.49       7299.70       172.66 o                         
  -5   1   9      81259.96      82640.05      1481.40 o                         
  -3   1   9      18726.89      21025.12       587.07 o                         
  -1   1   9      17970.06      16995.00       375.78 o                         
   1   1   9       2320.34       2307.33       141.85 o                         
   3   1   9       3519.25       3735.71       162.17 o                         
   5   1   9      39275.49      39683.51       743.55 o                         
   7   1   9        235.43        274.63        51.44 o                         
   9   1   9       3126.58       3200.30       111.05 o                         
  11   1   9        775.62        725.76        52.78 o                         
  13   1   9        221.65        203.33        54.35 o                         
  15   1   9        702.30        729.92        81.24 o                         
  17   1   9        210.05        116.85        78.69 o                         
  19   1   9        581.47        640.69        79.30 o                         
  21   1   9          3.31        -56.60        69.90 o                         
  23   1   9        131.77         24.06        99.86 o                         
 -28   2   9          3.19        -77.49        77.49 o                         
 -26   2   9         12.88        -36.39        74.87 o                         
 -24   2   9          0.02         42.82        65.89 o                         
 -22   2   9        937.65        928.70        71.86 o                         
 -20   2   9        137.31        110.15        58.46 o                         
 -18   2   9       1684.32       1813.05        92.15 o                         
 -16   2   9        119.71        122.81        55.96 o                         
 -14   2   9      16145.80      18104.57       376.61 o                         
 -12   2   9        620.75        439.34        43.66 o                         
 -10   2   9       4395.21       4509.40       127.40 o                         
  -8   2   9      31254.27      30547.25       569.71 o                         
  -6   2   9       1733.47       1502.83        83.28 o                         
  -4   2   9      15610.25      16531.99       363.83 o                         
  -2   2   9      55994.39      52511.77      1030.84 o                         
   0   2   9       4791.06       4960.39       256.53 o                         
   2   2   9       9875.99      11160.95       277.59 o                         
   4   2   9      13702.52      12252.10       597.37 o                         
   6   2   9        903.64        652.76        63.27 o                         
   8   2   9       2002.54       2123.00        96.13 o                         
  10   2   9       3149.40       3169.71       113.69 o                         
  12   2   9         22.10        -41.31        53.48 o                         
  14   2   9        114.46        163.26        73.41 o                         
  16   2   9        358.92        246.53        77.86 o                         
  18   2   9        798.36        943.54       120.16 o                         
  20   2   9        120.28        223.66        74.89 o                         
  22   2   9        782.71        630.99        87.50 o                         
  24   2   9         72.40        -70.05       142.67 o                         
 -29   3   9          4.38        -25.71       128.49 o                         
 -27   3   9        404.64        574.72        90.12 o                         
 -25   3   9       1932.83       2086.28       138.36 o                         
 -23   3   9        102.85         69.39        76.28 o                         
 -21   3   9        654.28        949.96       144.92 o                         
 -19   3   9       1491.52       1512.69        93.47 o                         
 -17   3   9       1381.88       1223.17        97.15 o                         
 -15   3   9        133.12        155.72        46.06 o                         
 -13   3   9       1244.23       1312.53        75.66 o                         
 -11   3   9       4584.61       3871.72       116.92 o                         
  -9   3   9       8791.33       7580.71       178.75 o                         
  -7   3   9          0.91        217.84        56.77 o                         
  -5   3   9       6506.64       6585.63       200.44 o                         
  -3   3   9      23597.54      24409.96       717.45 o                         
  -1   3   9      10496.61      10277.78       230.65 o                         
   1   3   9        300.78        373.59        54.07 o                         
   3   3   9      45378.22      46170.23      1011.05 o                         
   5   3   9       2967.24       2686.75        98.79 o                         
   7   3   9       6756.36       7698.44       180.43 o                         
   9   3   9        768.85        730.96        60.88 o                         
  11   3   9       3815.59       3821.68       139.70 o                         
  13   3   9       3519.66       3380.60       124.85 o                         
  15   3   9       4874.71       4514.95       147.57 o                         
  17   3   9       2068.28       1864.26       169.05 o                         
  19   3   9        393.83        376.55        72.43 o                         
  21   3   9         27.81         25.84        69.33 o                         
  23   3   9        151.53        192.76       180.27 o                         
 -28   4   9        967.81       1013.39       111.83 o                         
 -26   4   9        219.40        380.47        85.27 o                         
 -24   4   9       7539.35       7059.13       258.19 o                         
 -22   4   9       5231.96       5036.46       155.46 o                         
 -20   4   9       7540.58       7081.40       179.29 o                         
 -18   4   9        579.40        521.99        53.49 o                         
 -16   4   9        546.09        685.41        75.42 o                         
 -14   4   9       2893.87       3134.33       137.52 o                         
 -12   4   9      12404.43      12005.36       251.94 o                         
 -10   4   9      14464.22      13698.53       304.18 o                         
  -8   4   9      39088.95      37837.39       760.17 o                         
  -6   4   9       5840.13       6210.37       159.65 o                         
  -4   4   9       4560.98       5963.54       178.16 o                         
  -2   4   9         88.60        135.38        45.09 o                         
   0   4   9      12961.11      12654.48       273.49 o                         
   2   4   9        239.34        207.34        50.95 o                         
   4   4   9      18828.09      18115.60       362.77 o                         
   6   4   9        760.50        479.95        48.31 o                         
   8   4   9        565.73        558.86        51.70 o                         
  10   4   9        502.18        475.74        82.63 o                         
  12   4   9         67.30         74.87        52.36 o                         
  14   4   9       1494.24       1429.24        95.30 o                         
  16   4   9        695.55        653.57        85.39 o                         
  18   4   9        327.26        356.69        76.10 o                         
  20   4   9        347.99        225.35        76.99 o                         
  22   4   9         15.88          1.69       220.94 o                         
 -29   5   9        709.68        702.66       130.00 o                         
 -27   5   9        538.31        511.70        89.79 o                         
 -25   5   9        865.39        639.73        82.29 o                         
 -23   5   9       1428.09       1486.77       200.53 o                         
 -21   5   9       7141.29       7469.84       274.07 o                         
 -19   5   9       2610.57       2321.42       119.14 o                         
 -17   5   9         19.17         64.92        56.67 o                         
 -15   5   9          3.75         81.57        37.84 o                         
 -13   5   9       6877.68       7432.25       173.50 o                         
 -11   5   9       1186.07       1338.61        85.98 o                         
  -9   5   9       5962.99       6262.29       202.43 o                         
  -7   5   9       8158.92       8955.23       226.07 o                         
  -5   5   9      10390.68      12368.18       285.42 o                         
  -3   5   9       6995.12       6525.93       190.47 o                         
  -1   5   9      10721.66      10170.51       259.89 o                         
   1   5   9       1469.48       1571.40        84.03 o                         
   3   5   9       5449.09       6185.64       288.95 o                         
   5   5   9        205.49        121.58        38.07 o                         
   7   5   9        461.15        412.91        53.69 o                         
   9   5   9        738.28        710.31        61.56 o                         
  11   5   9       1085.95       1184.90        94.11 o                         
  13   5   9       5879.09       5933.51       170.02 o                         
  15   5   9       7696.27       7845.07       230.73 o                         
  17   5   9       1027.17        800.97        75.33 o                         
  19   5   9       1360.76       1327.77        91.88 o                         
  21   5   9        140.46         65.55       147.56 o                         
  23   5   9        300.38        -98.97       270.12 o                         
 -28   6   9        153.64        202.45       272.38 o                         
 -26   6   9        154.51         79.68       100.08 o                         
 -24   6   9        115.10          8.97       112.59 o                         
 -22   6   9         17.41          0.11        62.82 o                         
 -20   6   9       1941.01       1995.23       151.52 o                         
 -18   6   9        364.82        261.72        93.10 o                         
 -16   6   9       5428.47       5757.67       185.63 o                         
 -14   6   9       3280.08       3704.14       164.30 o                         
 -12   6   9       6714.73       7538.27       176.44 o                         
 -10   6   9       5555.59       5620.75       154.08 o                         
  -8   6   9       6540.49       7218.06       178.62 o                         
  -6   6   9       2931.68       2499.26        97.39 o                         
  -4   6   9       5156.06       6096.39       220.86 o                         
  -2   6   9      14610.10      13634.79       293.27 o                         
   0   6   9       5728.06       5656.57       160.39 o                         
   2   6   9      29144.62      29602.12       561.74 o                         
   4   6   9      18924.65      20005.29       398.45 o                         
   6   6   9       3044.79       2798.56        91.57 o                         
   8   6   9       4090.30       3884.96       123.76 o                         
  10   6   9         74.60          4.49        65.47 o                         
  12   6   9       1352.70       1303.36       155.04 o                         
  14   6   9       2275.19       2515.03       116.65 o                         
  16   6   9       3492.84       3891.59       162.75 o                         
  18   6   9          8.79       -120.12       168.07 o                         
  20   6   9         21.44         58.28       146.14 o                         
  22   6   9       1738.52       1643.18       301.89 o                         
 -27   7   9         29.99         94.85       220.95 o                         
 -25   7   9        915.27        529.32       136.95 o                         
 -23   7   9        158.24        132.07       162.97 o                         
 -21   7   9        351.73        408.13       113.73 o                         
 -19   7   9        145.24         31.69       145.48 o                         
 -17   7   9        625.85        597.98       102.52 o                         
 -15   7   9       9513.03       9246.70       234.24 o                         
 -13   7   9       5370.49       5085.90       143.40 o                         
 -11   7   9        887.13        691.03        58.08 o                         
  -9   7   9        199.04        244.86        47.30 o                         
  -7   7   9       3108.76       2993.84       109.46 o                         
  -5   7   9       1167.12        888.14        64.18 o                         
  -3   7   9       3695.93       3277.22       121.14 o                         
  -1   7   9      13752.82      14434.76       341.99 o                         
   1   7   9        676.87        500.05        57.69 o                         
   3   7   9       3826.03       3269.05       112.30 o                         
   5   7   9       3816.97       3919.36       140.24 o                         
   7   7   9       5605.63       6248.48       148.99 o                         
   9   7   9       1631.15       1761.11       159.61 o                         
  11   7   9        267.45        209.58        70.10 o                         
  13   7   9        484.94        362.44        73.95 o                         
  15   7   9        698.63        547.72       106.04 o                         
  17   7   9       1357.92       1611.89       151.60 o                         
  19   7   9        655.37        404.18       223.48 o                         
  21   7   9          1.19         22.21       185.33 o                         
 -28   8   9       1181.84       1467.95       303.65 o                         
 -26   8   9        698.14        665.44       340.19 o                         
 -24   8   9         11.47        181.31       220.47 o                         
 -22   8   9        116.78        309.89       119.41 o                         
 -20   8   9        689.33        510.58       201.74 o                         
 -18   8   9       9234.12      10084.01       367.10 o                         
 -16   8   9       5153.02       5178.48       145.29 o                         
 -14   8   9       4951.04       4899.03       167.33 o                         
 -12   8   9         14.33          3.98        42.78 o                         
 -10   8   9        453.15        299.08        49.82 o                         
  -8   8   9       2520.22       2975.46       112.09 o                         
  -6   8   9      18304.08      18798.52       383.41 o                         
  -4   8   9       7219.51       8239.14       184.51 o                         
  -2   8   9      40047.38      36812.54      1185.43 o                         
   0   8   9       8159.47       9042.10       251.51 o                         
   2   8   9          0.46         48.11        54.63 o                         
   4   8   9       3246.08       3286.49       131.96 o                         
   6   8   9          1.27          0.97        49.29 o                         
   8   8   9        527.15        527.32        62.44 o                         
  10   8   9         44.49        -60.15        66.34 o                         
  12   8   9          9.64         -9.13        48.14 o                         
  14   8   9        638.72        728.70        85.72 o                         
  16   8   9         59.66         76.50       124.48 o                         
  18   8   9         40.15        -25.26       138.29 o                         
  20   8   9         30.96        -88.27       306.30 o                         
  22   8   9        431.79        281.23       287.86 o                         
 -27   9   9        117.20        291.82       259.71 o                         
 -25   9   9        674.20        735.41       162.99 o                         
 -23   9   9       1033.66       1173.63       281.36 o                         
 -21   9   9         77.73         33.34       145.59 o                         
 -19   9   9       1036.88        899.01       130.86 o                         
 -17   9   9       2635.29       2855.21       243.20 o                         
 -15   9   9       2990.13       3075.78       135.75 o                         
 -13   9   9       2115.68       2554.68       104.97 o                         
 -11   9   9      12117.24      11511.66       260.69 o                         
  -9   9   9       6237.49       6403.54       178.22 o                         
  -7   9   9       6192.06       6125.77       174.59 o                         
  -5   9   9          8.43         38.69        42.45 o                         
  -3   9   9       3094.13       3057.29       124.57 o                         
  -1   9   9       4387.25       4259.83       161.93 o                         
   1   9   9        437.06        337.09        49.46 o                         
   3   9   9        157.36        172.26        72.42 o                         
   5   9   9        678.31        659.62        58.56 o                         
   7   9   9       2302.67       1898.87        91.86 o                         
   9   9   9       3791.92       4050.77       121.04 o                         
  11   9   9       2091.58       1873.66       151.24 o                         
  13   9   9       1095.80       1170.89       126.73 o                         
  15   9   9        626.70        797.82       156.45 o                         
  17   9   9         84.87        285.12       182.81 o                         
  19   9   9         85.69         31.70       162.28 o                         
  21   9   9        361.28        419.05       277.28 o                         
 -26  10   9        719.41        597.15       278.91 o                         
 -24  10   9        131.04        -92.25       151.54 o                         
 -22  10   9        704.58        888.01       280.66 o                         
 -20  10   9        257.21        155.15       123.03 o                         
 -18  10   9       2450.12       2463.60       293.12 o                         
 -16  10   9       3092.29       3035.19       143.45 o                         
 -14  10   9        664.94        749.05       174.66 o                         
 -12  10   9         83.81         23.09        56.09 o                         
 -10  10   9        125.45         58.80        55.37 o                         
  -8  10   9      20352.55      21896.18       482.39 o                         
  -6  10   9        495.79        427.18        59.27 o                         
  -4  10   9         43.87         36.59        58.58 o                         
  -2  10   9      25310.82      25211.33       511.04 o                         
   0  10   9        502.02        447.61        85.55 o                         
   2  10   9       3437.15       3507.10       139.97 o                         
   4  10   9        379.01        299.66        55.01 o                         
   6  10   9        630.39        620.86        71.76 o                         
   8  10   9       5878.59       6366.01       159.84 o                         
  10  10   9       1155.55       1166.30        77.75 o                         
  12  10   9        496.29        442.31       122.13 o                         
  14  10   9       1431.99       1441.12       158.39 o                         
  16  10   9        956.38       1346.68       305.96 o                         
  18  10   9         95.42        128.60       161.90 o                         
  20  10   9          2.05       -224.99       224.99 o                         
 -25  11   9        196.27        111.36       267.80 o                         
 -23  11   9        230.21        213.99       158.14 o                         
 -21  11   9        111.70        140.00       260.42 o                         
 -19  11   9        128.00         74.76       145.12 o                         
 -17  11   9       3758.63       3754.83       244.10 o                         
 -15  11   9        386.34        361.68       136.97 o                         
 -13  11   9        964.23       1073.87        74.99 o                         
 -11  11   9         40.70         67.77        83.33 o                         
  -9  11   9        282.66         23.69        60.94 o                         
  -7  11   9        155.30        155.33        85.28 o                         
  -5  11   9       4149.01       4048.31       154.55 o                         
  -3  11   9       1923.34       1532.25       103.40 o                         
  -1  11   9         15.78          9.59        62.65 o                         
   1  11   9         11.03         91.68        63.52 o                         
   3  11   9       1268.96       1473.27       119.51 o                         
   5  11   9          1.78         53.83       108.90 o                         
   7  11   9        325.46        336.60        72.85 o                         
   9  11   9        173.38         91.76        71.94 o                         
  11  11   9          4.31        -76.71        76.71 o                         
  13  11   9        231.57        280.19       135.40 o                         
  15  11   9         19.75        288.44       404.12 o                         
  17  11   9        917.11        638.70       176.33 o                         
  19  11   9         36.29         -7.74       189.45 o                         
 -24  12   9         57.59         35.60       182.84 o                         
 -22  12   9        445.88        358.89       185.44 o                         
 -20  12   9         41.42         72.86       137.75 o                         
 -18  12   9        221.51        139.07       206.04 o                         
 -16  12   9       1309.34       1247.58       105.70 o                         
 -14  12   9         34.67         68.17       165.16 o                         
 -12  12   9       6968.12       6763.73       196.92 o                         
 -10  12   9       3468.11       3697.45       159.21 o                         
  -8  12   9        144.33         52.56        68.49 o                         
  -6  12   9        465.88        600.59        61.98 o                         
  -4  12   9          3.04         38.32        79.34 o                         
  -2  12   9       3448.36       3341.98       251.23 o                         
   0  12   9       4268.39       5076.52       251.26 o                         
   2  12   9       1137.99       1213.52       183.87 o                         
   4  12   9         22.37         87.80        59.94 o                         
   6  12   9        367.17        295.80        64.30 o                         
   8  12   9       1357.47       1479.48       112.75 o                         
  10  12   9        185.85        500.10        66.39 o                         
  12  12   9        873.29        915.30       148.39 o                         
  14  12   9        905.96        889.54       157.99 o                         
  16  12   9        194.69         56.89       170.52 o                         
  18  12   9        568.41        640.08       207.63 o                         
 -23  13   9          5.32        -18.57       187.47 o                         
 -21  13   9       1107.21        946.75       182.34 o                         
 -19  13   9        188.41        430.27       308.31 o                         
 -17  13   9         14.96         21.48        69.59 o                         
 -15  13   9        434.29        598.51       159.34 o                         
 -13  13   9        182.21        108.46        69.44 o                         
 -11  13   9       2562.89       2808.92       139.24 o                         
  -9  13   9        363.42        443.22        77.53 o                         
  -7  13   9       3512.46       3143.35       145.40 o                         
  -5  13   9        426.75        322.81       113.79 o                         
  -3  13   9        106.10         92.74        77.32 o                         
  -1  13   9       7318.76       8146.98       231.10 o                         
   1  13   9       2462.76       2455.27       219.38 o                         
   3  13   9        270.38        160.27        96.82 o                         
   5  13   9        127.51        153.91        80.33 o                         
   7  13   9         82.64        153.64        65.86 o                         
   9  13   9        970.64        832.59        78.90 o                         
  11  13   9        554.83        547.18       246.83 o                         
  13  13   9        719.18       1012.94       174.88 o                         
  15  13   9       1078.13        920.23       194.77 o                         
  17  13   9         33.42        180.30       193.47 o                         
 -22  14   9        233.51        272.94       441.20 o                         
 -20  14   9         16.64        118.99       354.82 o                         
 -18  14   9         27.94        120.25       153.42 o                         
 -16  14   9        353.31        270.94       138.92 o                         
 -14  14   9        984.46        794.10        94.75 o                         
 -12  14   9        660.62        709.65        94.83 o                         
 -10  14   9      11158.10      11356.66       405.48 o                         
  -8  14   9        174.35        350.06        81.02 o                         
  -6  14   9        253.36        294.20        66.57 o                         
  -4  14   9       2862.88       2796.42       196.43 o                         
  -2  14   9          3.43         25.35        81.09 o                         
   0  14   9      10886.59       9623.01       274.72 o                         
   2  14   9       2011.80       2440.30       187.01 o                         
   4  14   9        135.48         68.15        88.34 o                         
   6  14   9          1.83        119.53       144.44 o                         
   8  14   9          0.04         77.68        62.66 o                         
  10  14   9        353.94        355.39       109.99 o                         
  12  14   9        373.02        508.42       120.95 o                         
  14  14   9          0.03       -169.00       211.68 o                         
  16  14   9        573.12        405.34       215.01 o                         
 -21  15   9         48.74        320.41       209.44 o                         
 -19  15   9        586.64        760.38       192.85 o                         
 -17  15   9        167.66        -40.07       142.75 o                         
 -15  15   9        187.85        392.27       171.71 o                         
 -13  15   9          6.91         92.56       168.43 o                         
 -11  15   9        748.57        931.50       136.33 o                         
  -9  15   9       1823.75       1620.81       267.38 o                         
  -7  15   9        423.95        332.72        84.62 o                         
  -5  15   9       1070.15        841.44       183.04 o                         
  -3  15   9         64.20         -9.64        81.58 o                         
  -1  15   9         38.45        -58.62       225.48 o                         
   1  15   9         29.80         86.93        77.84 o                         
   3  15   9       1536.20       1304.30       131.04 o                         
   5  15   9          2.68         30.87        76.12 o                         
   7  15   9        440.55        540.79        98.06 o                         
   9  15   9          8.51         88.90        59.25 o                         
  11  15   9       2845.50       3395.84       317.61 o                         
  13  15   9        358.87        386.47       136.55 o                         
 -18  16   9        207.04        509.89        97.52 o                         
 -16  16   9        281.57        263.03       130.53 o                         
 -14  16   9        328.28        317.22       105.71 o                         
 -12  16   9        189.68        176.83        97.36 o                         
 -10  16   9       3624.78       3279.85       214.62 o                         
  -8  16   9        764.87        578.30       101.02 o                         
  -6  16   9        687.06        484.44        80.72 o                         
  -4  16   9         11.40        -79.38       207.71 o                         
  -2  16   9         43.45         18.47       111.80 o                         
   0  16   9        586.94        352.93        86.84 o                         
   2  16   9        265.06        260.37        98.30 o                         
   4  16   9        205.37        279.84       132.79 o                         
   6  16   9          3.74        -61.84        81.92 o                         
   8  16   9        519.92        672.72        74.23 o                         
  10  16   9         57.12        -15.32       161.64 o                         
  12  16   9        392.03        -12.93       197.88 o                         
 -17  17   9        121.97        -39.23       119.41 o                         
 -15  17   9        125.66        425.68       123.44 o                         
 -13  17   9          0.00         -3.25       123.52 o                         
 -11  17   9         19.83        104.84       153.02 o                         
  -9  17   9         26.83        -50.88       102.16 o                         
  -7  17   9          7.99        240.18       101.53 o                         
  -5  17   9          3.59        312.16       102.62 o                         
  -3  17   9        685.35        666.55        96.42 o                         
  -1  17   9        152.26        149.85        89.49 o                         
   1  17   9        141.67        195.56        93.07 o                         
   3  17   9         14.09        -87.40        87.40 o                         
   5  17   9         11.22         89.17        86.56 o                         
   7  17   9         51.26        -61.80        88.66 o                         
   9  17   9        410.76        724.95       149.54 o                         
  11  17   9        242.23        149.22       203.94 o                         
 -14  18   9        729.50        488.07       162.04 o                         
 -12  18   9        103.53        157.49       125.66 o                         
 -10  18   9          6.63        193.27       132.69 o                         
  -8  18   9          1.68       -105.38       105.38 o                         
  -6  18   9         66.15       -184.68       184.68 o                         
  -4  18   9        317.27        394.06        97.98 o                         
  -2  18   9        396.23        359.06       100.02 o                         
   0  18   9          9.71         40.47        97.63 o                         
   2  18   9        759.81       1003.00       112.02 o                         
   4  18   9          4.56         54.43        94.85 o                         
   6  18   9         44.59        429.44       188.93 o                         
   8  18   9         47.23        109.89       109.56 o                         
 -11  19   9       1559.29       1974.32       643.56 o                         
  -9  19   9        286.22        394.06       168.22 o                         
  -7  19   9        264.69        608.22       167.57 o                         
  -5  19   9         24.06         87.53       133.88 o                         
  -3  19   9        507.71        500.53       209.88 o                         
  -1  19   9        335.79        355.55       253.88 o                         
   1  19   9         18.31         97.69       314.52 o                         
   5  19   9        278.80        494.98       316.86 o                         
 -28   0  10        372.74        230.58       151.83 o                         
 -26   0  10        897.85        477.88       149.96 o                         
 -24   0  10          0.53         89.89       129.10 o                         
 -22   0  10      34546.86      35528.88       891.93 o                         
 -20   0  10        744.46        693.29       103.82 o                         
 -18   0  10       1768.58       1635.70       109.27 o                         
 -16   0  10        895.15       1138.86        95.71 o                         
 -14   0  10      12864.69      12655.39       347.54 o                         
 -12   0  10       7617.05       9244.13       268.79 o                         
 -10   0  10      46659.45      51162.25      1229.89 o                         
  -8   0  10       2260.49       1576.38       100.59 o                         
  -6   0  10     206630.72     205652.33      6856.19 o                         
  -4   0  10         86.09          6.47        72.46 o                         
  -2   0  10      94044.38      96648.46      3350.91 o                         
   0   0  10      62155.73      65915.71      1577.46 o                         
   2   0  10       6663.13       5851.65       368.71 o                         
   4   0  10       1083.01       1523.87       150.05 o                         
   6   0  10       1795.24       1594.30       121.40 o                         
   8   0  10       1326.33       1356.91       168.63 o                         
  10   0  10       2646.29       2751.41       180.34 o                         
  12   0  10       3153.04       3439.34       197.35 o                         
  14   0  10       1211.61       1121.05       109.69 o                         
  16   0  10       2124.25       1970.47       179.29 o                         
  18   0  10         49.66        112.61       101.66 o                         
  20   0  10        132.04         87.12        95.26 o                         
  22   0  10        359.19        352.79       144.13 o                         
 -29   1  10          0.04       -110.89       110.89 o                         
 -27   1  10        319.05        313.55        74.79 o                         
 -25   1  10        627.00        652.11       121.73 o                         
 -23   1  10        885.16        973.51       126.09 o                         
 -21   1  10       6204.62       6576.39       186.08 o                         
 -19   1  10       2896.39       2347.92       103.14 o                         
 -17   1  10        971.01        775.54        49.57 o                         
 -15   1  10        323.03        178.18        36.58 o                         
 -13   1  10      11170.61      10145.30       205.63 o                         
 -11   1  10       2119.50       1736.10        79.64 o                         
  -9   1  10       9830.68      10587.78       231.05 o                         
  -7   1  10       5805.45       7656.28       182.92 o                         
  -5   1  10     156322.11     158430.95      3046.35 o                         
  -3   1  10      48265.37      50444.03      1001.63 o                         
  -1   1  10       4281.08       3816.21       151.02 o                         
   1   1  10       6508.69       7081.35       182.95 o                         
   3   1  10        555.69        692.07       125.79 o                         
   5   1  10       2521.04       2985.62       133.22 o                         
   7   1  10       2922.66       3222.44       139.21 o                         
   9   1  10       5285.76       5385.77       151.91 o                         
  11   1  10         89.69         16.04        55.79 o                         
  13   1  10         34.75         -3.06        52.70 o                         
  15   1  10       1246.73       1294.13       147.11 o                         
  17   1  10          1.85         25.06        61.78 o                         
  19   1  10         23.67         52.35        70.05 o                         
  21   1  10         86.99        110.77        70.71 o                         
  23   1  10        150.97        468.96       189.14 o                         
 -28   2  10        295.94         86.24        81.20 o                         
 -26   2  10         23.58        -14.08        82.49 o                         
 -24   2  10       2826.60       2736.54       153.24 o                         
 -22   2  10       6404.08       7050.56       198.39 o                         
 -20   2  10       4364.41       4204.50       185.90 o                         
 -18   2  10       1270.48       1435.45        88.54 o                         
 -16   2  10         33.98         54.50        44.15 o                         
 -14   2  10       7200.88       7038.69       173.77 o                         
 -12   2  10       2046.22       2084.18        84.89 o                         
 -10   2  10      10923.03      14477.06       296.44 o                         
  -8   2  10      15006.75      15919.66       322.32 o                         
  -6   2  10      63394.62      60661.95      1099.82 o                         
  -4   2  10       3281.37       4567.05       164.50 o                         
  -2   2  10      21194.66      22284.47       466.11 o                         
   0   2  10      15213.70      15218.97       352.41 o                         
   2   2  10       2597.13       2375.99       101.84 o                         
   4   2  10       4292.71       4049.88       136.05 o                         
   6   2  10      12417.35      14419.26       313.22 o                         
   8   2  10       2312.22       1952.12        95.30 o                         
  10   2  10        637.96        711.62        60.71 o                         
  12   2  10        184.33        179.95        59.47 o                         
  14   2  10       6774.87       7160.95       200.28 o                         
  16   2  10       1489.59       1231.52       106.74 o                         
  18   2  10         47.63        -10.42       112.72 o                         
  20   2  10        548.18        654.79        85.80 o                         
  22   2  10          4.22        103.05       114.96 o                         
 -29   3  10         88.93        200.17       117.24 o                         
 -27   3  10         54.87        116.45        82.72 o                         
 -25   3  10         34.17         20.33        73.47 o                         
 -23   3  10        699.16        496.92       125.83 o                         
 -21   3  10      24508.58      25780.94       509.34 o                         
 -19   3  10       4377.51       4407.31       158.50 o                         
 -17   3  10         31.76         43.44        66.05 o                         
 -15   3  10        927.82        808.95        74.68 o                         
 -13   3  10        689.04        922.87        64.97 o                         
 -11   3  10       2549.02       3003.51       140.14 o                         
  -9   3  10      12111.33      12675.85       267.80 o                         
  -7   3  10      41054.57      38319.02       771.76 o                         
  -5   3  10       7545.77       8747.08       246.70 o                         
  -3   3  10       9278.45      11326.59       250.37 o                         
  -1   3  10       8763.06      10431.85       331.65 o                         
   1   3  10       3082.34       3346.58       167.43 o                         
   3   3  10        239.14        385.75        58.87 o                         
   5   3  10      18766.49      18955.30       703.50 o                         
   7   3  10       3812.93       3696.99       123.36 o                         
   9   3  10       7644.18       8178.81       203.45 o                         
  11   3  10      15582.18      16382.89       348.80 o                         
  13   3  10         65.36         89.79       100.68 o                         
  15   3  10         96.18        207.79       107.10 o                         
  17   3  10        340.11        197.09        81.83 o                         
  19   3  10        350.46        373.08        76.17 o                         
  21   3  10        262.62         90.93       120.71 o                         
  23   3  10        412.98        239.37       118.49 o                         
 -28   4  10          0.92        189.00       228.56 o                         
 -26   4  10         85.86         95.41        82.72 o                         
 -24   4  10        757.03        557.05        79.42 o                         
 -22   4  10       3568.17       3394.24       142.15 o                         
 -20   4  10       5881.11       6436.97       172.16 o                         
 -18   4  10      12976.81      13567.91       288.94 o                         
 -16   4  10       1952.09       1785.17        87.17 o                         
 -14   4  10       2836.71       3130.55       107.33 o                         
 -12   4  10       2615.87       2974.41       164.05 o                         
 -10   4  10        295.21        436.31        52.68 o                         
  -8   4  10      41761.92      39908.41       879.93 o                         
  -6   4  10          4.98        123.49        45.59 o                         
  -4   4  10         19.96         24.03        47.02 o                         
  -2   4  10       4334.12       4098.69       132.28 o                         
   0   4  10       3993.10       3173.46       210.62 o                         
   2   4  10       2017.35       1570.25       128.30 o                         
   4   4  10        192.52        296.91        63.02 o                         
   6   4  10       1649.12       1592.84        89.59 o                         
   8   4  10      16916.20      17507.53       344.55 o                         
  10   4  10       2632.74       2722.33       147.69 o                         
  12   4  10         51.65        -17.58        86.93 o                         
  14   4  10       3276.32       2999.59       125.79 o                         
  16   4  10         33.40        -53.00        84.02 o                         
  18   4  10        246.39        602.98       173.31 o                         
  20   4  10         35.14        -50.06        67.09 o                         
  22   4  10          2.11        -28.43       234.51 o                         
 -29   5  10        113.81        169.56       116.12 o                         
 -27   5  10        836.47        658.35        92.38 o                         
 -25   5  10          5.08        -73.74        73.74 o                         
 -23   5  10       1245.54       1138.45       124.70 o                         
 -21   5  10        957.53       1221.53       148.90 o                         
 -19   5  10        323.74        367.31       101.39 o                         
 -17   5  10       2757.29       2664.85        89.46 o                         
 -15   5  10       1225.60       1359.48        73.32 o                         
 -13   5  10        203.45        122.51        41.85 o                         
 -11   5  10       7178.78       6726.21       219.52 o                         
  -9   5  10        593.63        529.49        51.27 o                         
  -7   5  10         49.92         27.85        46.75 o                         
  -5   5  10       1202.74       1117.47       126.52 o                         
  -3   5  10      22731.67      27321.21       564.96 o                         
  -1   5  10        541.88        719.70        57.96 o                         
   1   5  10       2464.47       2787.75       110.07 o                         
   3   5  10        126.16        209.72        46.58 o                         
   5   5  10       3515.77       4515.48       167.18 o                         
   7   5  10       3515.93       3279.24       110.66 o                         
   9   5  10         41.06         40.68        61.35 o                         
  11   5  10       1824.96       2019.89       128.62 o                         
  13   5  10         16.95        -11.20        56.32 o                         
  15   5  10        480.32        479.26        85.19 o                         
  17   5  10        574.62        507.03        67.17 o                         
  19   5  10        427.25        525.45       105.25 o                         
  21   5  10        781.64       1157.08       200.75 o                         
 -28   6  10          4.98         78.03       108.24 o                         
 -26   6  10        898.28        642.77       211.37 o                         
 -24   6  10         32.85        -63.99        63.99 o                         
 -22   6  10        558.53        458.13        88.43 o                         
 -20   6  10         82.92         85.05       149.67 o                         
 -18   6  10          3.73         93.51        80.25 o                         
 -16   6  10       3299.18       3251.92       271.59 o                         
 -14   6  10        583.97        634.49        55.22 o                         
 -12   6  10       7818.89       8310.19       194.92 o                         
 -10   6  10       8546.22      10050.41       253.05 o                         
  -8   6  10        614.72        420.14        48.79 o                         
  -6   6  10       1991.79       1888.58        93.48 o                         
  -4   6  10       9719.13       9361.83       249.34 o                         
  -2   6  10       4346.39       3817.31       154.23 o                         
   0   6  10         10.03         -2.79        45.17 o                         
   2   6  10       3187.12       3083.89       156.28 o                         
   4   6  10        445.58        530.58        55.08 o                         
   6   6  10        190.40        203.77        47.08 o                         
   8   6  10       6561.96       7015.36       180.07 o                         
  10   6  10       1045.28       1181.97        83.99 o                         
  12   6  10       1692.61       2077.46       109.97 o                         
  14   6  10       4274.34       4871.61       157.40 o                         
  16   6  10       1040.41        747.06        73.83 o                         
  18   6  10          6.11         31.87        94.01 o                         
  20   6  10          4.06        -60.78       153.88 o                         
 -27   7  10         48.38        -94.61       214.93 o                         
 -25   7  10        675.14        403.78       134.78 o                         
 -23   7  10        191.47        310.62       120.79 o                         
 -21   7  10       1866.99       2168.69       241.96 o                         
 -19   7  10       1919.24       1766.89       193.77 o                         
 -17   7  10       5116.81       5168.79       174.89 o                         
 -15   7  10       1312.07       1332.48       148.42 o                         
 -13   7  10          1.01         12.71        55.29 o                         
 -11   7  10       2690.56       2404.66       101.74 o                         
  -9   7  10       2741.81       3200.86       115.02 o                         
  -7   7  10         32.90         27.48        60.13 o                         
  -5   7  10       1064.03       1295.56        88.58 o                         
  -3   7  10       1203.81       1388.70        83.25 o                         
  -1   7  10       1359.38       1695.54       110.55 o                         
   1   7  10       1530.76       1513.74        96.90 o                         
   3   7  10         12.07         14.77        45.25 o                         
   5   7  10      16423.00      16660.95       330.07 o                         
   7   7  10         60.74        138.46        48.62 o                         
   9   7  10       2605.50       2335.59       114.33 o                         
  11   7  10       1125.93       1082.64       123.74 o                         
  13   7  10         44.22         -8.14        54.24 o                         
  15   7  10       1559.69       1745.53       138.05 o                         
  17   7  10        722.04        861.35       140.02 o                         
  19   7  10        407.60        515.95       164.06 o                         
  21   7  10         10.26       -251.69       251.69 o                         
 -28   8  10        152.17       -187.40       260.45 o                         
 -26   8  10        732.04        681.23       162.11 o                         
 -24   8  10        877.90        827.14       155.02 o                         
 -22   8  10         19.30        188.03       200.78 o                         
 -20   8  10       2753.25       2674.24       208.80 o                         
 -18   8  10        331.71        272.74       102.96 o                         
 -16   8  10       6245.51       6563.55       179.74 o                         
 -14   8  10       3533.63       3471.63       153.38 o                         
 -12   8  10         39.78         44.39        47.35 o                         
 -10   8  10        768.10        693.17        66.39 o                         
  -8   8  10       9152.90       8794.53       216.39 o                         
  -6   8  10       4842.89       4768.58       155.46 o                         
  -4   8  10        566.62        323.72        81.63 o                         
  -2   8  10        685.30        686.30       101.53 o                         
   0   8  10       3462.06       3347.48       207.07 o                         
   2   8  10        639.43        809.99        62.19 o                         
   4   8  10         38.26         77.06        46.76 o                         
   6   8  10      16848.59      17463.30       323.83 o                         
   8   8  10        139.60        106.36        54.91 o                         
  10   8  10        159.41         98.60        77.71 o                         
  12   8  10       1508.20       1554.67       113.68 o                         
  14   8  10        807.42        860.35        81.11 o                         
  16   8  10        647.02        992.29       221.31 o                         
  18   8  10        974.03        933.30       165.15 o                         
  20   8  10          5.65          9.35       172.18 o                         
 -27   9  10        434.60        576.76       267.95 o                         
 -25   9  10        414.18        417.55       154.06 o                         
 -23   9  10        276.51        404.68       239.98 o                         
 -21   9  10        537.31        516.83       163.67 o                         
 -19   9  10         80.18        106.75       206.74 o                         
 -17   9  10       2296.36       2128.12       115.79 o                         
 -15   9  10       5890.35       5842.72       195.63 o                         
 -13   9  10       5170.26       5073.97       150.99 o                         
 -11   9  10       2339.28       2195.00       106.56 o                         
  -9   9  10        105.20        126.36        53.81 o                         
  -7   9  10       1306.41       1347.41        98.38 o                         
  -5   9  10        549.95        627.95        53.44 o                         
  -3   9  10        740.15        853.81        95.85 o                         
  -1   9  10        280.05        204.70        68.31 o                         
   1   9  10          3.13         44.80        48.67 o                         
   3   9  10       2756.68       2335.42       132.92 o                         
   5   9  10       3861.78       3751.16       126.35 o                         
   7   9  10      10138.14      10170.76       218.79 o                         
   9   9  10        520.81        485.84        64.17 o                         
  11   9  10       1376.10       1062.64       135.58 o                         
  13   9  10        689.49        549.94        56.08 o                         
  15   9  10        107.02        322.77       242.28 o                         
  17   9  10         46.90         -0.85       147.04 o                         
  19   9  10        587.64        314.97       179.87 o                         
 -26  10  10         57.76        -30.68       259.12 o                         
 -24  10  10        533.30        334.36       156.63 o                         
 -22  10  10        304.34        124.19       192.68 o                         
 -20  10  10        145.82         91.15       174.67 o                         
 -18  10  10       2070.32       1875.52       294.68 o                         
 -16  10  10        210.08        287.12       167.49 o                         
 -14  10  10        796.02        619.25       185.14 o                         
 -12  10  10       6361.18       6309.84       181.27 o                         
 -10  10  10         10.20         43.93        65.80 o                         
  -8  10  10       2936.49       3388.80       135.55 o                         
  -6  10  10       9349.67       9769.51       243.98 o                         
  -4  10  10        988.49        956.27        68.19 o                         
  -2  10  10         80.73        118.87        60.02 o                         
   0  10  10       7462.05       7154.22       207.47 o                         
   2  10  10       3008.82       2954.45       136.96 o                         
   4  10  10        864.41        787.12        71.37 o                         
   6  10  10       1941.20       1868.16       128.96 o                         
   8  10  10      20539.80      21828.88       402.10 o                         
  10  10  10       1320.65       1161.43        89.83 o                         
  12  10  10       3412.00       3377.91       131.76 o                         
  14  10  10        342.12        494.78       140.15 o                         
  16  10  10       2632.19       2990.34       284.80 o                         
  18  10  10         90.25        160.93       176.36 o                         
 -25  11  10       1638.71       1322.87       300.52 o                         
 -23  11  10          9.82         81.73       148.84 o                         
 -21  11  10       2456.26       2545.09       254.81 o                         
 -19  11  10       4424.68       4931.83       419.98 o                         
 -17  11  10        566.42        553.71        84.95 o                         
 -15  11  10        117.11         25.84        71.01 o                         
 -13  11  10        728.92        635.22       125.06 o                         
 -11  11  10        862.81        845.50        73.64 o                         
  -9  11  10      15074.97      15693.66       377.42 o                         
  -7  11  10        509.75        578.36        70.20 o                         
  -5  11  10        882.24        868.04        68.33 o                         
  -3  11  10          7.45         19.73        57.19 o                         
  -1  11  10       1358.49       1160.37       133.16 o                         
   1  11  10       1375.98       1329.77       106.32 o                         
   3  11  10        968.78        872.12        73.65 o                         
   5  11  10       2351.73       1971.04       151.96 o                         
   7  11  10         16.15         -3.80        52.75 o                         
   9  11  10        325.91        129.89       117.05 o                         
  11  11  10          6.60         73.00        91.32 o                         
  13  11  10          7.48        -48.64       331.22 o                         
  15  11  10        618.35        610.85       223.38 o                         
  17  11  10          2.42          5.10       170.71 o                         
  19  11  10       3031.29       4700.58       477.82 o                         
 -24  12  10        197.99        143.89       180.99 o                         
 -22  12  10         25.27         16.67       193.54 o                         
 -20  12  10        395.94        111.40       195.82 o                         
 -18  12  10         92.72         76.65       160.59 o                         
 -16  12  10       3700.63       3949.54       180.14 o                         
 -14  12  10         21.02        -26.97        56.10 o                         
 -12  12  10       1440.38       1457.47       110.08 o                         
 -10  12  10      24828.91      25791.90       572.52 o                         
  -8  12  10       5702.36       5411.03       181.17 o                         
  -6  12  10        518.94        482.06        71.27 o                         
  -4  12  10        724.47        981.60       153.06 o                         
  -2  12  10        274.13        228.94        95.73 o                         
   0  12  10          0.01         81.39       112.02 o                         
   2  12  10        682.69        670.52        77.40 o                         
   4  12  10       2053.52       1950.72       116.54 o                         
   6  12  10       4391.27       4981.74       162.33 o                         
   8  12  10       1203.32        985.37        73.99 o                         
  10  12  10       1662.30       1341.45        92.79 o                         
  12  12  10        105.68          6.05       179.43 o                         
  14  12  10        155.83        171.50       170.18 o                         
  16  12  10        800.40       1014.41       345.71 o                         
  18  12  10       1480.41       1716.74       241.14 o                         
 -23  13  10          0.01        106.11       186.88 o                         
 -21  13  10        467.48        264.74       228.95 o                         
 -19  13  10        275.30        159.01       148.00 o                         
 -17  13  10        393.63        442.17       174.87 o                         
 -15  13  10       2884.23       2874.05       168.38 o                         
 -13  13  10       1013.86        911.82        82.00 o                         
 -11  13  10       5988.70       6084.81       208.41 o                         
  -9  13  10        214.08        155.95        76.62 o                         
  -7  13  10        867.86        870.29       111.87 o                         
  -5  13  10         67.17         39.17        76.83 o                         
  -3  13  10       1974.76       1882.51       124.11 o                         
  -1  13  10       2423.44       2708.87       187.09 o                         
   1  13  10       9524.48       8920.81       235.71 o                         
   3  13  10       1207.28       1334.50       108.11 o                         
   5  13  10       3600.72       3459.07       178.14 o                         
   7  13  10        497.14        549.93       109.43 o                         
   9  13  10       1678.36       1762.95       102.94 o                         
  11  13  10        989.10        927.49       286.11 o                         
  13  13  10        147.66         53.62       164.79 o                         
  15  13  10        236.19        289.86       186.40 o                         
  17  13  10        156.99       -263.31       263.31 o                         
 -22  14  10        213.49        509.41       200.98 o                         
 -20  14  10          1.26         69.28       326.60 o                         
 -18  14  10       2122.79       2191.18       244.28 o                         
 -16  14  10         92.42         14.37       171.97 o                         
 -14  14  10          0.04          1.61        92.76 o                         
 -12  14  10        804.67        576.62       133.90 o                         
 -10  14  10       1763.50       1751.75       181.23 o                         
  -8  14  10        545.73        441.38        84.47 o                         
  -6  14  10        280.90        386.65        90.78 o                         
  -4  14  10        237.34        216.18       154.26 o                         
  -2  14  10        989.40        898.35       127.72 o                         
   0  14  10        798.64        847.16       144.36 o                         
   2  14  10        529.07        338.40        87.20 o                         
   4  14  10        196.11        326.18        76.03 o                         
   6  14  10        452.32        451.92       126.60 o                         
   8  14  10        610.93        410.30        82.04 o                         
  10  14  10         10.00        -39.46        54.75 o                         
  12  14  10        229.43        444.44       144.11 o                         
  14  14  10         11.56        269.74       321.26 o                         
 -21  15  10         79.76       -104.42       255.09 o                         
 -19  15  10        695.93        459.85       225.44 o                         
 -17  15  10        161.03        225.83       168.83 o                         
 -15  15  10         70.17         50.27       308.08 o                         
 -13  15  10         33.51        -72.18        87.02 o                         
 -11  15  10       2412.69       2115.72       169.48 o                         
  -9  15  10       1826.99       1839.69       147.46 o                         
  -7  15  10        176.03         51.28        83.65 o                         
  -5  15  10        376.94        702.66       140.94 o                         
  -3  15  10          6.33        -16.78        87.19 o                         
  -1  15  10         46.34         35.99       104.59 o                         
   1  15  10        211.59        385.72        94.35 o                         
   3  15  10       1857.51       2311.58       427.74 o                         
   5  15  10        422.46        471.99        85.12 o                         
   7  15  10        703.85        569.30        86.61 o                         
   9  15  10        390.72        181.60        67.47 o                         
  11  15  10        969.94       1045.59       186.63 o                         
  13  15  10        109.01        383.05       202.38 o                         
 -18  16  10       2564.74       2711.72       386.77 o                         
 -16  16  10          9.49        -93.02       162.84 o                         
 -14  16  10        128.29        131.15       102.46 o                         
 -12  16  10        224.86        284.10       103.69 o                         
 -10  16  10       1732.48       1786.77       151.62 o                         
  -8  16  10        959.35        725.08       108.74 o                         
  -6  16  10         59.33        131.63        93.15 o                         
  -4  16  10        154.18        -52.57        93.94 o                         
  -2  16  10         67.66        -62.46        82.39 o                         
   0  16  10        450.94        433.38        90.11 o                         
   2  16  10       2234.99       2405.41       200.58 o                         
   4  16  10        985.61       1025.35       271.96 o                         
   6  16  10        938.37       1052.46       149.57 o                         
   8  16  10          0.68        -49.80        78.58 o                         
  10  16  10        806.01        542.33       138.57 o                         
  12  16  10        331.27        123.31       240.09 o                         
 -17  17  10        493.06        217.36       185.44 o                         
 -15  17  10          0.87        114.56       184.83 o                         
 -13  17  10         92.74        191.51       158.93 o                         
 -11  17  10        159.28         52.50       164.91 o                         
  -9  17  10       1244.20       1209.14       125.22 o                         
  -7  17  10        553.37        466.85       107.32 o                         
  -5  17  10          3.30        233.73       185.22 o                         
  -3  17  10         14.64        -39.89       118.53 o                         
  -1  17  10          2.52        -87.23        87.23 o                         
   1  17  10       1193.27       1482.61       244.88 o                         
   3  17  10        139.69        129.43       106.20 o                         
   5  17  10        230.94        204.71       110.02 o                         
   7  17  10        680.17        675.07       110.99 o                         
   9  17  10        158.97        415.42       206.91 o                         
 -14  18  10        353.62        159.72       153.44 o                         
 -12  18  10          9.12        164.19       135.98 o                         
 -10  18  10        184.15         31.55       119.17 o                         
  -8  18  10         11.60       -106.92       106.92 o                         
  -6  18  10        160.94        129.77       140.06 o                         
  -4  18  10        271.88        263.69       152.25 o                         
  -2  18  10         26.99        162.50       111.99 o                         
   0  18  10         17.88        -64.12        98.60 o                         
   2  18  10         13.02        182.18       144.01 o                         
   4  18  10        164.63        371.12       254.46 o                         
   6  18  10        385.70        586.64       486.82 o                         
  -9  19  10        815.52        976.72       197.12 o                         
  -7  19  10        370.28        691.01       175.83 o                         
  -5  19  10        340.73        487.37       126.40 o                         
  -3  19  10          5.05         34.07       286.83 o                         
 -29   1  11        541.71        376.10       120.18 o                         
 -27   1  11        223.18        177.39        72.94 o                         
 -25   1  11         12.58        158.00        70.38 o                         
 -23   1  11       3272.99       3767.54       161.62 o                         
 -21   1  11         39.98         61.77        61.57 o                         
 -19   1  11        243.71        369.95        55.30 o                         
 -17   1  11        157.61        108.82        46.24 o                         
 -15   1  11        566.24        442.31        41.94 o                         
 -13   1  11       2021.45       2058.74        88.95 o                         
 -11   1  11       2324.26       1970.69        85.62 o                         
  -9   1  11       3659.12       3437.29       117.04 o                         
  -7   1  11      13884.49      16373.57       333.11 o                         
  -5   1  11      20968.03      22810.34       445.39 o                         
  -3   1  11       9387.54       9127.77       244.72 o                         
  -1   1  11      65837.98      69402.59      1366.45 o                         
   1   1  11       1702.02       1509.75        96.33 o                         
   3   1  11       2158.94       2353.65       107.87 o                         
   5   1  11      28384.89      29060.90       565.38 o                         
   7   1  11        169.96        145.54        53.66 o                         
   9   1  11      29127.37      30581.53       563.42 o                         
  11   1  11       4630.21       4523.38       164.15 o                         
  13   1  11       7736.11       7678.51       206.78 o                         
  15   1  11        534.45        388.42        64.34 o                         
  17   1  11       1073.81       1064.72       101.57 o                         
  19   1  11         12.29         19.84        79.53 o                         
  21   1  11       1087.89       1039.75       106.25 o                         
 -30   2  11          6.60        -95.67       204.16 o                         
 -28   2  11         57.52        -77.94        77.94 o                         
 -26   2  11       3588.99       3428.71       176.99 o                         
 -24   2  11        700.33        712.55        76.56 o                         
 -22   2  11        529.95        550.52        66.44 o                         
 -20   2  11        271.19        288.67        87.43 o                         
 -18   2  11        594.29        624.79        57.94 o                         
 -16   2  11       1138.83       1039.92        95.71 o                         
 -14   2  11        544.84        380.09        70.34 o                         
 -12   2  11          4.61         -8.30        41.50 o                         
 -10   2  11        320.36         86.56        42.55 o                         
  -8   2  11      14224.34      15575.22       319.89 o                         
  -6   2  11      66083.62      69325.20      1255.21 o                         
  -4   2  11      40493.89      39554.14       801.08 o                         
  -2   2  11       8487.31       8539.53       219.55 o                         
   0   2  11       1888.46       1975.17       111.39 o                         
   2   2  11      21351.83      20983.76       422.90 o                         
   4   2  11       2195.66       2538.19       124.83 o                         
   6   2  11         89.45        111.50        59.25 o                         
   8   2  11        945.29       1032.28        75.03 o                         
  10   2  11         20.86         11.02        53.16 o                         
  12   2  11       6851.26       7550.06       203.07 o                         
  14   2  11       1347.12       1121.25        86.17 o                         
  16   2  11       1091.22        970.70       106.80 o                         
  18   2  11        253.50         69.00        76.31 o                         
  20   2  11          0.00         91.59        82.14 o                         
  22   2  11          0.91       -138.75       138.75 o                         
 -29   3  11       1193.34        991.40       134.64 o                         
 -27   3  11       1092.91       1022.46        97.74 o                         
 -25   3  11       1222.77       1029.26       177.01 o                         
 -23   3  11        109.15         32.01        63.96 o                         
 -21   3  11       1688.59       1892.67       105.17 o                         
 -19   3  11        320.97        360.36        56.75 o                         
 -17   3  11       7379.73       7588.53       191.27 o                         
 -15   3  11        205.80        186.37        46.26 o                         
 -13   3  11       7436.46       7297.64       180.15 o                         
 -11   3  11       1407.72       1311.40        77.99 o                         
  -9   3  11      15776.28      17140.60       345.99 o                         
  -7   3  11      21146.57      22511.54       481.91 o                         
  -5   3  11      38288.61      39702.11       878.98 o                         
  -3   3  11      25248.20      27191.58       524.12 o                         
  -1   3  11      15068.79      14302.13       305.72 o                         
   1   3  11      21714.24      21805.81       403.05 o                         
   3   3  11      14380.21      15475.22       333.05 o                         
   5   3  11      18282.41      18059.01       405.84 o                         
   7   3  11      11498.50      11766.54       263.77 o                         
   9   3  11        370.92        230.65        54.37 o                         
  11   3  11       1154.31       1331.34       144.18 o                         
  13   3  11         38.39        156.25        63.08 o                         
  15   3  11          5.10         76.88        98.26 o                         
  17   3  11        540.73        619.37        79.10 o                         
  19   3  11        359.91        328.08        80.91 o                         
  21   3  11        584.53        567.30       111.65 o                         
 -30   4  11        850.50       1115.28       257.23 o                         
 -28   4  11        967.87        912.69       200.53 o                         
 -26   4  11        800.56        844.19       137.46 o                         
 -24   4  11        439.18        410.92        76.76 o                         
 -22   4  11       3178.43       3664.94       133.76 o                         
 -20   4  11       1312.53       1185.40        77.56 o                         
 -18   4  11        610.68        657.53        65.68 o                         
 -16   4  11       1504.96       1679.58       100.84 o                         
 -14   4  11         10.77         32.71        49.37 o                         
 -12   4  11       8982.24       9158.91       211.25 o                         
 -10   4  11      18938.09      18459.32       398.70 o                         
  -8   4  11         63.77        192.92        66.14 o                         
  -6   4  11       7535.12       7593.45       208.93 o                         
  -4   4  11       2179.62       1778.71        98.23 o                         
  -2   4  11         82.53         43.22        47.39 o                         
   0   4  11      23886.80      22779.51       419.25 o                         
   2   4  11       1627.05       1318.12       100.28 o                         
   4   4  11      23903.30      26636.11       608.69 o                         
   6   4  11       7903.50       7747.17       194.33 o                         
   8   4  11          5.29         72.76        50.96 o                         
  10   4  11        218.80        299.74        63.82 o                         
  12   4  11          1.46         37.33        58.26 o                         
  14   4  11      12782.50      12564.85       301.20 o                         
  16   4  11        488.24        444.08        99.36 o                         
  18   4  11        368.28        255.08        75.88 o                         
  20   4  11        142.60        143.43        76.09 o                         
  22   4  11        289.41        548.29       505.57 o                         
 -29   5  11        317.84        427.78       119.33 o                         
 -27   5  11       1170.42       1162.73       100.08 o                         
 -25   5  11        410.47        524.03        82.70 o                         
 -23   5  11        973.07        693.78       105.04 o                         
 -21   5  11        694.25        614.17        84.65 o                         
 -19   5  11        202.87        162.71        77.88 o                         
 -17   5  11       1025.86       1013.00        94.38 o                         
 -15   5  11       3814.24       3858.77       123.74 o                         
 -13   5  11       4592.97       4971.05       141.90 o                         
 -11   5  11       4403.36       4995.39       167.14 o                         
  -9   5  11      24542.80      25005.53       484.93 o                         
  -7   5  11       3757.00       3951.27       141.06 o                         
  -5   5  11       3778.88       3333.71       125.92 o                         
  -3   5  11        511.10        397.96        53.90 o                         
  -1   5  11       1538.30       1751.68        85.99 o                         
   1   5  11        232.82        237.04        55.43 o                         
   3   5  11        735.75        868.56        75.26 o                         
   5   5  11        976.70        772.32        74.63 o                         
   7   5  11      19964.84      20036.40       386.87 o                         
   9   5  11         33.94         16.90        60.55 o                         
  11   5  11       8800.18       8558.04       216.55 o                         
  13   5  11       4484.74       3797.50       139.49 o                         
  15   5  11       1741.59       1424.61       111.04 o                         
  17   5  11        493.25        748.40       215.77 o                         
  19   5  11        123.04        179.26        74.30 o                         
  21   5  11        114.83        -96.40       235.41 o                         
 -28   6  11          2.52        -23.78       175.25 o                         
 -26   6  11          2.17         43.95        80.06 o                         
 -24   6  11       1114.03       1223.29       130.72 o                         
 -22   6  11        250.54        267.50        93.69 o                         
 -20   6  11       3717.33       4002.56       159.43 o                         
 -18   6  11       1013.35       1001.04       114.05 o                         
 -16   6  11       4398.37       4311.45       121.60 o                         
 -14   6  11       1209.47       1158.70       108.97 o                         
 -12   6  11      31693.72      31305.90       595.62 o                         
 -10   6  11       1111.46       1106.38        97.79 o                         
  -8   6  11       3527.81       3280.37       117.12 o                         
  -6   6  11       8104.60       9696.25       270.60 o                         
  -4   6  11        794.48        652.14       135.21 o                         
  -2   6  11        249.73        224.86        51.45 o                         
   0   6  11       9625.77      10498.51       246.44 o                         
   2   6  11       5358.03       5565.74       187.56 o                         
   4   6  11       6024.24       6626.56       198.65 o                         
   6   6  11         69.21         61.26        50.14 o                         
   8   6  11       1831.99       2039.78       105.16 o                         
  10   6  11        491.60        479.38        62.48 o                         
  12   6  11        992.96       1287.29        94.26 o                         
  14   6  11       1272.49       1238.51       108.60 o                         
  16   6  11        511.63        551.61       150.09 o                         
  18   6  11         76.34        199.84        61.96 o                         
  20   6  11          1.10        269.03       284.98 o                         
 -29   7  11         16.46        640.53       308.40 o                         
 -27   7  11        294.31        214.73       215.08 o                         
 -25   7  11        454.82        255.16       133.00 o                         
 -23   7  11        146.12        167.82       130.66 o                         
 -21   7  11          1.72         16.44        86.43 o                         
 -19   7  11       5935.66       6329.05       208.99 o                         
 -17   7  11         82.47        169.14        53.38 o                         
 -15   7  11       7819.67       8018.10       171.92 o                         
 -13   7  11       4195.99       4484.63       137.41 o                         
 -11   7  11       5768.57       4970.30       164.28 o                         
  -9   7  11      12143.03      13367.34       291.72 o                         
  -7   7  11       6130.88       7201.41       215.90 o                         
  -5   7  11       2806.63       3074.90       115.29 o                         
  -3   7  11      40196.27      39235.32       797.08 o                         
  -1   7  11       1500.42       1220.28        75.12 o                         
   1   7  11      47848.89      46669.20       881.88 o                         
   3   7  11         48.81         -4.70        55.59 o                         
   5   7  11        658.91        529.14        65.78 o                         
   7   7  11       8732.66       9290.98       220.32 o                         
   9   7  11       5996.05       6817.73       186.88 o                         
  11   7  11       1933.52       1906.22       113.03 o                         
  13   7  11          1.95          5.56        70.97 o                         
  15   7  11        400.91        174.33        88.28 o                         
  17   7  11         11.93         10.01        51.73 o                         
  19   7  11        417.76        257.83       166.49 o                         
  21   7  11        335.98       -196.55       271.23 o                         
 -28   8  11         43.15       -256.28       256.28 o                         
 -26   8  11          1.07       -143.92       143.92 o                         
 -24   8  11       2281.87       2633.74       381.34 o                         
 -22   8  11        484.12        606.74       121.51 o                         
 -20   8  11        765.24        618.24       116.65 o                         
 -18   8  11       9259.03       9454.17       240.34 o                         
 -16   8  11       3410.04       3491.24       121.15 o                         
 -14   8  11        292.77        288.40        54.12 o                         
 -12   8  11      10447.81      10697.35       248.87 o                         
 -10   8  11      11902.39      12864.29       285.83 o                         
  -8   8  11        125.43         92.91        98.95 o                         
  -6   8  11         71.00         98.67        77.79 o                         
  -4   8  11        582.77        458.00        78.32 o                         
  -2   8  11        100.68        103.28        51.42 o                         
   0   8  11        215.11        291.46        56.11 o                         
   2   8  11         97.93        194.87        50.94 o                         
   4   8  11        261.94        301.23        55.80 o                         
   6   8  11       6025.55       6109.09       156.55 o                         
   8   8  11        297.35        311.30        59.71 o                         
  10   8  11          4.11        -22.71        57.17 o                         
  12   8  11       3486.97       4043.77       144.55 o                         
  14   8  11         59.20         34.87        63.40 o                         
  16   8  11        808.86        808.44       162.99 o                         
  18   8  11        331.54        513.21       165.98 o                         
  20   8  11        581.40        343.85       271.03 o                         
 -27   9  11        210.26        235.40       252.65 o                         
 -25   9  11         16.55         16.87       146.62 o                         
 -23   9  11        109.83        317.21       212.27 o                         
 -21   9  11        122.44       -122.55       164.45 o                         
 -19   9  11      11716.85      12465.99       447.58 o                         
 -17   9  11       1693.35       1871.52       219.24 o                         
 -15   9  11       1028.46       1229.75       134.52 o                         
 -13   9  11        358.20        436.59        68.92 o                         
 -11   9  11        266.95        141.71        80.16 o                         
  -9   9  11       4560.10       5239.29       164.68 o                         
  -7   9  11       1611.34       1273.46       106.73 o                         
  -5   9  11        209.76        254.61        59.48 o                         
  -3   9  11        133.20        150.87        49.68 o                         
  -1   9  11          0.01        152.13        86.03 o                         
   1   9  11       7895.75       8019.23       204.12 o                         
   3   9  11        187.77         74.10        54.75 o                         
   5   9  11        896.23        785.24        65.92 o                         
   7   9  11       1787.44       1710.16        97.79 o                         
   9   9  11       4707.98       4898.58       156.05 o                         
  11   9  11       2592.23       2586.76       146.05 o                         
  13   9  11       1016.92       1156.20        93.71 o                         
  15   9  11        311.20        344.25       146.26 o                         
  17   9  11        610.15        610.94       181.17 o                         
  19   9  11        363.92        235.00       189.09 o                         
 -26  10  11        297.77        214.23       255.15 o                         
 -24  10  11        220.97         75.38       152.06 o                         
 -22  10  11         95.10         66.08       135.88 o                         
 -20  10  11        160.45       -116.75       116.75 o                         
 -18  10  11       4578.84       4309.60       145.57 o                         
 -16  10  11       2752.15       2948.69       147.79 o                         
 -14  10  11        802.49        941.54        79.00 o                         
 -12  10  11       4680.37       4802.59       159.54 o                         
 -10  10  11       2833.11       4142.48       168.69 o                         
  -8  10  11        932.27        813.74        87.15 o                         
  -6  10  11       2330.84       2370.71       117.82 o                         
  -4  10  11       2906.42       3544.93       258.44 o                         
  -2  10  11       3261.76       3354.20       142.53 o                         
   0  10  11       2197.25       1798.90       118.96 o                         
   2  10  11        914.45       1028.85       163.91 o                         
   4  10  11       6867.61       6851.69       188.48 o                         
   6  10  11         53.36         50.34        58.80 o                         
   8  10  11        640.84        716.85        94.75 o                         
  10  10  11        786.86        685.60        86.39 o                         
  12  10  11        147.91        157.86        82.03 o                         
  14  10  11       2760.29       2719.77       310.41 o                         
  16  10  11          0.04        134.37       158.45 o                         
  18  10  11        480.27        458.09       366.30 o                         
 -25  11  11       1326.03        973.78       293.72 o                         
 -23  11  11         14.00         57.56       153.18 o                         
 -21  11  11        397.56        325.70       255.76 o                         
 -19  11  11        179.88        138.27       216.13 o                         
 -17  11  11       2165.17       2288.13       296.54 o                         
 -15  11  11        137.98         87.70        67.55 o                         
 -13  11  11        423.48        425.31        71.38 o                         
 -11  11  11       3229.03       3300.76       140.61 o                         
  -9  11  11       1700.58       1526.72       113.71 o                         
  -7  11  11        590.69        710.38       101.96 o                         
  -5  11  11        181.15         34.46        53.60 o                         
  -3  11  11        430.31        570.73       113.58 o                         
  -1  11  11       6357.15       6078.88       312.67 o                         
   1  11  11       3346.68       3146.71       140.96 o                         
   3  11  11         66.20         20.33        95.60 o                         
   5  11  11         31.47         63.07        70.79 o                         
   7  11  11       3619.63       3603.55       151.08 o                         
   9  11  11       1992.99       1973.04       154.67 o                         
  11  11  11         49.53       -112.95       177.59 o
[truncated: 453,034 more chars]
